# Supplementary material for: Systematic identification of 3′-UTR regulatory elements in activity-dependent mRNA stability in hippocampal neurons
Source: Philos Trans R Soc Lond B Biol Sci. 2014 Sep 26;369(1652):20130509. doi: 10.1098/rstb.2013.0509 (PMC4142030; doi:10.1098/rstb.2013.0509)
Supplement: Supplemental Table 1: MAST predictions for significant motifs [file rstb20130509supp2.xlsx]

## Sheet: 5MIN DOWN 8NT MOTIF
Target #	GenBank Accession	E-value	UTR Length	Gene Name	Symbol	Entrez GeneID	Chromosome	GOabr	GO
1	NM_031033	0.011	1500	Guanine nucleotide binding protein, alpha 11	Gna11	81662	7	G-protein beta/gamma-subunit complex binding|G-protein coupled receptor binding|GTP binding|GTPase activity|guanyl nucleotide binding|metal ion binding|protein complex binding|signal transducer activity|type 2A serotonin receptor binding|G-protein coupled receptor signaling pathway|G-protein coupled receptor signaling pathway|GTP catabolic process|adenylate cyclase-modulating G-protein coupled re…	molecular function|G-protein beta/gamma-subunit complex binding|IBA|GO:0031683|RGD|na//molecular function|G-protein coupled receptor binding|IBA|GO:0001664|RGD|na//molecular function|GTP binding|IDA|GO:0005525|RGD|19016481//molecular function|GTPase activity|IBA|GO:0003924|RGD|na//molecular function|guanyl nucleotide binding|TAS|GO:0019001|RGD|12684223//molecular function|metal ion binding|IEA|GO…
2	NM_134376	0.021	1504	Calsyntenin 3	Clstn3	171393		calcium ion binding|homophilic cell adhesion|synaptic transmission|Golgi membrane|endoplasmic reticulum membrane|integral to membrane|plasma membrane|postsynaptic membrane|postsynaptic membrane	molecular function|calcium ion binding|IEA|GO:0005509|RGD|na//biological process|homophilic cell adhesion|IEA|GO:0007156|RGD|na//biological process|synaptic transmission|NAS|GO:0007268|RGD|12498782//cellular component|Golgi membrane|IEA|GO:0000139|RGD|na//cellular component|endoplasmic reticulum membrane|IEA|GO:0005789|RGD|na//cellular component|integral to membrane|IEA|GO:0016021|RGD|na//cellula…
3	NM_001106377	0.024	1555	RGD1564450	RGD1564450	294291	20
4	NM_001025041	0.028	1663	Immediate early response 5-like	Ier5l	499772
5	NM_001039196	0.03	2656	Solute carrier family 39 (zinc transporter), member 13	Slc39a13	295928	3	metal ion transmembrane transporter activity|protein homodimerization activity|protein homodimerization activity|zinc ion transmembrane transporter activity|cellular zinc ion homeostasis|cellular zinc ion homeostasis|connective tissue development|zinc ion transmembrane transport|zinc ion transport|Golgi apparatus|Golgi apparatus|integral to membrane|integral to membrane|perinuclear region of cyto…	molecular function|metal ion transmembrane transporter activity|IEA|GO:0046873|RGD|na//molecular function|protein homodimerization activity|IEA|GO:0042803|RGD|na//molecular function|protein homodimerization activity|ISO|GO:0042803|RGD|na//molecular function|zinc ion transmembrane transporter activity|ISO|GO:0005385|RGD|na//biological process|cellular zinc ion homeostasis|IEA|GO:0006882|RGD|na//bi…
6	NM_001109067	0.038	1500	Similar to hypothetical protein FLJ14721	RGD1565883	498193	12
7	NM_001106361	0.039	1617	Paired box 2	Pax2	293992	1	C2H2 zinc finger domain binding|DNA binding|core promoter proximal region sequence-specific DNA binding|sequence-specific DNA binding|sequence-specific DNA binding transcription factor activity|superoxide-generating NADPH oxidase activity|transcription regulatory region DNA binding|aging|anti-apoptosis|brain morphogenesis|branching involved in ureteric bud morphogenesis|camera-type eye developmen…	molecular function|C2H2 zinc finger domain binding|ISO|GO:0070742|RGD|na//molecular function|DNA binding|ISO|GO:0003677|RGD|na//molecular function|core promoter proximal region sequence-specific DNA binding|ISO|GO:0000987|RGD|na//molecular function|sequence-specific DNA binding|IC|GO:0043565|RGD|12444203//molecular function|sequence-specific DNA binding transcription factor activity|IC|GO:0003700…
8	NM_001191577	0.05	1707	Midnolin	Midn	314623	7	nucleolus|nucleolus	cellular component|nucleolus|IEA|GO:0005730|RGD|na//cellular component|nucleolus|ISO|GO:0005730|RGD|na
9	NM_080783	0.052	1821	UDP-galactose-4-epimerase	Gale	114860	5	UDP-glucose 4-epimerase activity|UDP-glucose 4-epimerase activity|coenzyme binding|nucleotide binding|protein homodimerization activity|protein homodimerization activity|galactose catabolic process|galactose catabolic process|galactose metabolic process	molecular function|UDP-glucose 4-epimerase activity|IEA|GO:0003978|RGD|na//molecular function|UDP-glucose 4-epimerase activity|ISO|GO:0003978|RGD|na//molecular function|coenzyme binding|IEA|GO:0050662|RGD|na//molecular function|nucleotide binding|IEA|GO:0000166|RGD|na//molecular function|protein homodimerization activity|IEA|GO:0042803|RGD|na//molecular function|protein homodimerization activity|…
10	NM_001108829	0.087	1673	Lysine (K)-specific demethylase 6B	Kdm6b	363630		sequence-specific DNA binding|histone demethylation|negative regulation of transcription from RNA polymerase II promoter	molecular function|sequence-specific DNA binding|ISO|GO:0043565|RGD|na//biological process|histone demethylation|ISO|GO:0016577|RGD|na//biological process|negative regulation of transcription from RNA polymerase II promoter|ISO|GO:0000122|RGD|na
11	NM_031724	0.088	1819	Secretory carrier membrane protein 3	Scamp3	65169	2	response to chemical stimulus|response to retinoic acid|Golgi membrane	biological process|response to chemical stimulus|ISO|GO:0042221|RGD|na//biological process|response to retinoic acid|ISO|GO:0032526|RGD|na//cellular component|Golgi membrane|ISO|GO:0000139|RGD|na
12	NM_001106074	0.09	1769	Cytokine receptor-like factor 1	Crlf1	290655	16	ciliary neurotrophic factor receptor binding|cytokine activity|cytokine binding|molecular_function|protein heterodimerization activity|biological_process|negative regulation of motor neuron apoptotic process|negative regulation of neuron apoptotic process|positive regulation of cell proliferation|positive regulation of tyrosine phosphorylation of Stat3 protein|CRLF-CLCF1 complex|cellular_componen…	molecular function|ciliary neurotrophic factor receptor binding|ISO|GO:0005127|RGD|na//molecular function|cytokine activity|ISO|GO:0005125|RGD|na//molecular function|cytokine binding|ISO|GO:0019955|RGD|na//molecular function|molecular_function|ND|GO:0003674|RGD|na//molecular function|protein heterodimerization activity|ISO|GO:0046982|RGD|na//biological process|biological_process|ND|GO:0008150|RGD…
13	NM_001191649	0.098	1741	Homeo box B8	Hoxb8	24457		sequence-specific DNA binding transcription factor activity|transcription regulatory region sequence-specific DNA binding|adult locomotory behavior|anterior/posterior pattern specification|dorsal spinal cord development|embryonic skeletal system morphogenesis|grooming behavior|multicellular organismal development|sensory perception of pain|skeletal system morphogenesis|transcription, DNA-dependen…	molecular function|sequence-specific DNA binding transcription factor activity|IEA|GO:0003700|RGD|na//molecular function|transcription regulatory region sequence-specific DNA binding|IEA|GO:0000976|RGD|na//biological process|adult locomotory behavior|ISO|GO:0008344|RGD|na//biological process|anterior/posterior pattern specification|ISO|GO:0009952|RGD|na//biological process|dorsal spinal cord deve…
14	NM_001033888	0.1	1500	Numb homolog (Drosophila)-like	Numbl	292732	1	protein binding|adherens junction organization|adherens junction organization|axonogenesis|axonogenesis|cytokine-mediated signaling pathway|cytokine-mediated signaling pathway|forebrain development|lateral ventricle development|lateral ventricle development|nervous system development|neuroblast division in subventricular zone|neuroblast division in subventricular zone|neuroblast proliferation|pos…	molecular function|protein binding|IPI|GO:0005515|RGD|18299187//biological process|adherens junction organization|IEA|GO:0034332|RGD|na//biological process|adherens junction organization|ISO|GO:0034332|RGD|na//biological process|axonogenesis|IEA|GO:0007409|RGD|na//biological process|axonogenesis|ISO|GO:0007409|RGD|na//biological process|cytokine-mediated signaling pathway|ISO|GO:0019221|RGD|na//b…
15	NM_017355	0.11	1902	RAB4B, member RAS oncogene family	Rab4b	50866	1	GTP binding|protein transport|small GTPase mediated signal transduction|mitochondrion|mitochondrion|plasma membrane	molecular function|GTP binding|IEA|GO:0005525|RGD|na//biological process|protein transport|IEA|GO:0015031|RGD|na//biological process|small GTPase mediated signal transduction|IEA|GO:0007264|RGD|na//cellular component|mitochondrion|IEA|GO:0005739|RGD|na//cellular component|mitochondrion|ISO|GO:0005739|RGD|na//cellular component|plasma membrane|IEA|GO:0005886|RGD|na
16	NM_001271204	0.11	2014	Data not found
17	NM_172039	0.12	1907	High density lipoprotein binding protein	Hdlbp	64474	9	RNA binding|cholesterol metabolic process|lipid transport|cytoplasm|cytoplasm|high-density lipoprotein particle|nucleus	molecular function|RNA binding|IEA|GO:0003723|RGD|na//biological process|cholesterol metabolic process|IEA|GO:0008203|RGD|na//biological process|lipid transport|IEA|GO:0006869|RGD|na//cellular component|cytoplasm|IEA|GO:0005737|RGD|na//cellular component|cytoplasm|ISO|GO:0005737|RGD|na//cellular component|high-density lipoprotein particle|IEA|GO:0034364|RGD|na//cellular component|nucleus|IEA|GO:0…
18	NM_001107687	0.13	1713	RAB25, member RAS oncogene family	Rab25	310632	2	GTP binding|positive regulation of cell proliferation|positive regulation of cell proliferation|protein transport|pseudopodium organization|pseudopodium organization|small GTPase mediated signal transduction|cytoplasm|cytoplasmic vesicle|cytoplasmic vesicle|plasma membrane|plasma membrane|pseudopodium|pseudopodium	molecular function|GTP binding|IEA|GO:0005525|RGD|na//biological process|positive regulation of cell proliferation|IEA|GO:0008284|RGD|na//biological process|positive regulation of cell proliferation|ISO|GO:0008284|RGD|na//biological process|protein transport|IEA|GO:0015031|RGD|na//biological process|pseudopodium organization|IEA|GO:0031268|RGD|na//biological process|pseudopodium organization|ISO|…
19	NM_012797	0.16	1900	Inhibitor of DNA binding 1	Id1	25261	3	sequence-specific DNA binding transcription factor activity|sequence-specific DNA binding transcription factor activity|BMP signaling pathway|BMP signaling pathway|apoptotic process|apoptotic process|collagen metabolic process|collagen metabolic process|endothelial cell morphogenesis|endothelial cell morphogenesis|heart development|lung morphogenesis|lung morphogenesis|lung vasculature developmen…	molecular function|sequence-specific DNA binding transcription factor activity|IEA|GO:0003700|RGD|na//molecular function|sequence-specific DNA binding transcription factor activity|ISO|GO:0003700|RGD|na//biological process|BMP signaling pathway|IEA|GO:0030509|RGD|na//biological process|BMP signaling pathway|ISO|GO:0030509|RGD|na//biological process|apoptotic process|IEA|GO:0006915|RGD|na//biologi…
20	NM_001105843	0.16	3094	LSM12 homolog (S. cerevisiae)	Lsm12	287731	10
21	NM_013101	0.17	1788	Phosphodiesterase 4A, cAMP-specific	Pde4a	25638	8	3',5'-cyclic-AMP phosphodiesterase activity|3',5'-cyclic-nucleotide phosphodiesterase activity|metal ion binding|protein binding|cAMP catabolic process|cAMP catabolic process|cAMP catabolic process|response to drug|signal transduction|cytoplasm|nucleus|perinuclear region of cytoplasm|perinuclear region of cytoplasm	molecular function|3',5'-cyclic-AMP phosphodiesterase activity|IDA|GO:0004115|RGD|15242814//molecular function|3',5'-cyclic-nucleotide phosphodiesterase activity|IEA|GO:0004114|RGD|na//molecular function|metal ion binding|IEA|GO:0046872|RGD|na//molecular function|protein binding|IPI|GO:0005515|RGD|12810716//biological process|cAMP catabolic process|IDA|GO:0006198|RGD|na//biological process|cAMP c…
22	NM_001106817	0.2	2084	B-cell CLL/lymphoma 9-like	Bcl9l	300673	8	beta-catenin binding|canonical Wnt receptor signaling pathway|negative regulation of transforming growth factor beta receptor signaling pathway|positive regulation of epithelial to mesenchymal transition|positive regulation of transcription from RNA polymerase II promoter|regulation of cell morphogenesis|skeletal muscle cell differentiation|somatic stem cell maintenance|nucleus	molecular function|beta-catenin binding|ISO|GO:0008013|RGD|na//biological process|canonical Wnt receptor signaling pathway|ISO|GO:0060070|RGD|na//biological process|negative regulation of transforming growth factor beta receptor signaling pathway|ISO|GO:0030512|RGD|na//biological process|positive regulation of epithelial to mesenchymal transition|ISO|GO:0010718|RGD|na//biological process|positive…
23	NM_031024	0.22	2002	Drebrin 1	Dbn1	81653	17	actin binding|profilin binding|actin filament organization|actin filament organization|generation of neurons|nervous system development|neural precursor cell proliferation|actin cytoskeleton|actin cytoskeleton|cytoplasm|intracellular	molecular function|actin binding|IEA|GO:0003779|RGD|na//molecular function|profilin binding|IDA|GO:0005522|RGD|9473484//biological process|actin filament organization|ISO|GO:0007015|RGD|na//biological process|actin filament organization|ISS|GO:0007015|RGD|na//biological process|generation of neurons|IEA|GO:0048699|RGD|na//biological process|nervous system development|IEP|GO:0007399|RGD|1611026//b…
24	NM_144756	0.23	1962	Fas apoptotic inhibitory molecule 2	Faim2	246274		apoptotic process|central nervous system development|cerebellar Purkinje cell differentiation|cerebellar Purkinje cell differentiation|cerebellar Purkinje cell layer development|cerebellar Purkinje cell layer development|cerebellar granular layer development|cerebellar granular layer development|cerebellum development|cerebellum development|regulation of neuron apoptotic process|regulation of neu…	biological process|apoptotic process|IEA|GO:0006915|RGD|na//biological process|central nervous system development|IEP|GO:0007417|RGD|9698393//biological process|cerebellar Purkinje cell differentiation|ISO|GO:0021702|RGD|na//biological process|cerebellar Purkinje cell differentiation|ISS|GO:0021702|RGD|na//biological process|cerebellar Purkinje cell layer development|ISO|GO:0021680|RGD|na//biolog…
25	NM_001134835	0.23	1671	N-acetyltransferase 9 (GCN5-related, putative)	Nat9	303669	10	N-acetyltransferase activity|protein complex|protein complex	molecular function|N-acetyltransferase activity|IEA|GO:0008080|RGD|na//cellular component|protein complex|IEA|GO:0043234|RGD|na//cellular component|protein complex|ISO|GO:0043234|RGD|na
26	NM_021836	0.23	1980	Jun B proto-oncogene	Junb	24517	19	DNA binding|DNA binding|double-stranded DNA binding|protein heterodimerization activity|sequence-specific DNA binding|sequence-specific DNA binding transcription factor activity|cellular process|cellular response to calcium ion|cellular response to calcium ion|cellular response to hormone stimulus|decidualization|decidualization|embryonic process involved in female pregnancy|embryonic process inv…	molecular function|DNA binding|IDA|GO:0003677|RGD|12371906//molecular function|DNA binding|ISO|GO:0003677|RGD|na//molecular function|double-stranded DNA binding|IDA|GO:0003690|RGD|10837920//molecular function|protein heterodimerization activity|IC|GO:0046982|RGD|10830307//molecular function|sequence-specific DNA binding|IDA|GO:0043565|RGD|10837920//molecular function|sequence-specific DNA binding…
27	NM_057196	0.23	1668	BAI1-associated protein 2	Baiap2	117542	10	SH3 domain binding|cytoskeletal adaptor activity|proline-rich region binding|proline-rich region binding|proline-rich region binding|actin filament bundle assembly|dendrite development|filopodium assembly|regulation of actin cytoskeleton organization|regulation of actin cytoskeleton organization|regulation of actin cytoskeleton organization|regulation of synaptic plasticity|response to bacterium|…	molecular function|SH3 domain binding|IEA|GO:0017124|RGD|na//molecular function|cytoskeletal adaptor activity|IEA|GO:0008093|RGD|na//molecular function|proline-rich region binding|IEA|GO:0070064|RGD|na//molecular function|proline-rich region binding|ISO|GO:0070064|RGD|na//molecular function|proline-rich region binding|ISS|GO:0070064|RGD|na//biological process|actin filament bundle assembly|ISO|GO…
28	NM_001109002	0.24	1500	SMAD family member 6	Smad6	367100	8	I-SMAD binding|I-SMAD binding|R-SMAD binding|R-SMAD binding|chromatin binding|chromatin binding|co-SMAD binding|co-SMAD binding|molecular_function|sequence-specific DNA binding transcription factor activity|transcription regulatory region DNA binding|transcription regulatory region DNA binding|transforming growth factor beta receptor, inhibitory cytoplasmic mediator activity|transforming growth f…	molecular function|I-SMAD binding|IEA|GO:0070411|RGD|na//molecular function|I-SMAD binding|ISO|GO:0070411|RGD|na//molecular function|R-SMAD binding|IEA|GO:0070412|RGD|na//molecular function|R-SMAD binding|ISO|GO:0070412|RGD|na//molecular function|chromatin binding|IEA|GO:0003682|RGD|na//molecular function|chromatin binding|ISO|GO:0003682|RGD|na//molecular function|co-SMAD binding|IEA|GO:0070410|R…
29	NM_001100639	0.24	1756	POU class 2 homeobox 1	Pou2f1	171068	13	DNA binding|RNA polymerase II core promoter proximal region sequence-specific DNA binding transcription factor activity involved in positive regulation of transcription|sequence-specific DNA binding|sequence-specific DNA binding|sequence-specific DNA binding transcription factor activity|lens induction in camera-type eye|negative regulation of transcription, DNA-dependent|olfactory placode format…	molecular function|DNA binding|ISO|GO:0003677|RGD|na//molecular function|RNA polymerase II core promoter proximal region sequence-specific DNA binding transcription factor activity involved in positive regulation of transcription|IDA|GO:0001077|RGD|12818430//molecular function|sequence-specific DNA binding|IEA|GO:0043565|RGD|na//molecular function|sequence-specific DNA binding|ISO|GO:0043565|RGD|…
30	NM_001034078	0.25	1743	Chromobox homolog 8	Cbx8	303731	Un	methylated histone residue binding|single-stranded RNA binding|ubiquitin-protein ligase activity|histone ubiquitination|negative regulation of transcription from RNA polymerase II promoter|PRC1 complex|PcG protein complex|heterochromatin|nuclear chromatin|nucleolus|nucleus|ubiquitin ligase complex	molecular function|methylated histone residue binding|ISO|GO:0035064|RGD|na//molecular function|single-stranded RNA binding|ISO|GO:0003727|RGD|na//molecular function|ubiquitin-protein ligase activity|ISO|GO:0004842|RGD|na//biological process|histone ubiquitination|ISO|GO:0016574|RGD|na//biological process|negative regulation of transcription from RNA polymerase II promoter|ISO|GO:0000122|RGD|na//…
31	NR_032112	0.27	1573	Data not found
32	NM_022588	0.29	2033	Metastasis associated 1	Mta1	64520	6	enzyme binding|protein binding|sequence-specific DNA binding|sequence-specific DNA binding transcription factor activity|zinc ion binding|secretory granule organization|Golgi apparatus|Golgi apparatus|NuRD complex|cytoplasm|cytoplasmic membrane-bounded vesicle|endoplasmic reticulum|intracellular membrane-bounded organelle|nucleolus|nucleus|nucleus|rough endoplasmic reticulum	molecular function|enzyme binding|IPI|GO:0019899|RGD|10933808//molecular function|protein binding|IPI|GO:0005515|RGD|18067919//molecular function|sequence-specific DNA binding|IEA|GO:0043565|RGD|na//molecular function|sequence-specific DNA binding transcription factor activity|IEA|GO:0003700|RGD|na//molecular function|zinc ion binding|IEA|GO:0008270|RGD|na//biological process|secretory granule or…
33	NM_031780	0.3	1742	Amyloid beta (A4) precursor protein-binding, family A, member 2	Apba2	83610	1	beta-amyloid binding|phosphatidylinositol-4,5-bisphosphate binding|protein binding|in utero embryonic development|in utero embryonic development|locomotory behavior|locomotory behavior|multicellular organism growth|multicellular organism growth|protein transport|regulation of gene expression|synaptic transmission|synaptic vesicle exocytosis|plasma membrane	molecular function|beta-amyloid binding|IPI|GO:0001540|RGD|12196555//molecular function|phosphatidylinositol-4,5-bisphosphate binding|NAS|GO:0005546|RGD|9395480//molecular function|protein binding|IPI|GO:0005515|RGD|12196555//biological process|in utero embryonic development|IEA|GO:0001701|RGD|na//biological process|in utero embryonic development|ISO|GO:0001701|RGD|na//biological process|locomoto…
34	NM_017112	0.31	1804	Hepsin	Hpn	29135	1	calcium-activated potassium channel activity|calcium-activated potassium channel activity|peptidase activity|scavenger receptor activity|serine-type endopeptidase activity|serine-type endopeptidase activity|serine-type exopeptidase activity|serine-type peptidase activity|serine-type peptidase activity|basement membrane disassembly|basement membrane disassembly|cochlea morphogenesis|cochlea morpho…	molecular function|calcium-activated potassium channel activity|ISO|GO:0015269|RGD|na//molecular function|calcium-activated potassium channel activity|ISS|GO:0015269|RGD|na//molecular function|peptidase activity|ISO|GO:0008233|RGD|na//molecular function|scavenger receptor activity|IEA|GO:0005044|RGD|na//molecular function|serine-type endopeptidase activity|IEA|GO:0004252|RGD|na//molecular functio…
35	NM_001108483	0.32	2137	Small nuclear ribonucleoprotein 70 (U1)	Snrnp70	361574		RNA binding|nucleic acid binding|nucleotide binding|nuclear mRNA splicing, via spliceosome|regulation of RNA splicing|nucleus|spliceosomal complex	molecular function|RNA binding|ISO|GO:0003723|RGD|na//molecular function|nucleic acid binding|IEA|GO:0003676|RGD|na//molecular function|nucleotide binding|IEA|GO:0000166|RGD|na//biological process|nuclear mRNA splicing, via spliceosome|ISO|GO:0000398|RGD|na//biological process|regulation of RNA splicing|ISO|GO:0043484|RGD|na//cellular component|nucleus|ISO|GO:0005634|RGD|na//cellular component|sp…
36	NM_212520	0.32	1500	Translocase of outer mitochondrial membrane 40 homolog (yeast)	Tomm40	308416	1	porin activity|protein transmembrane transporter activity|voltage-gated anion channel activity|protein targeting to mitochondrion|protein targeting to mitochondrion|protein targeting to mitochondrion|protein transport|integral to membrane of membrane fraction|integral to membrane of membrane fraction|integral to mitochondrial membrane|integral to mitochondrial outer membrane|mitochondrial outer m…	molecular function|porin activity|IEA|GO:0015288|RGD|na//molecular function|protein transmembrane transporter activity|IMP|GO:0008320|RGD|18687331//molecular function|voltage-gated anion channel activity|IEA|GO:0008308|RGD|na//biological process|protein targeting to mitochondrion|IDA|GO:0006626|RGD|10980201//biological process|protein targeting to mitochondrion|IMP|GO:0006626|RGD|15347672//biolog…
37	NM_031524	0.32	2085	Platelet-derived growth factor beta polypeptide	Pdgfb	24628		cell surface binding|cell surface binding|collagen binding|collagen binding|eukaryotic cell surface binding|eukaryotic cell surface binding|growth factor activity|platelet-derived growth factor binding|platelet-derived growth factor binding|platelet-derived growth factor receptor binding|platelet-derived growth factor receptor binding|platelet-derived growth factor receptor binding|protein hetero…	molecular function|cell surface binding|IMP|GO:0043498|RGD|16014047//molecular function|cell surface binding|ISO|GO:0043498|RGD|na//molecular function|collagen binding|IEA|GO:0005518|RGD|na//molecular function|collagen binding|ISO|GO:0005518|RGD|na//molecular function|eukaryotic cell surface binding|ISO|GO:0043499|RGD|na//molecular function|eukaryotic cell surface binding|ISS|GO:0043499|RGD|na//m…
38	NM_001107339	0.33	2409	Receptor tyrosine kinase-like orphan receptor 2	Ror2	306782		ATP binding|Wnt-protein binding|Wnt-protein binding|frizzled binding|frizzled binding|transmembrane receptor protein tyrosine kinase activity|JNK cascade|JNK cascade|Wnt receptor signaling pathway, calcium modulating pathway|Wnt receptor signaling pathway, calcium modulating pathway|Wnt receptor signaling pathway, planar cell polarity pathway|Wnt receptor signaling pathway, planar cell polarity p…	molecular function|ATP binding|IEA|GO:0005524|RGD|na//molecular function|Wnt-protein binding|IEA|GO:0017147|RGD|na//molecular function|Wnt-protein binding|ISO|GO:0017147|RGD|na//molecular function|frizzled binding|IEA|GO:0005109|RGD|na//molecular function|frizzled binding|ISO|GO:0005109|RGD|na//molecular function|transmembrane receptor protein tyrosine kinase activity|IEA|GO:0004714|RGD|na//biolo…
39	NM_053774	0.33	1589	Ubiquitin specific peptidase 2	Usp2	115771		cyclin binding|cyclin binding|cysteine-type peptidase activity|identical protein binding|identical protein binding|metal ion binding|ubiquitin protein ligase binding|ubiquitin protein ligase binding|ubiquitin thiolesterase activity|ubiquitin thiolesterase activity|ubiquitin thiolesterase activity|ubiquitin thiolesterase activity|cell cycle|muscle organ development|negative regulation of skeletal …	molecular function|cyclin binding|IEA|GO:0030332|RGD|na//molecular function|cyclin binding|ISO|GO:0030332|RGD|na//molecular function|cysteine-type peptidase activity|IEA|GO:0008234|RGD|na//molecular function|identical protein binding|IEA|GO:0042802|RGD|na//molecular function|identical protein binding|ISO|GO:0042802|RGD|na//molecular function|metal ion binding|IEA|GO:0046872|RGD|na//molecular func…
40	NM_017147	0.33	2027	Cofilin 1, non-muscle	Cfl1	29271	1	actin binding|actin binding|actin filament organization|cell projection organization|cellular component movement|cytokinesis|cytoskeleton organization|cytoskeleton organization|establishment of cell polarity|negative regulation of cell size|neural crest cell migration|neural fold formation|positive regulation of actin filament depolymerization|protein import into nucleus|protein phosphorylation|r…	molecular function|actin binding|IEA|GO:0003779|RGD|na//molecular function|actin binding|IMP|GO:0003779|RGD|12566455//biological process|actin filament organization|ISO|GO:0007015|RGD|na//biological process|cell projection organization|IDA|GO:0030030|RGD|16286931//biological process|cellular component movement|ISO|GO:0006928|RGD|na//biological process|cytokinesis|ISO|GO:0000910|RGD|na//biological…
41	NM_001011978	0.35	1791	Dehydrodolichyl diphosphate synthase	Dhdds	298541	5	transferase activity, transferring alkyl or aryl (other than methyl) groups	molecular function|transferase activity, transferring alkyl or aryl (other than methyl) groups|IEA|GO:0016765|RGD|na
42	NM_053665	0.36	1549	A kinase (PRKA) anchor protein 1	Akap1	114124		RNA binding|beta-tubulin binding|microtubule binding|protein complex scaffold|protein domain specific binding|protein kinase A regulatory subunit binding|protein kinase binding|protein phosphatase 2B binding|protein phosphatase binding|cellular response to chemical stimulus|cellular response to insulin stimulus|negative regulation of NFAT protein import into nucleus|negative regulation of cardiac…	molecular function|RNA binding|IEA|GO:0003723|RGD|na//molecular function|beta-tubulin binding|IDA|GO:0048487|RGD|12096916//molecular function|microtubule binding|IDA|GO:0008017|RGD|12096916//molecular function|protein complex scaffold|IDA|GO:0032947|RGD|16756943//molecular function|protein domain specific binding|IMP|GO:0019904|RGD|16996504//molecular function|protein kinase A regulatory subunit …
43	NM_001271192	0.38	2574	Data not found
44	NM_139327	0.4	1500	High mobility group AT-hook 1	Hmga1	117062		DNA binding|ligand-dependent nuclear receptor transcription coactivator activity|peroxisome proliferator activated receptor binding|retinoic acid receptor binding|retinoid X receptor binding|sequence-specific DNA binding transcription factor activity|transcription factor binding|negative regulation of cell proliferation|negative regulation of transcription, DNA-dependent|oncogene-induced senescen…	molecular function|DNA binding|IEA|GO:0003677|RGD|na//molecular function|ligand-dependent nuclear receptor transcription coactivator activity|ISS|GO:0030374|RGD|na//molecular function|peroxisome proliferator activated receptor binding|ISS|GO:0042975|RGD|na//molecular function|retinoic acid receptor binding|ISS|GO:0042974|RGD|na//molecular function|retinoid X receptor binding|ISS|GO:0046965|RGD|na…
45	NM_021758	0.41	1500	Lin-7 homolog b (C. elegans)	Lin7b	60377	1	protein binding|protein domain specific binding|protein domain specific binding|cell-cell junction assembly|exocytosis|neurotransmitter secretion|protein transport|basolateral plasma membrane|cell|cell-cell junction|plasma membrane|postsynaptic density|postsynaptic membrane|synapse|synaptosome|tight junction	molecular function|protein binding|IPI|GO:0005515|RGD|14960569//molecular function|protein domain specific binding|IEA|GO:0019904|RGD|na//molecular function|protein domain specific binding|ISO|GO:0019904|RGD|na//biological process|cell-cell junction assembly|NAS|GO:0007043|RGD|10362251//biological process|exocytosis|IEA|GO:0006887|RGD|na//biological process|neurotransmitter secretion|ISO|GO:00072…
46	NM_017251	0.41	2111	Gap junction protein, beta 1	Gjb1	29584	X	gap junction channel activity|protein homodimerization activity|protein homodimerization activity|cell communication|protein oligomerization|purine ribonucleotide transport|connexon complex|endoplasmic reticulum|gap junction|integral to membrane|plasma membrane	molecular function|gap junction channel activity|IDA|GO:0005243|RGD|12119284//molecular function|protein homodimerization activity|IEA|GO:0042803|RGD|na//molecular function|protein homodimerization activity|ISO|GO:0042803|RGD|na//biological process|cell communication|TAS|GO:0007154|RGD|12119284//biological process|protein oligomerization|IDA|GO:0051259|RGD|15817491//biological process|purine ribo…
47	NM_012897	0.44	1803	Adrenergic, beta, receptor kinase 2	Adrbk2	25372	Un	ATP binding|D1 dopamine receptor binding|G-protein coupled receptor kinase activity|G-protein coupled receptor kinase activity|beta-adrenergic receptor kinase activity|phospholipid binding|protein serine/threonine kinase activity|desensitization of G-protein coupled receptor protein signaling pathway|desensitization of G-protein coupled receptor protein signaling pathway|desensitization of G-prot…	molecular function|ATP binding|IEA|GO:0005524|RGD|na//molecular function|D1 dopamine receptor binding|IPI|GO:0031748|RGD|na//molecular function|G-protein coupled receptor kinase activity|IDA|GO:0004703|RGD|1403099//molecular function|G-protein coupled receptor kinase activity|ISO|GO:0004703|RGD|na//molecular function|beta-adrenergic receptor kinase activity|IDA|GO:0047696|RGD|1403099//molecular f…
48	NM_172022	0.45	1883	ProSAPiP1 protein	Prosapip1	280670		PDZ domain binding|protein binding|protein self-association|protein homooligomerization|cell junction|cytoplasm|dendritic spine|membrane|plasma membrane|postsynaptic density|postsynaptic membrane	molecular function|PDZ domain binding|IPI|GO:0030165|RGD|16522626//molecular function|protein binding|IPI|GO:0005515|RGD|16522626//molecular function|protein self-association|IPI|GO:0043621|RGD|16522626//biological process|protein homooligomerization|IPI|GO:0051260|RGD|16522626//cellular component|cell junction|IEA|GO:0030054|RGD|na//cellular component|cytoplasm|IEA|GO:0005737|RGD|na//cellular co…
49	NM_133567	0.47	2652	ArfGAP with dual PH domains 1	Adap1	171097	12	ARF GTPase activator activity|phosphatidylinositol-3,4,5-trisphosphate binding|inositol phosphate-mediated signaling|regulation of GTPase activity|cytoplasm|nucleus|plasma membrane	molecular function|ARF GTPase activator activity|ISO|GO:0008060|RGD|na//molecular function|phosphatidylinositol-3,4,5-trisphosphate binding|IDA|GO:0005547|RGD|9748531//biological process|inositol phosphate-mediated signaling|NAS|GO:0048016|RGD|9748531//biological process|regulation of GTPase activity|ISO|GO:0043087|RGD|na//cellular component|cytoplasm|ISO|GO:0005737|RGD|na//cellular component|nuc…
50	NM_001170334	0.47	1728	Glucose-fructose oxidoreductase domain containing 1	Gfod1	306842		nucleotide binding|oxidoreductase activity	molecular function|nucleotide binding|IEA|GO:0000166|RGD|na//molecular function|oxidoreductase activity|IEA|GO:0016491|RGD|na
51	NM_181692	0.47	1500	KiSS-1 metastasis-suppressor	Kiss1	289023	13	G-protein coupled receptor binding|kisspeptin receptor binding|G-protein coupled receptor signaling pathway|G-protein coupled receptor signaling pathway|elevation of cytosolic calcium ion concentration|elevation of cytosolic calcium ion concentration involved in phospholipase C-activating G-protein coupled signaling pathway|generation of ovulation cycle rhythm|negative regulation of cell migratio…	molecular function|G-protein coupled receptor binding|TAS|GO:0001664|RGD|12531466//molecular function|kisspeptin receptor binding|IPI|GO:0031773|RGD|11457843//biological process|G-protein coupled receptor signaling pathway|ISO|GO:0007186|RGD|na//biological process|G-protein coupled receptor signaling pathway|TAS|GO:0007186|RGD|12531466//biological process|elevation of cytosolic calcium ion concen…
52	NM_022680	0.48	1500	Alkaline phosphatase 3, intestine, not Mn requiring	Akp3	64621	9	alkaline phosphatase activity|magnesium ion binding|zinc ion binding|multicellular organism growth|multicellular organism growth|neural tube development|neural tube development|neurogenesis|neurogenesis|phosphorus metabolic process|tail morphogenesis|tail morphogenesis|anchored to membrane|external side of plasma membrane|integral to membrane	molecular function|alkaline phosphatase activity|IDA|GO:0004035|RGD|15885097//molecular function|magnesium ion binding|IDA|GO:0000287|RGD|15885097//molecular function|zinc ion binding|IDA|GO:0008270|RGD|15885097//biological process|multicellular organism growth|IEA|GO:0035264|RGD|na//biological process|multicellular organism growth|ISO|GO:0035264|RGD|na//biological process|neural tube development…
53	NM_001100907	0.48	1634	Homeobox C9	Hoxc9	368178		sequence-specific DNA binding|sequence-specific DNA binding transcription factor activity|transcription regulatory region sequence-specific DNA binding|anterior/posterior pattern specification|anterior/posterior pattern specification|embryonic skeletal system development|embryonic skeletal system morphogenesis|embryonic skeletal system morphogenesis|multicellular organismal development|transcript…	molecular function|sequence-specific DNA binding|IEA|GO:0043565|RGD|na//molecular function|sequence-specific DNA binding transcription factor activity|IEA|GO:0003700|RGD|na//molecular function|transcription regulatory region sequence-specific DNA binding|IEA|GO:0000976|RGD|na//biological process|anterior/posterior pattern specification|IEA|GO:0009952|RGD|na//biological process|anterior/posterior …
54	NM_172324	0.49	1958	ELAV (embryonic lethal, abnormal vision, Drosophila)-like 3 (Hu antigen C)	Elavl3	282824	8	AU-rich element binding|AU-rich element binding|nucleotide binding	molecular function|AU-rich element binding|IEA|GO:0017091|RGD|na//molecular function|AU-rich element binding|ISO|GO:0017091|RGD|na//molecular function|nucleotide binding|IEA|GO:0000166|RGD|na
55	NM_031567	0.5	1745	Nuclear factor I/C	Nfic	29228	7	DNA binding|core promoter proximal region DNA binding|double-stranded DNA binding|protein binding|sequence-specific DNA binding transcription factor activity|negative regulation of transcription from RNA polymerase II promoter|negative regulation of transcription, DNA-dependent|odontogenesis of dentin-containing tooth|positive regulation of transcription from RNA polymerase II promoter|sensory pe…	molecular function|DNA binding|IDA|GO:0003677|RGD|18602130//molecular function|core promoter proximal region DNA binding|IDA|GO:0001159|RGD|10521600//molecular function|double-stranded DNA binding|IDA|GO:0003690|RGD|10521600//molecular function|protein binding|IPI|GO:0005515|RGD|18602130//molecular function|sequence-specific DNA binding transcription factor activity|ISO|GO:0003700|RGD|na//biologi…
56	NM_019318	0.54	2158	V-maf musculoaponeurotic fibrosarcoma oncogene homolog (avian)	Maf	54267	19	DNA binding|double-stranded DNA binding|protein heterodimerization activity|protein homodimerization activity|sequence-specific DNA binding|sequence-specific DNA binding|sequence-specific DNA binding RNA polymerase II transcription factor activity|sequence-specific DNA binding transcription factor activity|sequence-specific DNA binding transcription factor activity|sequence-specific DNA binding t…	molecular function|DNA binding|ISO|GO:0003677|RGD|na//molecular function|double-stranded DNA binding|IDA|GO:0003690|RGD|9571165//molecular function|protein heterodimerization activity|IDA|GO:0046982|RGD|9571165//molecular function|protein homodimerization activity|IDA|GO:0042803|RGD|9571165//molecular function|sequence-specific DNA binding|IEA|GO:0043565|RGD|na//molecular function|sequence-specif…
57	NM_019622	0.54	1747	Espin	Espn	56227	5	SH3 domain binding|actin binding|actin filament binding|actin filament bundle assembly|actin filament bundle assembly|actin filament organization|locomotory behavior|negative regulation of cytoskeleton organization|parallel actin filament bundle assembly|sensory perception of sound|actin cytoskeleton|actin cytoskeleton|actin cytoskeleton|brush border|cell junction|cytoplasm|dendritic spine|filame…	molecular function|SH3 domain binding|IPI|GO:0017124|RGD|12598619//molecular function|actin binding|IEA|GO:0003779|RGD|na//molecular function|actin filament binding|IDA|GO:0051015|RGD|8799813//biological process|actin filament bundle assembly|ISO|GO:0051017|RGD|na//biological process|actin filament bundle assembly|NAS|GO:0051017|RGD|8799813//biological process|actin filament organization|NAS|GO:0…
58	NM_001127682	0.58	1940	SH3 domain binding glutamic acid-rich protein	Sh3bgr	498066	11	cytosol|cytosol	cellular component|cytosol|IEA|GO:0005829|RGD|na//cellular component|cytosol|ISO|GO:0005829|RGD|na
59	NM_139254	0.58	1861	Tubulin, beta 3 class III	Tubb3	246118	19	GTP binding|GTPase activity|peptide binding|structural constituent of cytoskeleton|axon guidance|axon guidance|microtubule-based movement|mitosis|neuron differentiation|protein polymerization|axon|axon|cytoplasm|cytoplasm|intracellular|microtubule|microtubule cytoskeleton	molecular function|GTP binding|IEA|GO:0005525|RGD|na//molecular function|GTPase activity|IEA|GO:0003924|RGD|na//molecular function|peptide binding|IPI|GO:0042277|RGD|16893427//molecular function|structural constituent of cytoskeleton|NAS|GO:0005200|RGD|12234689//biological process|axon guidance|ISO|GO:0007411|RGD|na//biological process|axon guidance|ISS|GO:0007411|RGD|na//biological process|micro…
60	NM_001013971	0.58	1821	CUE domain containing 1	Cuedc1	303419	10
61	NM_019208	0.58	2248	Multiple endocrine neoplasia I	Men1	29417	1	DNA binding|R-SMAD binding|Y-form DNA binding|chromatin binding|chromatin binding|double-stranded DNA binding|four-way junction DNA binding|histone-lysine N-methyltransferase activity|molecular_function|protein N-terminus binding|protein binding, bridging|sequence-specific DNA binding|sequence-specific DNA binding|transcription regulatory region DNA binding|MAPK cascade|brain development|cell cyc…	molecular function|DNA binding|ISO|GO:0003677|RGD|na//molecular function|R-SMAD binding|ISO|GO:0070412|RGD|na//molecular function|Y-form DNA binding|ISO|GO:0000403|RGD|na//molecular function|chromatin binding|IEA|GO:0003682|RGD|na//molecular function|chromatin binding|ISO|GO:0003682|RGD|na//molecular function|double-stranded DNA binding|ISO|GO:0003690|RGD|na//molecular function|four-way junction …
62	NM_182671	0.58	1845	NADH dehydrogenase (ubiquinone) 1 alpha subcomplex 10-like 1	Ndufa10l1	316632	6
63	NM_181638	0.59	1500	T-box 3	Tbx3	353305		molecular_function|sequence-specific DNA binding|sequence-specific DNA binding|sequence-specific DNA binding transcription factor activity|sequence-specific DNA binding transcription factor activity|anterior/posterior axis specification, embryo|anterior/posterior axis specification, embryo|anti-apoptosis|anti-apoptosis|atrioventricular bundle cell differentiation|atrioventricular bundle cell diff…	molecular function|molecular_function|ND|GO:0003674|RGD|na//molecular function|sequence-specific DNA binding|ISO|GO:0043565|RGD|na//molecular function|sequence-specific DNA binding|ISS|GO:0043565|RGD|na//molecular function|sequence-specific DNA binding transcription factor activity|IEA|GO:0003700|RGD|na//molecular function|sequence-specific DNA binding transcription factor activity|ISO|GO:0003700…
64	NM_001001513	0.59	1995	Tumor necrosis factor ligand superfamily member 12	Tnfsf12	360548	10	cell death|positive regulation of extrinsic apoptotic signaling pathway|extracellular region|perinuclear region of cytoplasm	biological process|cell death|ISO|GO:0008219|RGD|na//biological process|positive regulation of extrinsic apoptotic signaling pathway|ISO|GO:2001238|RGD|na//cellular component|extracellular region|ISO|GO:0005576|RGD|na//cellular component|perinuclear region of cytoplasm|ISO|GO:0048471|RGD|na
65	NM_080782	0.61	2824	Cyclin-dependent kinase inhibitor 1A	Cdkn1a	114851	20	cyclin binding|cyclin binding|cyclin-dependent protein kinase activating kinase activity|cyclin-dependent protein kinase activating kinase activity|cyclin-dependent protein kinase activity|cyclin-dependent protein kinase inhibitor activity|cyclin-dependent protein kinase inhibitor activity|protein binding|protein complex binding|DNA damage response, signal transduction by p53 class mediator resul…	molecular function|cyclin binding|IEA|GO:0030332|RGD|na//molecular function|cyclin binding|ISO|GO:0030332|RGD|na//molecular function|cyclin-dependent protein kinase activating kinase activity|IEA|GO:0019912|RGD|na//molecular function|cyclin-dependent protein kinase activating kinase activity|ISO|GO:0019912|RGD|na//molecular function|cyclin-dependent protein kinase activity|IEA|GO:0004693|RGD|na//…
66	NM_001170468	0.61	2064	Apoptotic chromatin condensation inducer 1	Acin1	305884	15	apoptotic chromosome condensation|erythrocyte differentiation|positive regulation of monocyte differentiation|cytoplasm|nucleolus|nucleolus|nucleus	biological process|apoptotic chromosome condensation|ISO|GO:0030263|RGD|na//biological process|erythrocyte differentiation|ISO|GO:0030218|RGD|na//biological process|positive regulation of monocyte differentiation|ISO|GO:0045657|RGD|na//cellular component|cytoplasm|ISO|GO:0005737|RGD|na//cellular component|nucleolus|ISO|GO:0005730|RGD|na//cellular component|nucleolus|ISO|GO:0005730|RGD|na//cellula…
67	NM_017093	0.62	1757	V-akt murine thymoma viral oncogene homolog 2	Akt2	25233	1	ATP binding|ATP binding|ATP binding|phospholipid binding|protein binding|protein kinase C binding|protein kinase activity|protein serine/threonine kinase activity|protein serine/threonine kinase activity|protein serine/threonine kinase activity|protein serine/threonine kinase activity|carbohydrate transport|cellular response to chemical stimulus|cellular response to hormone stimulus|cellular resp…	molecular function|ATP binding|IDA|GO:0005524|RGD|9880520//molecular function|ATP binding|IEA|GO:0005524|RGD|na//molecular function|ATP binding|ISO|GO:0005524|RGD|na//molecular function|phospholipid binding|IEA|GO:0005543|RGD|na//molecular function|protein binding|IPI|GO:0005515|RGD|17848569//molecular function|protein kinase C binding|IPI|GO:0005080|RGD|7488143//molecular function|protein kinase…
68	NM_012990	0.62	2180	Noggin	Nog	25495	10	cytokine binding|cytokine binding|protein binding|protein complex binding|protein homodimerization activity|protein homodimerization activity|BMP signaling pathway|BMP signaling pathway|anatomical structure formation involved in morphogenesis|axial mesoderm development|axial mesoderm development|axon guidance|brain development|cartilage development|cell differentiation in hindbrain|cell different…	molecular function|cytokine binding|IEA|GO:0019955|RGD|na//molecular function|cytokine binding|ISO|GO:0019955|RGD|na//molecular function|protein binding|IPI|GO:0005515|RGD|15199066//molecular function|protein complex binding|IDA|GO:0032403|RGD|15199066//molecular function|protein homodimerization activity|IEA|GO:0042803|RGD|na//molecular function|protein homodimerization activity|ISO|GO:0042803|R…
69	NM_001191662	0.63	1500	Hormonally upregulated Neu-associated kinase	Hunk	288275	11	ATP binding|protein kinase activity|protein serine/threonine kinase activity|protein phosphorylation	molecular function|ATP binding|IEA|GO:0005524|RGD|na//molecular function|protein kinase activity|ISO|GO:0004672|RGD|na//molecular function|protein serine/threonine kinase activity|IEA|GO:0004674|RGD|na//biological process|protein phosphorylation|ISO|GO:0006468|RGD|na
70	NM_001100802	0.63	1788	Amyloid beta (A4) precursor-like protein 1	Aplp1	502317	1	alpha-2A adrenergic receptor binding|alpha-2B adrenergic receptor binding|alpha-2C adrenergic receptor binding|identical protein binding|protein binding|cellular response to norepinephrine stimulus|extracellular matrix organization|forebrain development|mRNA polyadenylation|negative regulation of cAMP biosynthetic process|regulation of translation|Golgi apparatus|membrane|perinuclear region of cy…	molecular function|alpha-2A adrenergic receptor binding|ISO|GO:0031694|RGD|na//molecular function|alpha-2B adrenergic receptor binding|ISO|GO:0031695|RGD|na//molecular function|alpha-2C adrenergic receptor binding|ISO|GO:0031696|RGD|na//molecular function|identical protein binding|ISO|GO:0042802|RGD|na//molecular function|protein binding|IPI|GO:0005515|RGD|9461550//biological process|cellular res…
71	NM_001004083	0.63	1970	EGL nine homolog 2 (C. elegans)	Egln2	308457	1	L-ascorbic acid binding|iron ion binding|oxidoreductase activity|oxidoreductase activity, acting on paired donors, with incorporation or reduction of molecular oxygen, 2-oxoglutarate as one donor, and incorporation of one atom each of oxygen into both donors|oxidoreductase activity, acting on paired donors, with incorporation or reduction of molecular oxygen, 2-oxoglutarate as one donor, and inco…	molecular function|L-ascorbic acid binding|IEA|GO:0031418|RGD|na//molecular function|iron ion binding|IEA|GO:0005506|RGD|na//molecular function|oxidoreductase activity|IDA|GO:0016491|RGD|12876291//molecular function|oxidoreductase activity, acting on paired donors, with incorporation or reduction of molecular oxygen, 2-oxoglutarate as one donor, and incorporation of one atom each of oxygen into b…
72	NM_001008837	0.65	1570	RT1 class Ib, locus EC2	RT1-EC2	24737	20	antigen processing and presentation of peptide antigen via MHC class I|immune response|MHC class I protein complex|integral to membrane	biological process|antigen processing and presentation of peptide antigen via MHC class I|IEA|GO:0002474|RGD|na//biological process|immune response|IEA|GO:0006955|RGD|na//cellular component|MHC class I protein complex|IEA|GO:0042612|RGD|na//cellular component|integral to membrane|IEA|GO:0016021|RGD|na
73	NM_001025649	0.66	1607	Transmembrane 9 superfamily protein member 4	Tm9sf4	296279		integral to membrane	cellular component|integral to membrane|IEA|GO:0016021|RGD|na
74	NM_001012073	0.67	1918	Ribosomal RNA processing 1 homolog (S. cerevisiae)	Rrp1	309674	20	rRNA processing|nucleolus|nucleolus|preribosome, small subunit precursor	biological process|rRNA processing|IEA|GO:0006364|RGD|na//cellular component|nucleolus|IEA|GO:0005730|RGD|na//cellular component|nucleolus|ISO|GO:0005730|RGD|na//cellular component|preribosome, small subunit precursor|IEA|GO:0030688|RGD|na
75	NM_001191595	0.67	2187	Data not found
76	NM_134401	0.68	2008	Cartilage acidic protein 1	Crtac1	171438
77	NM_001106567	0.69	2860	Dolichyl pyrophosphate phosphatase 1	Dolpp1	296624	3	dolichyldiphosphatase activity|dolichyldiphosphatase activity|protein N-linked glycosylation|protein N-linked glycosylation|integral to endoplasmic reticulum membrane|integral to endoplasmic reticulum membrane	molecular function|dolichyldiphosphatase activity|IEA|GO:0047874|RGD|na//molecular function|dolichyldiphosphatase activity|ISO|GO:0047874|RGD|na//biological process|protein N-linked glycosylation|IEA|GO:0006487|RGD|na//biological process|protein N-linked glycosylation|ISO|GO:0006487|RGD|na//cellular component|integral to endoplasmic reticulum membrane|IEA|GO:0030176|RGD|na//cellular component|int…
78	NM_001134538	0.71	1978	Seizure related 6 homolog (mouse)-like	Sez6l	304554
79	NM_001191110	0.72	1762	Cadherin, EGF LAG seven-pass G-type receptor 2 (flamingo homolog, Drosophila)	Celsr2	83465		G-protein coupled receptor activity|calcium ion binding|dendrite morphogenesis|homophilic cell adhesion|neuron migration|neuron migration|neuropeptide signaling pathway|regulation of cell-cell adhesion|spermatogenesis|integral to membrane|plasma membrane	molecular function|G-protein coupled receptor activity|IEA|GO:0004930|RGD|na//molecular function|calcium ion binding|IEA|GO:0005509|RGD|na//biological process|dendrite morphogenesis|IMP|GO:0048813|RGD|15296717//biological process|homophilic cell adhesion|IEA|GO:0007156|RGD|na//biological process|neuron migration|IEA|GO:0001764|RGD|na//biological process|neuron migration|ISO|GO:0001764|RGD|na//bio…
80	NM_019288	0.72	1503	Amyloid beta (A4) precursor protein	App	54226	11	DNA binding|DNA binding|PTB domain binding|PTB domain binding|acetylcholine receptor binding|acetylcholine receptor binding|growth factor receptor binding|heparin binding|identical protein binding|identical protein binding|peptidase activator activity|protein binding|receptor binding|serine-type endopeptidase inhibitor activity|serine-type endopeptidase inhibitor activity|transition metal ion bin…	molecular function|DNA binding|ISO|GO:0003677|RGD|na//molecular function|DNA binding|ISS|GO:0003677|RGD|na//molecular function|PTB domain binding|IEA|GO:0051425|RGD|na//molecular function|PTB domain binding|ISO|GO:0051425|RGD|na//molecular function|acetylcholine receptor binding|IEA|GO:0033130|RGD|na//molecular function|acetylcholine receptor binding|ISO|GO:0033130|RGD|na//molecular function|grow…
81	NM_181092	0.73	2297	Synaptic Ras GTPase activating protein 1	Syngap1	192117	20	Rab GTPase activator activity|Rab GTPase activator activity|Ras GTPase activator activity|SH3 domain binding|phospholipid binding|protein binding|protein kinase binding|Ras protein signal transduction|Ras protein signal transduction|dendrite development|dendrite development|negative regulation of Ras protein signal transduction|negative regulation of Ras protein signal transduction|negative regul…	molecular function|Rab GTPase activator activity|IEA|GO:0005097|RGD|na//molecular function|Rab GTPase activator activity|ISO|GO:0005097|RGD|na//molecular function|Ras GTPase activator activity|IBA|GO:0005099|RGD|na//molecular function|SH3 domain binding|IEA|GO:0017124|RGD|na//molecular function|phospholipid binding|IEA|GO:0005543|RGD|na//molecular function|protein binding|IPI|GO:0005515|RGD|16054…
82	NM_001113409	0.73	2297	Synaptic Ras GTPase activating protein 1	Syngap1	192117	20	Rab GTPase activator activity|Rab GTPase activator activity|Ras GTPase activator activity|SH3 domain binding|phospholipid binding|protein binding|protein kinase binding|Ras protein signal transduction|Ras protein signal transduction|dendrite development|dendrite development|negative regulation of Ras protein signal transduction|negative regulation of Ras protein signal transduction|negative regul…	molecular function|Rab GTPase activator activity|IEA|GO:0005097|RGD|na//molecular function|Rab GTPase activator activity|ISO|GO:0005097|RGD|na//molecular function|Ras GTPase activator activity|IBA|GO:0005099|RGD|na//molecular function|SH3 domain binding|IEA|GO:0017124|RGD|na//molecular function|phospholipid binding|IEA|GO:0005543|RGD|na//molecular function|protein binding|IPI|GO:0005515|RGD|16054…
83	NM_001079941	0.73	2429	General transcription factor IIIC, polypeptide 5	Gtf3c5	362095	3	transcription factor TFIIIC complex	cellular component|transcription factor TFIIIC complex|ISO|GO:0000127|RGD|na
84	NM_001128184	0.76	1888	Beta-1,3-glucuronyltransferase 3 (glucuronosyltransferase I)	B3gat3	293722	1	galactosylgalactosylxylosylprotein 3-beta-glucuronosyltransferase activity|cis-Golgi network|cis-Golgi network|membrane	molecular function|galactosylgalactosylxylosylprotein 3-beta-glucuronosyltransferase activity|IEA|GO:0015018|RGD|na//cellular component|cis-Golgi network|IEA|GO:0005801|RGD|na//cellular component|cis-Golgi network|ISO|GO:0005801|RGD|na//cellular component|membrane|IEA|GO:0016020|RGD|na
85	NM_053565	0.76	1668	Suppressor of cytokine signaling 3	Socs3	89829	10	JAK-STAT cascade|JAK-STAT cascade|aging|branching involved in labyrinthine layer morphogenesis|branching involved in labyrinthine layer morphogenesis|intracellular protein kinase cascade|intracellular signal transduction|negative regulation of insulin receptor signaling pathway|negative regulation of insulin receptor signaling pathway|negative regulation of signal transduction|organ regeneration|…	biological process|JAK-STAT cascade|IDA|GO:0007259|RGD|12239110//biological process|JAK-STAT cascade|TAS|GO:0007259|RGD|12163036//biological process|aging|IEP|GO:0007568|RGD|12163036//biological process|branching involved in labyrinthine layer morphogenesis|IEA|GO:0060670|RGD|na//biological process|branching involved in labyrinthine layer morphogenesis|ISO|GO:0060670|RGD|na//biological process|in…
86	NM_001106868	0.76	1599	Hedgehog acyltransferase-like	Hhatl	301073	8	negative regulation of N-terminal protein palmitoylation|negative regulation of N-terminal protein palmitoylation|endoplasmic reticulum|endoplasmic reticulum|integral to membrane|perinuclear region of cytoplasm|perinuclear region of cytoplasm	biological process|negative regulation of N-terminal protein palmitoylation|IEA|GO:0060262|RGD|na//biological process|negative regulation of N-terminal protein palmitoylation|ISO|GO:0060262|RGD|na//cellular component|endoplasmic reticulum|IEA|GO:0005783|RGD|na//cellular component|endoplasmic reticulum|ISO|GO:0005783|RGD|na//cellular component|integral to membrane|IEA|GO:0016021|RGD|na//cellular c…
87	NM_001109156	0.77	1688	Protease, serine, 53	Prss53	499270		serine-type endopeptidase activity|proteolysis	molecular function|serine-type endopeptidase activity|IEA|GO:0004252|RGD|na//biological process|proteolysis|IEA|GO:0006508|RGD|na
88	NM_001010953	0.77	2013	Rho family GTPase 2	Rnd2	303553	10	GTP binding|protein N-terminus binding|small GTPase mediated signal transduction|early endosome|membrane|soluble fraction	molecular function|GTP binding|IEA|GO:0005525|RGD|na//molecular function|protein N-terminus binding|IPI|GO:0047485|RGD|11931639//biological process|small GTPase mediated signal transduction|IEA|GO:0007264|RGD|na//cellular component|early endosome|IDA|GO:0005769|RGD|11931639//cellular component|membrane|IEA|GO:0016020|RGD|na//cellular component|soluble fraction|IEA|GO:0005625|RGD|na
89	NM_001012101	0.78	1640	Coronin, actin binding protein 2A	Coro2a	313235		transcriptional repressor complex	cellular component|transcriptional repressor complex|ISO|GO:0017053|RGD|na
90	NM_031975	0.82	1997	Parathymosin	Ptms	83801	4	enzyme inhibitor activity|zinc ion binding|zinc ion binding|negative regulation of catalytic activity|cytosol|soluble fraction	molecular function|enzyme inhibitor activity|TAS|GO:0004857|RGD|2759245//molecular function|zinc ion binding|IDA|GO:0008270|RGD|1834654//molecular function|zinc ion binding|TAS|GO:0008270|RGD|2759245//biological process|negative regulation of catalytic activity|TAS|GO:0043086|RGD|2759245//cellular component|cytosol|IDA|GO:0005829|RGD|1834654//cellular component|soluble fraction|IDA|GO:0005625|RGD…
91	NM_053294	0.84	2324	Adenosine A2a receptor	Adora2a	25369	20	G-protein coupled adenosine receptor activity|G-protein coupled adenosine receptor activity|G-protein coupled adenosine receptor activity|alpha-actinin binding|enzyme binding|enzyme binding|protein binding|protein heterodimerization activity|type 5 metabotropic glutamate receptor binding|G-protein coupled receptor signaling pathway|adenosine receptor signaling pathway|adenosine receptor signaling…	molecular function|G-protein coupled adenosine receptor activity|IDA|GO:0001609|RGD|12590138//molecular function|G-protein coupled adenosine receptor activity|ISO|GO:0001609|RGD|na//molecular function|G-protein coupled adenosine receptor activity|TAS|GO:0001609|RGD|12189203//molecular function|alpha-actinin binding|IDA|GO:0051393|RGD|12837758//molecular function|enzyme binding|IEA|GO:0019899|RGD|…
92	NM_021695	0.84	1569	Synaptopodin	Synpo	60324	18	actin binding|actin binding|positive regulation of actin filament bundle assembly|regulation of stress fiber assembly|actin cytoskeleton|actin cytoskeleton|cytoplasm|perikaryon|postsynaptic density|postsynaptic membrane|stress fiber|tight junction	molecular function|actin binding|ISO|GO:0003779|RGD|na//molecular function|actin binding|ISS|GO:0003779|RGD|na//biological process|positive regulation of actin filament bundle assembly|ISO|GO:0032233|RGD|na//biological process|regulation of stress fiber assembly|ISO|GO:0051492|RGD|na//cellular component|actin cytoskeleton|ISO|GO:0015629|RGD|na//cellular component|actin cytoskeleton|ISS|GO:0015629…
93	NM_001108230	0.85	3581	ArfGAP with GTPase domain, ankyrin repeat and PH domain 1	Agap1	316611	9	ARF GTPase activator activity|GTP binding|GTPase activity|phospholipid binding|zinc ion binding|regulation of ARF GTPase activity|small GTPase mediated signal transduction|membrane	molecular function|ARF GTPase activator activity|IEA|GO:0008060|RGD|na//molecular function|GTP binding|IEA|GO:0005525|RGD|na//molecular function|GTPase activity|IEA|GO:0003924|RGD|na//molecular function|phospholipid binding|IEA|GO:0005543|RGD|na//molecular function|zinc ion binding|IEA|GO:0008270|RGD|na//biological process|regulation of ARF GTPase activity|IEA|GO:0032312|RGD|na//biological proces…
94	NR_031866	0.85	1500	Data not found
95	NM_001013181	0.91	1624	Zinc finger and BTB domain containing 16	Zbtb16	353227		DNA binding|double-stranded DNA binding|identical protein binding|protein C-terminus binding|protein domain specific binding|protein homodimerization activity|protein homodimerization activity|sequence-specific DNA binding transcription factor activity|anterior/posterior pattern specification|cartilage development|central nervous system development|embryonic digit morphogenesis|embryonic hindlimb…	molecular function|DNA binding|ISO|GO:0003677|RGD|na//molecular function|double-stranded DNA binding|IDA|GO:0003690|RGD|14657020//molecular function|identical protein binding|ISO|GO:0042802|RGD|na//molecular function|protein C-terminus binding|IPI|GO:0008022|RGD|14657020//molecular function|protein domain specific binding|IPI|GO:0019904|RGD|19191224//molecular function|protein homodimerization ac…
96	NM_053431	0.92	2181	Quiescin Q6 sulfhydryl oxidase 1	Qsox1	84491	13	flavin-linked sulfhydryl oxidase activity|flavin-linked sulfhydryl oxidase activity|thiol oxidase activity|cell redox homeostasis|protein thiol-disulfide exchange|protein thiol-disulfide exchange|extracellular space|extracellular space|integral to Golgi membrane|integral to Golgi membrane	molecular function|flavin-linked sulfhydryl oxidase activity|ISO|GO:0016971|RGD|na//molecular function|flavin-linked sulfhydryl oxidase activity|ISS|GO:0016971|RGD|na//molecular function|thiol oxidase activity|IEA|GO:0016972|RGD|na//biological process|cell redox homeostasis|IEA|GO:0045454|RGD|na//biological process|protein thiol-disulfide exchange|ISO|GO:0006467|RGD|na//biological process|protein…
97	NR_032138	0.93	1500	Data not found
98	NR_031768	0.93	1500	Data not found
99	NR_031768	0.93	1500	Data not found
100	NR_032138	0.93	1500	Data not found
101	NR_031811	0.93	1500	Data not found
102	NM_001007650	0.94	1565	Testis-specific serine kinase 3	Tssk3	297891	5	ATP binding|protein kinase activity|spermatogenesis	molecular function|ATP binding|IEA|GO:0005524|RGD|na//molecular function|protein kinase activity|IEA|GO:0004672|RGD|na//biological process|spermatogenesis|IEA|GO:0007283|RGD|na
103	NM_001106302	0.94	1791	H6 family homeobox 3	Hmx3	293537	1	sequence-specific DNA binding|sequence-specific DNA binding|sequence-specific DNA binding transcription factor activity|brain development|brain development|embryo implantation|embryo implantation|inner ear morphogenesis|inner ear morphogenesis|maternal process involved in female pregnancy|maternal process involved in female pregnancy|neuromuscular process controlling balance|neuromuscular process…	molecular function|sequence-specific DNA binding|IEA|GO:0043565|RGD|na//molecular function|sequence-specific DNA binding|ISO|GO:0043565|RGD|na//molecular function|sequence-specific DNA binding transcription factor activity|IEA|GO:0003700|RGD|na//biological process|brain development|IEA|GO:0007420|RGD|na//biological process|brain development|ISO|GO:0007420|RGD|na//biological process|embryo implant…
104	NM_001009690	0.94	1776	Retinal outer segment membrane protein 1	Rom1	309201		molecular_function|biological_process|cell adhesion|visual perception|cellular_component|integral to membrane|photoreceptor outer segment membrane|photoreceptor outer segment membrane	molecular function|molecular_function|ND|GO:0003674|RGD|na//biological process|biological_process|ND|GO:0008150|RGD|na//biological process|cell adhesion|IEA|GO:0007155|RGD|na//biological process|visual perception|IEA|GO:0007601|RGD|na//cellular component|cellular_component|ND|GO:0005575|RGD|na//cellular component|integral to membrane|IEA|GO:0016021|RGD|na//cellular component|photoreceptor outer s…
105	NM_145784	0.95	2291	G protein-coupled receptor 37-like 1	Gpr37l1	252939		G-protein coupled receptor activity|receptor activity|G-protein coupled receptor signaling pathway|integral to membrane|plasma membrane	molecular function|G-protein coupled receptor activity|IEA|GO:0004930|RGD|na//molecular function|receptor activity|IEA|GO:0004872|RGD|na//biological process|G-protein coupled receptor signaling pathway|IEA|GO:0007186|RGD|na//cellular component|integral to membrane|IEA|GO:0016021|RGD|na//cellular component|plasma membrane|IEA|GO:0005886|RGD|na
106	NM_001173370	0.96	3430	Transmembrane protein 184B	Tmem184b	362959	7
107	NM_024376	0.99	1623	Gap junction protein, alpha 3	Gja3	79217	15	gap junction channel activity|gap junction channel activity|identical protein binding|protein binding|cell communication|response to hydrogen peroxide|response to pH|connexon complex|gap junction|gap junction|integral to membrane|membrane raft	molecular function|gap junction channel activity|IDA|GO:0005243|RGD|1659572//molecular function|gap junction channel activity|IEA|GO:0005243|RGD|na//molecular function|identical protein binding|IDA|GO:0042802|RGD|9151687//molecular function|protein binding|IPI|GO:0005515|RGD|15467523//biological process|cell communication|IEA|GO:0007154|RGD|na//biological process|response to hydrogen peroxide|IDA…
108	NM_001136272	1	2424	Uncharacterized LOC100192314	LOC100192314	100192314
109	NM_133570	1	1814	Gastrin releasing peptide	Grp	171101	18	neuropeptide hormone activity|neuropeptide hormone activity|neuropeptide signaling pathway|neuropeptide signaling pathway|neuropeptide signaling pathway|extracellular space|extracellular space	molecular function|neuropeptide hormone activity|IEA|GO:0005184|RGD|na//molecular function|neuropeptide hormone activity|ISO|GO:0005184|RGD|na//biological process|neuropeptide signaling pathway|IEA|GO:0007218|RGD|na//biological process|neuropeptide signaling pathway|IMP|GO:0007218|RGD|12419521//biological process|neuropeptide signaling pathway|ISO|GO:0007218|RGD|na//cellular component|extracellul…
110	NM_001163273	1	1676	C-Maf-inducing protein	Cmip	292051

## Sheet: 5MIN DOWN VAR MOTIF
Target #	GenBank Accession	E-value	UTR Length	Gene Name	Symbol	Entrez GeneID	Chromosome	GOabr	GO
1	NM_001109255	1.2e-13	5618	Sarcospan	Sspn	500364	4	integral to membrane|sarcolemma|sarcolemma|transport vesicle|transport vesicle	cellular component|integral to membrane|IEA|GO:0016021|RGD|na//cellular component|sarcolemma|IEA|GO:0042383|RGD|na//cellular component|sarcolemma|ISO|GO:0042383|RGD|na//cellular component|transport vesicle|IEA|GO:0030133|RGD|na//cellular component|transport vesicle|ISO|GO:0030133|RGD|na
2	NM_013038	1.6e-13	3109	Syntaxin binding protein 1	Stxbp1	25558	3	SNARE binding|identical protein binding|protein N-terminus binding|protein binding|protein domain specific binding|protein kinase binding|syntaxin binding|syntaxin binding|syntaxin-1 binding|syntaxin-1 binding|axon target recognition|exocytosis|long term synaptic depression|negative regulation of neuron apoptotic process|negative regulation of synaptic transmission, GABAergic|neuromuscular synapt…	molecular function|SNARE binding|IDA|GO:0000149|RGD|19255244//molecular function|identical protein binding|IPI|GO:0042802|RGD|17442889//molecular function|protein N-terminus binding|IDA|GO:0047485|RGD|19255244//molecular function|protein binding|IPI|GO:0005515|RGD|12963086//molecular function|protein domain specific binding|IDA|GO:0019904|RGD|19255244//molecular function|protein kinase binding|IP…
3	NM_001107750	4.3e-13	3963	Tetraspanin 18	Tspan18	311210		integral to membrane	cellular component|integral to membrane|IEA|GO:0016021|RGD|na
4	NM_001100558	1.3e-12	3580	T-cell lymphoma invasion and metastasis 1	Tiam1	304109	11	ephrin receptor binding|guanyl-nucleotide exchange factor activity|phospholipid binding|phospholipid binding|ephrin receptor signaling pathway|positive regulation of axonogenesis|small GTPase mediated signal transduction|cell-cell junction|intracellular|plasma membrane	molecular function|ephrin receptor binding|ISO|GO:0046875|RGD|na//molecular function|guanyl-nucleotide exchange factor activity|ISO|GO:0005085|RGD|na//molecular function|phospholipid binding|IEA|GO:0005543|RGD|na//molecular function|phospholipid binding|ISO|GO:0005543|RGD|na//biological process|ephrin receptor signaling pathway|ISO|GO:0048013|RGD|na//biological process|positive regulation of axon…
5	NM_021836	1.9e-12	1980	Jun B proto-oncogene	Junb	24517	19	DNA binding|DNA binding|double-stranded DNA binding|protein heterodimerization activity|sequence-specific DNA binding|sequence-specific DNA binding transcription factor activity|cellular process|cellular response to calcium ion|cellular response to calcium ion|cellular response to hormone stimulus|decidualization|decidualization|embryonic process involved in female pregnancy|embryonic process inv…	molecular function|DNA binding|IDA|GO:0003677|RGD|12371906//molecular function|DNA binding|ISO|GO:0003677|RGD|na//molecular function|double-stranded DNA binding|IDA|GO:0003690|RGD|10837920//molecular function|protein heterodimerization activity|IC|GO:0046982|RGD|10830307//molecular function|sequence-specific DNA binding|IDA|GO:0043565|RGD|10837920//molecular function|sequence-specific DNA binding…
6	NM_001013901	2.2e-12	2189	Similar to RIKEN cDNA 2900092E17	RGD1305592	293500
7	NM_080778	2.7e-12	1642	Nuclear receptor subfamily 2, group F, member 2	Nr2f2	113984	1	DNA binding|DNA binding|ligand-activated sequence-specific DNA binding RNA polymerase II transcription factor activity|ligand-activated sequence-specific DNA binding RNA polymerase II transcription factor activity|ligand-activated sequence-specific DNA binding RNA polymerase II transcription factor activity|protein homodimerization activity|protein homodimerization activity|retinoic acid binding|…	molecular function|DNA binding|IEA|GO:0003677|RGD|na//molecular function|DNA binding|ISO|GO:0003677|RGD|na//molecular function|ligand-activated sequence-specific DNA binding RNA polymerase II transcription factor activity|IEA|GO:0004879|RGD|na//molecular function|ligand-activated sequence-specific DNA binding RNA polymerase II transcription factor activity|ISO|GO:0004879|RGD|na//molecular functio…
8	NM_001277288	3.6e-12	4276	Data not found	Bcl11b
9	NM_001277287	3.6e-12	4276	Data not found	Bcl11b
10	NM_001002828	4.2e-12	2981	Pre-B-cell leukemia homeobox 2	Pbx2	406164	20	chromatin binding|sequence-specific DNA binding|sequence-specific DNA binding transcription factor activity|transcription factor binding|embryonic limb morphogenesis|positive regulation of transcription from RNA polymerase II promoter|proximal/distal pattern formation|nucleus|transcription factor complex	molecular function|chromatin binding|ISO|GO:0003682|RGD|na//molecular function|sequence-specific DNA binding|ISO|GO:0043565|RGD|na//molecular function|sequence-specific DNA binding transcription factor activity|ISO|GO:0003700|RGD|na//molecular function|transcription factor binding|ISO|GO:0008134|RGD|na//biological process|embryonic limb morphogenesis|ISO|GO:0030326|RGD|na//biological process|posi…
11	NM_017212	1.6e-11	5333	Microtubule-associated protein tau	Mapt	29477	10	SH3 domain binding|apolipoprotein binding|enzyme binding|enzyme binding|lipoprotein particle binding|microtubule binding|microtubule binding|microtubule binding|protein binding|protein domain specific binding|protein kinase binding|protein kinase binding|adult walking behavior|apoptotic process|axon cargo transport|axon extension involved in development|axonogenesis|microtubule cytoskeleton organ…	molecular function|SH3 domain binding|ISO|GO:0017124|RGD|na//molecular function|apolipoprotein binding|ISO|GO:0034185|RGD|na//molecular function|enzyme binding|IPI|GO:0019899|RGD|na//molecular function|enzyme binding|ISO|GO:0019899|RGD|na//molecular function|lipoprotein particle binding|ISO|GO:0071813|RGD|na//molecular function|microtubule binding|IDA|GO:0008017|RGD|12805366//molecular function|m…
12	NM_001106377	1.8e-11	1555	RGD1564450	RGD1564450	294291	20
13	NM_023963	1.8e-11	2507	Caudal type homeo box 2	Cdx2	66019	12	double-stranded DNA binding|sequence-specific DNA binding|sequence-specific DNA binding transcription factor activity|transcription corepressor activity|anterior/posterior pattern specification|blastocyst development|blood vessel development|cell differentiation|endosome to lysosome transport|establishment or maintenance of epithelial cell apical/basal polarity|labyrinthine layer development|nega…	molecular function|double-stranded DNA binding|IDA|GO:0003690|RGD|12223343//molecular function|sequence-specific DNA binding|ISO|GO:0043565|RGD|na//molecular function|sequence-specific DNA binding transcription factor activity|IDA|GO:0003700|RGD|12223343//molecular function|transcription corepressor activity|ISO|GO:0003714|RGD|na//biological process|anterior/posterior pattern specification|ISO|GO…
14	NM_206950	2.4e-11	2412	MID1 interacting protein 1 (gastrulation specific G12 homolog (zebrafish))	Mid1ip1	404280	X	protein C-terminus binding|protein C-terminus binding|lipid biosynthetic process|negative regulation of microtubule depolymerization|negative regulation of microtubule depolymerization|negative regulation of microtubule depolymerization|positive regulation of fatty acid biosynthetic process|positive regulation of fatty acid biosynthetic process|positive regulation of fatty acid biosynthetic proce…	molecular function|protein C-terminus binding|IEA|GO:0008022|RGD|na//molecular function|protein C-terminus binding|ISO|GO:0008022|RGD|na//biological process|lipid biosynthetic process|IEA|GO:0008610|RGD|na//biological process|negative regulation of microtubule depolymerization|IEA|GO:0007026|RGD|na//biological process|negative regulation of microtubule depolymerization|ISO|GO:0007026|RGD|na//biol…
15	NM_031805	3.4e-11	2567	Ankyrin 3, node of Ranvier	Ank3	361833		structural constituent of cytoskeleton|axon guidance|establishment of protein localization|synapse organization|axon|basolateral plasma membrane|membrane|synapse	molecular function|structural constituent of cytoskeleton|IDA|GO:0005200|RGD|9744885//biological process|axon guidance|ISO|GO:0007411|RGD|na//biological process|establishment of protein localization|ISO|GO:0045184|RGD|na//biological process|synapse organization|ISO|GO:0050808|RGD|na//cellular component|axon|ISO|GO:0030424|RGD|na//cellular component|basolateral plasma membrane|ISO|GO:0016323|RGD|n…
16	NM_001036626	4.8e-11	3362	Zinc finger protein 36, C3H type-like 2	Zfp36l2	298765	6	nucleic acid binding|zinc ion binding|T cell differentiation in thymus|nuclear-transcribed mRNA catabolic process, deadenylation-dependent decay|regulation of mRNA stability|cytoplasm|nucleus	molecular function|nucleic acid binding|IEA|GO:0003676|RGD|na//molecular function|zinc ion binding|IEA|GO:0008270|RGD|na//biological process|T cell differentiation in thymus|ISO|GO:0033077|RGD|na//biological process|nuclear-transcribed mRNA catabolic process, deadenylation-dependent decay|ISO|GO:0000288|RGD|na//biological process|regulation of mRNA stability|ISO|GO:0043488|RGD|na//cellular compon…
17	NM_001034078	5.6e-11	1743	Chromobox homolog 8	Cbx8	303731	Un	methylated histone residue binding|single-stranded RNA binding|ubiquitin-protein ligase activity|histone ubiquitination|negative regulation of transcription from RNA polymerase II promoter|PRC1 complex|PcG protein complex|heterochromatin|nuclear chromatin|nucleolus|nucleus|ubiquitin ligase complex	molecular function|methylated histone residue binding|ISO|GO:0035064|RGD|na//molecular function|single-stranded RNA binding|ISO|GO:0003727|RGD|na//molecular function|ubiquitin-protein ligase activity|ISO|GO:0004842|RGD|na//biological process|histone ubiquitination|ISO|GO:0016574|RGD|na//biological process|negative regulation of transcription from RNA polymerase II promoter|ISO|GO:0000122|RGD|na//…
18	NM_001191110	6.3e-11	1762	Cadherin, EGF LAG seven-pass G-type receptor 2 (flamingo homolog, Drosophila)	Celsr2	83465		G-protein coupled receptor activity|calcium ion binding|dendrite morphogenesis|homophilic cell adhesion|neuron migration|neuron migration|neuropeptide signaling pathway|regulation of cell-cell adhesion|spermatogenesis|integral to membrane|plasma membrane	molecular function|G-protein coupled receptor activity|IEA|GO:0004930|RGD|na//molecular function|calcium ion binding|IEA|GO:0005509|RGD|na//biological process|dendrite morphogenesis|IMP|GO:0048813|RGD|15296717//biological process|homophilic cell adhesion|IEA|GO:0007156|RGD|na//biological process|neuron migration|IEA|GO:0001764|RGD|na//biological process|neuron migration|ISO|GO:0001764|RGD|na//bio…
19	NM_001107254	1.5e-10	2210	Sterile alpha motif domain containing 4A	Samd4a	305826		translation repressor activity|translation repressor activity|negative regulation of translation|positive regulation of translation|positive regulation of translation|cell junction|cytoplasm|dendrite|synapse|synapse|synaptosome	molecular function|translation repressor activity|IEA|GO:0030371|RGD|na//molecular function|translation repressor activity|ISO|GO:0030371|RGD|na//biological process|negative regulation of translation|ISO|GO:0017148|RGD|na//biological process|positive regulation of translation|IEA|GO:0045727|RGD|na//biological process|positive regulation of translation|ISO|GO:0045727|RGD|na//cellular component|cel…
20	NM_001100557	1.5e-10	2876	Oligodendrocyte lineage transcription factor 2	Olig2	304103	11	HMG box domain binding|RNA polymerase II distal enhancer sequence-specific DNA binding transcription factor activity|protein homodimerization activity|sequence-specific DNA binding transcription factor activity|myelination|negative regulation of neuron differentiation|negative regulation of transcription from RNA polymerase II promoter|nervous system development|neuron fate commitment|oligodendro…	molecular function|HMG box domain binding|ISO|GO:0071837|RGD|na//molecular function|RNA polymerase II distal enhancer sequence-specific DNA binding transcription factor activity|ISO|GO:0003705|RGD|na//molecular function|protein homodimerization activity|ISO|GO:0042803|RGD|na//molecular function|sequence-specific DNA binding transcription factor activity|ISO|GO:0003700|RGD|na//biological process|m…
21	NM_001107339	1.6e-10	2409	Receptor tyrosine kinase-like orphan receptor 2	Ror2	306782		ATP binding|Wnt-protein binding|Wnt-protein binding|frizzled binding|frizzled binding|transmembrane receptor protein tyrosine kinase activity|JNK cascade|JNK cascade|Wnt receptor signaling pathway, calcium modulating pathway|Wnt receptor signaling pathway, calcium modulating pathway|Wnt receptor signaling pathway, planar cell polarity pathway|Wnt receptor signaling pathway, planar cell polarity p…	molecular function|ATP binding|IEA|GO:0005524|RGD|na//molecular function|Wnt-protein binding|IEA|GO:0017147|RGD|na//molecular function|Wnt-protein binding|ISO|GO:0017147|RGD|na//molecular function|frizzled binding|IEA|GO:0005109|RGD|na//molecular function|frizzled binding|ISO|GO:0005109|RGD|na//molecular function|transmembrane receptor protein tyrosine kinase activity|IEA|GO:0004714|RGD|na//biolo…
22	NM_001191997	1.8e-10	1531	Layilin	Layn	500996		hyaluronic acid binding|hyaluronic acid binding	molecular function|hyaluronic acid binding|IEA|GO:0005540|RGD|na//molecular function|hyaluronic acid binding|ISO|GO:0005540|RGD|na
23	NM_001107107	2.1e-10	3476	V-ets erythroblastosis virus E26 oncogene homolog 2 (avian)	Ets2	304063		DNA binding|RNA polymerase II regulatory region sequence-specific DNA binding|RNA polymerase II regulatory region sequence-specific DNA binding|glucocorticoid receptor binding|sequence-specific DNA binding|sequence-specific DNA binding transcription factor activity|sequence-specific DNA binding transcription factor activity|positive regulation of transcription from RNA polymerase II promoter|posi…	molecular function|DNA binding|IDA|GO:0003677|RGD|11279115//molecular function|RNA polymerase II regulatory region sequence-specific DNA binding|IEA|GO:0000977|RGD|na//molecular function|RNA polymerase II regulatory region sequence-specific DNA binding|ISO|GO:0000977|RGD|na//molecular function|glucocorticoid receptor binding|IDA|GO:0035259|RGD|11279115//molecular function|sequence-specific DNA bi…
24	NM_001108598	2.1e-10	3691	Dual specificity phosphatase 15	Dusp15	362238	3	protein tyrosine phosphatase activity|protein tyrosine/serine/threonine phosphatase activity|protein dephosphorylation	molecular function|protein tyrosine phosphatase activity|IEA|GO:0004725|RGD|na//molecular function|protein tyrosine/serine/threonine phosphatase activity|IBA|GO:0008138|RGD|na//biological process|protein dephosphorylation|IBA|GO:0006470|RGD|na
25	NM_001244784	2.1e-10	3691	Dual specificity phosphatase 15	Dusp15	362238	3	protein tyrosine phosphatase activity|protein tyrosine/serine/threonine phosphatase activity|protein dephosphorylation	molecular function|protein tyrosine phosphatase activity|IEA|GO:0004725|RGD|na//molecular function|protein tyrosine/serine/threonine phosphatase activity|IBA|GO:0008138|RGD|na//biological process|protein dephosphorylation|IBA|GO:0006470|RGD|na
26	NM_001003958	2.2e-10	2775	DNA (cytosine-5-)-methyltransferase 3 alpha	Dnmt3a	444984	6	DNA (cytosine-5-)-methyltransferase activity|DNA (cytosine-5-)-methyltransferase activity|DNA (cytosine-5-)-methyltransferase activity, acting on CpG substrates|DNA binding|DNA binding|chromatin binding|chromatin binding|metal ion binding|unmethylated CpG binding|C-5 methylation of cytosine|C-5 methylation of cytosine|DNA methylation|DNA methylation|DNA methylation involved in embryo development|…	molecular function|DNA (cytosine-5-)-methyltransferase activity|ISO|GO:0003886|RGD|na//molecular function|DNA (cytosine-5-)-methyltransferase activity|ISS|GO:0003886|RGD|12138111//molecular function|DNA (cytosine-5-)-methyltransferase activity, acting on CpG substrates|IDA|GO:0051718|RGD|11844796//molecular function|DNA binding|ISO|GO:0003677|RGD|na//molecular function|DNA binding|ISS|GO:0003677|…
27	NM_001003957	2.2e-10	2775	DNA (cytosine-5-)-methyltransferase 3 alpha	Dnmt3a	444984	6	DNA (cytosine-5-)-methyltransferase activity|DNA (cytosine-5-)-methyltransferase activity|DNA (cytosine-5-)-methyltransferase activity, acting on CpG substrates|DNA binding|DNA binding|chromatin binding|chromatin binding|metal ion binding|unmethylated CpG binding|C-5 methylation of cytosine|C-5 methylation of cytosine|DNA methylation|DNA methylation|DNA methylation involved in embryo development|…	molecular function|DNA (cytosine-5-)-methyltransferase activity|ISO|GO:0003886|RGD|na//molecular function|DNA (cytosine-5-)-methyltransferase activity|ISS|GO:0003886|RGD|12138111//molecular function|DNA (cytosine-5-)-methyltransferase activity, acting on CpG substrates|IDA|GO:0051718|RGD|11844796//molecular function|DNA binding|ISO|GO:0003677|RGD|na//molecular function|DNA binding|ISS|GO:0003677|…
28	NM_012637	2.3e-10	1839	Protein tyrosine phosphatase, non-receptor type 1	Ptpn1	24697	3	enzyme binding|ephrin receptor binding|ephrin receptor binding|insulin receptor binding|insulin receptor binding|protein binding|protein kinase binding|protein tyrosine phosphatase activity|protein tyrosine phosphatase activity|protein tyrosine phosphatase activity|protein tyrosine phosphatase activity|zinc ion binding|zinc ion binding|actin cytoskeleton reorganization|actin cytoskeleton reorgani…	molecular function|enzyme binding|ISO|GO:0019899|RGD|na//molecular function|ephrin receptor binding|IEA|GO:0046875|RGD|na//molecular function|ephrin receptor binding|ISO|GO:0046875|RGD|na//molecular function|insulin receptor binding|IDA|GO:0005158|RGD|7711057//molecular function|insulin receptor binding|IMP|GO:0005158|RGD|12850498//molecular function|protein binding|IPI|GO:0005515|RGD|8940134//mo…
29	NM_001271185	2.7e-10	2239	Data not found	rCG22430-like
30	NM_001106850	3.8e-10	2337	SRY (sex determining region Y)-box 14	Sox14	300954	8	molecular_function|biological_process|cellular_component	molecular function|molecular_function|ND|GO:0003674|RGD|na//biological process|biological_process|ND|GO:0008150|RGD|na//cellular component|cellular_component|ND|GO:0005575|RGD|na
31	NM_001008336	4.6e-10	2305	Tyrosine kinase, non-receptor, 2	Tnk2	303882	11	ATP binding|WW domain binding|epidermal growth factor receptor binding|protein serine/threonine/tyrosine kinase activity|protein tyrosine kinase activity|protein tyrosine kinase activity|phosphorylation|positive regulation of peptidyl-tyrosine phosphorylation|regulation of clathrin-mediated endocytosis|Grb2-EGFR complex|axon|clathrin-coated vesicle|coated pit|cytoplasm|dendrite|endosome|growth co…	molecular function|ATP binding|IEA|GO:0005524|RGD|na//molecular function|WW domain binding|ISO|GO:0050699|RGD|na//molecular function|epidermal growth factor receptor binding|ISO|GO:0005154|RGD|na//molecular function|protein serine/threonine/tyrosine kinase activity|ISO|GO:0004712|RGD|na//molecular function|protein tyrosine kinase activity|IEA|GO:0004713|RGD|na//molecular function|protein tyrosine…
32	NM_001195559	4.8e-10	4837	Similar to KIAA0833 protein	Camta1	362665	5	cytoplasm|nucleus	cellular component|cytoplasm|ISO|GO:0005737|RGD|na//cellular component|nucleus|ISO|GO:0005634|RGD|na
33	NM_030584	6e-10	1500	Sclerostin	Sost	80722	10	heparin binding|protein binding|transcription factor binding|transcription factor binding|Wnt receptor signaling pathway|cellular response to parathyroid hormone stimulus|cellular response to parathyroid hormone stimulus|negative regulation of BMP signaling pathway|negative regulation of BMP signaling pathway|negative regulation of Wnt receptor signaling pathway|negative regulation of Wnt recepto…	molecular function|heparin binding|IEA|GO:0008201|RGD|na//molecular function|protein binding|IPI|GO:0005515|RGD|15199066//molecular function|transcription factor binding|IEA|GO:0008134|RGD|na//molecular function|transcription factor binding|ISO|GO:0008134|RGD|na//biological process|Wnt receptor signaling pathway|IEA|GO:0016055|RGD|na//biological process|cellular response to parathyroid hormone st…
34	NM_012620	6.2e-10	3237	Serpin peptidase inhibitor, clade E (nexin, plasminogen activator inhibitor type 1), member 1	Serpine1	24617	12	protease binding|protease binding|receptor binding|receptor binding|serine-type endopeptidase inhibitor activity|serine-type endopeptidase inhibitor activity|serine-type endopeptidase inhibitor activity|serine-type endopeptidase inhibitor activity|angiogenesis|angiogenesis|cellular response to chemical stimulus|cellular response to chemical stimulus|cellular response to gravity|cellular response …	molecular function|protease binding|IEA|GO:0002020|RGD|na//molecular function|protease binding|ISO|GO:0002020|RGD|na//molecular function|receptor binding|IEA|GO:0005102|RGD|na//molecular function|receptor binding|ISO|GO:0005102|RGD|na//molecular function|serine-type endopeptidase inhibitor activity|IBA|GO:0004867|RGD|na//molecular function|serine-type endopeptidase inhibitor activity|IEA|GO:00048…
35	NM_001013881	6.5e-10	3577	GATA zinc finger domain containing 2A	Gatad2a	290669	16	protein binding, bridging|anterior neuropore closure|blood vessel development|embryonic body morphogenesis|in utero embryonic development|negative regulation of transcription, DNA-dependent|neural fold formation|programmed cell death|NuRD complex|nucleolus|nucleus	molecular function|protein binding, bridging|ISO|GO:0030674|RGD|na//biological process|anterior neuropore closure|ISO|GO:0021506|RGD|na//biological process|blood vessel development|ISO|GO:0001568|RGD|na//biological process|embryonic body morphogenesis|ISO|GO:0010172|RGD|na//biological process|in utero embryonic development|ISO|GO:0001701|RGD|na//biological process|negative regulation of transcrip…
36	NM_019152	8.8e-10	2241	Calpain 1, (mu/I) large subunit	Capn1	29153	1	calcium ion binding|calcium ion binding|calcium-dependent cysteine-type endopeptidase activity|calcium-dependent cysteine-type endopeptidase activity|calcium-dependent cysteine-type endopeptidase activity|cytoskeletal protein binding|protein autoprocessing|protein autoprocessing|proteolysis|proteolysis|receptor catabolic process|cytoplasm|cytoplasm|insoluble fraction|plasma membrane	molecular function|calcium ion binding|IDA|GO:0005509|RGD|11893336//molecular function|calcium ion binding|IEA|GO:0005509|RGD|na//molecular function|calcium-dependent cysteine-type endopeptidase activity|IDA|GO:0004198|RGD|17429681//molecular function|calcium-dependent cysteine-type endopeptidase activity|IEA|GO:0004198|RGD|na//molecular function|calcium-dependent cysteine-type endopeptidase acti…
37	NM_001107800	1e-09	5212	Serine/threonine kinase 4	Stk4	311622		ATP binding|ATP binding|identical protein binding|magnesium ion binding|magnesium ion binding|protein dimerization activity|protein homodimerization activity|protein homodimerization activity|protein serine/threonine kinase activator activity|protein serine/threonine kinase activator activity|protein serine/threonine kinase activity|protein serine/threonine kinase activity|transcription factor bi…	molecular function|ATP binding|IEA|GO:0005524|RGD|na//molecular function|ATP binding|ISO|GO:0005524|RGD|na//molecular function|identical protein binding|ISO|GO:0042802|RGD|na//molecular function|magnesium ion binding|IEA|GO:0000287|RGD|na//molecular function|magnesium ion binding|ISO|GO:0000287|RGD|na//molecular function|protein dimerization activity|ISO|GO:0046983|RGD|na//molecular function|prot…
38	NM_001105752	1e-09	1750	Processing of precursor 5, ribonuclease P/MRP subunit (S. cerevisiae)	Pop5	117241	12	ribonuclease P activity|ribonuclease P activity|nucleic acid phosphodiester bond hydrolysis|tRNA processing|tRNA processing|nucleolar ribonuclease P complex|nucleolar ribonuclease P complex	molecular function|ribonuclease P activity|IEA|GO:0004526|RGD|na//molecular function|ribonuclease P activity|ISO|GO:0004526|RGD|na//biological process|nucleic acid phosphodiester bond hydrolysis|ISO|GO:0090305|RGD|na//biological process|tRNA processing|IEA|GO:0008033|RGD|na//biological process|tRNA processing|ISO|GO:0008033|RGD|na//cellular component|nucleolar ribonuclease P complex|IEA|GO:000565…
39	NM_172335	1.5e-09	2865	GM2 ganglioside activator	Gm2a	282838	10	beta-N-acetylgalactosaminidase activity|beta-N-acetylhexosaminidase activity|enzyme activator activity|lipid binding|lipid transporter activity|phospholipase activator activity|cellular membrane fusion|ganglioside catabolic process|ganglioside metabolic process|learning or memory|lipid storage|lipid transport|neurological system process|neuromuscular process controlling balance|oligosaccharide ca…	molecular function|beta-N-acetylgalactosaminidase activity|IDA|GO:0032428|RGD|9770472//molecular function|beta-N-acetylhexosaminidase activity|ISO|GO:0004563|RGD|na//molecular function|enzyme activator activity|ISO|GO:0008047|RGD|na//molecular function|lipid binding|IC|GO:0008289|RGD|8948454//molecular function|lipid transporter activity|IDA|GO:0005319|RGD|8948454//molecular function|phospholipas…
40	NM_001079699	1.5e-09	1935	RRS1 ribosome biogenesis regulator homolog (S. cerevisiae)	Rrs1	297784		molecular_function|biological_process|mitotic metaphase plate congression|ribosome biogenesis|cellular_component|condensed nuclear chromosome|endoplasmic reticulum|nucleolus|nucleolus	molecular function|molecular_function|ND|GO:0003674|RGD|na//biological process|biological_process|ND|GO:0008150|RGD|na//biological process|mitotic metaphase plate congression|ISO|GO:0007080|RGD|na//biological process|ribosome biogenesis|IEA|GO:0042254|RGD|na//cellular component|cellular_component|ND|GO:0005575|RGD|na//cellular component|condensed nuclear chromosome|ISO|GO:0000794|RGD|na//cellular…
41	NM_001107498	1.5e-09	3527	Sterile alpha motif domain containing 4B	Samd4b	308473	1
42	NM_001110333	1.7e-09	3386	Vascular endothelial growth factor A	Vegfa	83785	9	cell surface binding|cell surface binding|chemoattractant activity|chemoattractant activity|cytokine activity|cytokine activity|fibronectin binding|fibronectin binding|growth factor activity|growth factor activity|heparin binding|heparin binding|platelet-derived growth factor receptor binding|platelet-derived growth factor receptor binding|protein heterodimerization activity|protein heterodimeriz…	molecular function|cell surface binding|IEA|GO:0043498|RGD|na//molecular function|cell surface binding|ISO|GO:0043498|RGD|na//molecular function|chemoattractant activity|IEA|GO:0042056|RGD|na//molecular function|chemoattractant activity|ISO|GO:0042056|RGD|na//molecular function|cytokine activity|IEA|GO:0005125|RGD|na//molecular function|cytokine activity|ISO|GO:0005125|RGD|na//molecular function|…
43	NM_001110334	1.7e-09	3386	Vascular endothelial growth factor A	Vegfa	83785	9	cell surface binding|cell surface binding|chemoattractant activity|chemoattractant activity|cytokine activity|cytokine activity|fibronectin binding|fibronectin binding|growth factor activity|growth factor activity|heparin binding|heparin binding|platelet-derived growth factor receptor binding|platelet-derived growth factor receptor binding|protein heterodimerization activity|protein heterodimeriz…	molecular function|cell surface binding|IEA|GO:0043498|RGD|na//molecular function|cell surface binding|ISO|GO:0043498|RGD|na//molecular function|chemoattractant activity|IEA|GO:0042056|RGD|na//molecular function|chemoattractant activity|ISO|GO:0042056|RGD|na//molecular function|cytokine activity|IEA|GO:0005125|RGD|na//molecular function|cytokine activity|ISO|GO:0005125|RGD|na//molecular function|…
44	NM_001110336	1.7e-09	3386	Vascular endothelial growth factor A	Vegfa	83785	9	cell surface binding|cell surface binding|chemoattractant activity|chemoattractant activity|cytokine activity|cytokine activity|fibronectin binding|fibronectin binding|growth factor activity|growth factor activity|heparin binding|heparin binding|platelet-derived growth factor receptor binding|platelet-derived growth factor receptor binding|protein heterodimerization activity|protein heterodimeriz…	molecular function|cell surface binding|IEA|GO:0043498|RGD|na//molecular function|cell surface binding|ISO|GO:0043498|RGD|na//molecular function|chemoattractant activity|IEA|GO:0042056|RGD|na//molecular function|chemoattractant activity|ISO|GO:0042056|RGD|na//molecular function|cytokine activity|IEA|GO:0005125|RGD|na//molecular function|cytokine activity|ISO|GO:0005125|RGD|na//molecular function|…
45	NM_031836	1.7e-09	3386	Vascular endothelial growth factor A	Vegfa	83785	9	cell surface binding|cell surface binding|chemoattractant activity|chemoattractant activity|cytokine activity|cytokine activity|fibronectin binding|fibronectin binding|growth factor activity|growth factor activity|heparin binding|heparin binding|platelet-derived growth factor receptor binding|platelet-derived growth factor receptor binding|protein heterodimerization activity|protein heterodimeriz…	molecular function|cell surface binding|IEA|GO:0043498|RGD|na//molecular function|cell surface binding|ISO|GO:0043498|RGD|na//molecular function|chemoattractant activity|IEA|GO:0042056|RGD|na//molecular function|chemoattractant activity|ISO|GO:0042056|RGD|na//molecular function|cytokine activity|IEA|GO:0005125|RGD|na//molecular function|cytokine activity|ISO|GO:0005125|RGD|na//molecular function|…
46	NM_001110335	1.7e-09	3386	Vascular endothelial growth factor A	Vegfa	83785	9	cell surface binding|cell surface binding|chemoattractant activity|chemoattractant activity|cytokine activity|cytokine activity|fibronectin binding|fibronectin binding|growth factor activity|growth factor activity|heparin binding|heparin binding|platelet-derived growth factor receptor binding|platelet-derived growth factor receptor binding|protein heterodimerization activity|protein heterodimeriz…	molecular function|cell surface binding|IEA|GO:0043498|RGD|na//molecular function|cell surface binding|ISO|GO:0043498|RGD|na//molecular function|chemoattractant activity|IEA|GO:0042056|RGD|na//molecular function|chemoattractant activity|ISO|GO:0042056|RGD|na//molecular function|cytokine activity|IEA|GO:0005125|RGD|na//molecular function|cytokine activity|ISO|GO:0005125|RGD|na//molecular function|…
47	NM_138845	2e-09	13272	Trinucleotide repeat containing 6B	Tnrc6b	192178	7	molecular_function|biological_process|cellular_component	molecular function|molecular_function|ND|GO:0003674|RGD|na//biological process|biological_process|ND|GO:0008150|RGD|na//cellular component|cellular_component|ND|GO:0005575|RGD|na
48	NM_032070	2.1e-09	1566	High mobility group AT-hook 2	Hmga2	84017	7	5'-deoxyribose-5-phosphate lyase activity|AT DNA binding|C2H2 zinc finger domain binding|DNA binding, bending|DNA-(apurinic or apyrimidinic site) lyase activity|DNA-dependent protein kinase activity|MH1 domain binding|MH2 domain binding|RNA polymerase II core promoter proximal region sequence-specific DNA binding transcription factor activity involved in negative regulation of transcription|RNA p…	molecular function|5'-deoxyribose-5-phosphate lyase activity|ISO|GO:0051575|RGD|na//molecular function|AT DNA binding|ISO|GO:0003680|RGD|na//molecular function|C2H2 zinc finger domain binding|ISO|GO:0070742|RGD|na//molecular function|DNA binding, bending|ISO|GO:0008301|RGD|na//molecular function|DNA-(apurinic or apyrimidinic site) lyase activity|ISO|GO:0003906|RGD|na//molecular function|DNA-depen…
49	NM_053774	2.2e-09	1589	Ubiquitin specific peptidase 2	Usp2	115771		cyclin binding|cyclin binding|cysteine-type peptidase activity|identical protein binding|identical protein binding|metal ion binding|ubiquitin protein ligase binding|ubiquitin protein ligase binding|ubiquitin thiolesterase activity|ubiquitin thiolesterase activity|ubiquitin thiolesterase activity|ubiquitin thiolesterase activity|cell cycle|muscle organ development|negative regulation of skeletal …	molecular function|cyclin binding|IEA|GO:0030332|RGD|na//molecular function|cyclin binding|ISO|GO:0030332|RGD|na//molecular function|cysteine-type peptidase activity|IEA|GO:0008234|RGD|na//molecular function|identical protein binding|IEA|GO:0042802|RGD|na//molecular function|identical protein binding|ISO|GO:0042802|RGD|na//molecular function|metal ion binding|IEA|GO:0046872|RGD|na//molecular func…
50	NM_001033868	2.8e-09	3324	Surfeit 4	Surf4	619346	3	cytochrome-c oxidase activity|Golgi organization|early endosome to Golgi transport|positive regulation of organelle organization|protein exit from endoplasmic reticulum|endoplasmic reticulum-Golgi intermediate compartment|integral to membrane|mitochondrion	molecular function|cytochrome-c oxidase activity|IEA|GO:0004129|RGD|na//biological process|Golgi organization|ISO|GO:0007030|RGD|na//biological process|early endosome to Golgi transport|ISO|GO:0034498|RGD|na//biological process|positive regulation of organelle organization|ISO|GO:0010638|RGD|na//biological process|protein exit from endoplasmic reticulum|ISO|GO:0032527|RGD|na//cellular component|e…
51	NM_001108453	2.8e-09	2234	Core-binding factor, runt domain, alpha subunit 2; translocated to, 3	Cbfa2t3	361431	19	chromatin binding|chromatin binding|sequence-specific DNA binding transcription factor activity|zinc ion binding|granulocyte differentiation|granulocyte differentiation|positive regulation of transcription from RNA polymerase II promoter|intracellular|intracellular	molecular function|chromatin binding|IEA|GO:0003682|RGD|na//molecular function|chromatin binding|ISO|GO:0003682|RGD|na//molecular function|sequence-specific DNA binding transcription factor activity|IEA|GO:0003700|RGD|na//molecular function|zinc ion binding|IEA|GO:0008270|RGD|na//biological process|granulocyte differentiation|IEA|GO:0030851|RGD|na//biological process|granulocyte differentiation|I…
52	NM_001009972	3.2e-09	1711	Gametogenetin-binding protein 1	Ggnbp1	494520	20	cell differentiation|mitochondrial fission|mitochondrial fission|multicellular organismal development|spermatogenesis|Golgi apparatus|Golgi apparatus|mitochondrial intermembrane space|mitochondrial intermembrane space|plasma membrane|plasma membrane	biological process|cell differentiation|IEA|GO:0030154|RGD|na//biological process|mitochondrial fission|ISO|GO:0000266|RGD|na//biological process|mitochondrial fission|ISS|GO:0000266|RGD|na//biological process|multicellular organismal development|IEA|GO:0007275|RGD|na//biological process|spermatogenesis|IEA|GO:0007283|RGD|na//cellular component|Golgi apparatus|IEA|GO:0005794|RGD|na//cellular comp…
53	NM_031621	4.2e-09	3842	SH2B adaptor protein 3	Sh2b3	58838	12	phosphate ion binding|protein complex binding|biological_process|cell differentiation|embryonic hemopoiesis|hemopoiesis|intracellular signal transduction|cellular_component|intracellular	molecular function|phosphate ion binding|IDA|GO:0042301|RGD|8524815//molecular function|protein complex binding|IDA|GO:0032403|RGD|8524815//biological process|biological_process|ND|GO:0008150|RGD|na//biological process|cell differentiation|ISO|GO:0030154|RGD|na//biological process|embryonic hemopoiesis|ISO|GO:0035162|RGD|na//biological process|hemopoiesis|ISO|GO:0030097|RGD|na//biological process…
54	NM_001105717	4.4e-09	3927	Dihydropyrimidinase-like 2	Dpysl2	25416	15	hydrolase activity, acting on carbon-nitrogen (but not peptide) bonds, in cyclic amides|protein binding|protein kinase binding|protein kinase binding|brain development|cytoskeleton organization|cytoskeleton organization|olfactory bulb development|positive regulation of glutamate secretion|pyrimidine base catabolic process|regulation of axon extension|regulation of neuron differentiation|response …	molecular function|hydrolase activity, acting on carbon-nitrogen (but not peptide) bonds, in cyclic amides|IEA|GO:0016812|RGD|na//molecular function|protein binding|IPI|GO:0005515|RGD|15865439//molecular function|protein kinase binding|IEA|GO:0019901|RGD|na//molecular function|protein kinase binding|ISO|GO:0019901|RGD|na//biological process|brain development|IEP|GO:0007420|RGD|8946055//biological…
55	NM_138889	4.5e-09	2665	Cadherin 13	Cdh13	192248	19	adiponectin binding|cadherin binding|lipoprotein particle binding|low-density lipoprotein particle binding|molecular_function|protein homodimerization activity|Rac protein signal transduction|Rho protein signal transduction|calcium-dependent cell-cell adhesion|cell adhesion|cell-cell adhesion|endothelial cell migration|homophilic cell adhesion|keratinocyte proliferation|lamellipodium assembly|loc…	molecular function|adiponectin binding|ISO|GO:0055100|RGD|na//molecular function|cadherin binding|ISO|GO:0045296|RGD|na//molecular function|lipoprotein particle binding|ISO|GO:0071813|RGD|na//molecular function|low-density lipoprotein particle binding|ISO|GO:0030169|RGD|na//molecular function|molecular_function|ND|GO:0003674|RGD|na//molecular function|protein homodimerization activity|ISO|GO:0042…
56	NM_138909	4.8e-09	2603	Forkhead box E1 (thyroid transcription factor 2)	Foxe1	192274	5	DNA binding|DNA binding|DNA binding, bending|RNA polymerase II distal enhancer sequence-specific DNA binding transcription factor activity|double-stranded DNA binding|sequence-specific DNA binding|sequence-specific DNA binding RNA polymerase II transcription factor activity|sequence-specific DNA binding transcription factor activity|sequence-specific DNA binding transcription factor activity|tran…	molecular function|DNA binding|IDA|GO:0003677|RGD|9214635//molecular function|DNA binding|ISO|GO:0003677|RGD|na//molecular function|DNA binding, bending|IBA|GO:0008301|RGD|na//molecular function|RNA polymerase II distal enhancer sequence-specific DNA binding transcription factor activity|IBA|GO:0003705|RGD|na//molecular function|double-stranded DNA binding|IDA|GO:0003690|RGD|10465294//molecular f…
57	NM_053400	5.8e-09	3240	Transducin-like enhancer of split 3 (E(sp1) homolog, Drosophila)	Tle3	84424		protein binding|Wnt receptor signaling pathway|regulation of transcription, DNA-dependent|transcription, DNA-dependent|nucleus	molecular function|protein binding|IPI|GO:0005515|RGD|10748198//biological process|Wnt receptor signaling pathway|IEA|GO:0016055|RGD|na//biological process|regulation of transcription, DNA-dependent|IDA|GO:0006355|RGD|10800926//biological process|transcription, DNA-dependent|IEA|GO:0006351|RGD|na//cellular component|nucleus|IDA|GO:0005634|RGD|10748198
58	NM_001106829	5.8e-09	1726	Protein inhibitor of activated STAT, 1	Pias1	300772	8	SUMO ligase activity|enzyme binding|nucleic acid binding|protein binding|protein domain specific binding|ubiquitin protein ligase binding|zinc ion binding|negative regulation of transcription from RNA polymerase II promoter|positive regulation of protein sumoylation|positive regulation of smooth muscle cell differentiation|positive regulation of transcription, DNA-dependent|protein-DNA complex as…	molecular function|SUMO ligase activity|ISO|GO:0019789|RGD|na//molecular function|enzyme binding|ISO|GO:0019899|RGD|na//molecular function|nucleic acid binding|IEA|GO:0003676|RGD|na//molecular function|protein binding|IPI|GO:0005515|RGD|16144832//molecular function|protein domain specific binding|IPI|GO:0019904|RGD|19198660//molecular function|ubiquitin protein ligase binding|ISO|GO:0031625|RGD|n…
59	NM_001271380	5.9e-09	1868	Cux2 cut-like homeobox 2	Cux2		12
60	NM_001143803	6.1e-09	4089	Hypothetical protein LOC100233213	LOC100233213	100233213
61	NM_001271267	6.1e-09	1946	SRY (sex determining region Y)-box 5	Sox5		4
62	NM_001033683	6.2e-09	2868	Vesicle amine transport protein 1 homolog (T californica)	Vat1	287721	10	nucleotide binding|oxidoreductase activity|zinc ion binding|negative regulation of mitochondrial fusion|mitochondrial outer membrane	molecular function|nucleotide binding|IEA|GO:0000166|RGD|na//molecular function|oxidoreductase activity|IEA|GO:0016491|RGD|na//molecular function|zinc ion binding|IEA|GO:0008270|RGD|na//biological process|negative regulation of mitochondrial fusion|ISO|GO:0010637|RGD|na//cellular component|mitochondrial outer membrane|IDA|GO:0005741|RGD|17105775
63	NM_022384	6.8e-09	1719	Achaete-scute complex homolog 1 (Drosophila)	Ascl1	64186	7	DNA binding|E-box binding|E-box binding|bHLH transcription factor binding|bHLH transcription factor binding|double-stranded DNA binding|protein homodimerization activity|sequence-specific DNA binding|sequence-specific DNA binding|sequence-specific DNA binding transcription factor activity|sequence-specific DNA binding transcription factor activity|transcription factor binding transcription factor…	molecular function|DNA binding|ISS|GO:0003677|RGD|na//molecular function|E-box binding|IEA|GO:0070888|RGD|na//molecular function|E-box binding|ISO|GO:0070888|RGD|na//molecular function|bHLH transcription factor binding|IEA|GO:0043425|RGD|na//molecular function|bHLH transcription factor binding|ISO|GO:0043425|RGD|na//molecular function|double-stranded DNA binding|IDA|GO:0003690|RGD|9521744//molecu…
64	NM_001109672	7.5e-09	2138	Cyclin K	Ccnk	500715	6	protein kinase binding|regulation of cyclin-dependent protein kinase activity|regulation of transcription, DNA-dependent	molecular function|protein kinase binding|IEA|GO:0019901|RGD|na//biological process|regulation of cyclin-dependent protein kinase activity|IEA|GO:0000079|RGD|na//biological process|regulation of transcription, DNA-dependent|IEA|GO:0006355|RGD|na
65	NR_032295	8.9e-09	1580	Data not found
66	NM_138844	9.4e-09	2065	Unc-13 homolog D (C. elegans)	Unc13d	192177		molecular_function|defense response to virus|defense response to virus|germinal center formation|germinal center formation|granuloma formation|granuloma formation|natural killer cell degranulation|natural killer cell degranulation|phagocytosis|phagocytosis|positive regulation of exocytosis|positive regulation of exocytosis|regulation of mast cell degranulation|regulation of mast cell degranulatio…	molecular function|molecular_function|ND|GO:0003674|RGD|na//biological process|defense response to virus|IEA|GO:0051607|RGD|na//biological process|defense response to virus|ISO|GO:0051607|RGD|na//biological process|germinal center formation|IEA|GO:0002467|RGD|na//biological process|germinal center formation|ISO|GO:0002467|RGD|na//biological process|granuloma formation|IEA|GO:0002432|RGD|na//biolo…
67	NM_021997	9.5e-09	2895	CAP-GLY domain containing linker protein 2	Clip2	29264	12	microtubule binding|microtubule binding|microtubule plus-end binding|protein binding|negative regulation of microtubule depolymerization|cytoplasmic microtubule|cytoplasmic microtubule|dendrite|lamellar body|microtubule associated complex	molecular function|microtubule binding|IDA|GO:0008017|RGD|9427243//molecular function|microtubule binding|TAS|GO:0008017|RGD|9427243//molecular function|microtubule plus-end binding|IDA|GO:0051010|RGD|11290329//molecular function|protein binding|IPI|GO:0005515|RGD|11290329//biological process|negative regulation of microtubule depolymerization|NAS|GO:0007026|RGD|11290329//cellular component|cytop…
68	NM_001106302	1e-08	1791	H6 family homeobox 3	Hmx3	293537	1	sequence-specific DNA binding|sequence-specific DNA binding|sequence-specific DNA binding transcription factor activity|brain development|brain development|embryo implantation|embryo implantation|inner ear morphogenesis|inner ear morphogenesis|maternal process involved in female pregnancy|maternal process involved in female pregnancy|neuromuscular process controlling balance|neuromuscular process…	molecular function|sequence-specific DNA binding|IEA|GO:0043565|RGD|na//molecular function|sequence-specific DNA binding|ISO|GO:0043565|RGD|na//molecular function|sequence-specific DNA binding transcription factor activity|IEA|GO:0003700|RGD|na//biological process|brain development|IEA|GO:0007420|RGD|na//biological process|brain development|ISO|GO:0007420|RGD|na//biological process|embryo implant…
69	NM_138905	1e-08	3224	Phosphatidic acid phosphatase type 2B	Ppap2b	192270	5	integrin binding|integrin binding|lipid phosphatase activity|lipid phosphatase activity|phosphatidate phosphatase activity|blood vessel development|blood vessel development|canonical Wnt receptor signaling pathway|canonical Wnt receptor signaling pathway involved in positive regulation of cell-cell adhesion|canonical Wnt receptor signaling pathway involved in positive regulation of cell-cell adhe…	molecular function|integrin binding|IEA|GO:0005178|RGD|na//molecular function|integrin binding|ISO|GO:0005178|RGD|na//molecular function|lipid phosphatase activity|IEA|GO:0042577|RGD|na//molecular function|lipid phosphatase activity|ISO|GO:0042577|RGD|na//molecular function|phosphatidate phosphatase activity|IEA|GO:0008195|RGD|na//biological process|blood vessel development|IEA|GO:0001568|RGD|na/…
70	NM_001109067	1e-08	1500	Similar to hypothetical protein FLJ14721	RGD1565883	498193	12
71	NM_001107639	1.1e-08	3964	PR domain containing 1, with ZNF domain	Prdm1	309871	20	histone deacetylase binding|nucleic acid binding|sequence-specific DNA binding|zinc ion binding|cell fate commitment|embryonic placenta development|germ cell development|in utero embryonic development|maternal placenta development|negative regulation of B cell proliferation|negative regulation of lipopolysaccharide-mediated signaling pathway|negative regulation of transcription from RNA polymeras…	molecular function|histone deacetylase binding|ISO|GO:0042826|RGD|na//molecular function|nucleic acid binding|IEA|GO:0003676|RGD|na//molecular function|sequence-specific DNA binding|ISO|GO:0043565|RGD|na//molecular function|zinc ion binding|IEA|GO:0008270|RGD|na//biological process|cell fate commitment|ISO|GO:0045165|RGD|na//biological process|embryonic placenta development|ISO|GO:0001892|RGD|na/…
72	NM_001191856	1.1e-08	2213	Bone morphogenetic protein 7	Bmp7	85272	3	heparin binding|BMP signaling pathway|BMP signaling pathway|SMAD protein signal transduction|anatomical structure formation involved in morphogenesis|axon guidance|branching involved in salivary gland morphogenesis|branching morphogenesis of a tube|camera-type eye morphogenesis|cell development|embryonic camera-type eye morphogenesis|embryonic limb morphogenesis|embryonic pattern specification|em…	molecular function|heparin binding|IDA|GO:0008201|RGD|12927798//biological process|BMP signaling pathway|ISO|GO:0030509|RGD|na//biological process|BMP signaling pathway|TAS|GO:0030509|RGD|12927798//biological process|SMAD protein signal transduction|ISO|GO:0060395|RGD|na//biological process|anatomical structure formation involved in morphogenesis|ISO|GO:0048646|RGD|na//biological process|axon gui…
73	NM_030858	1.1e-08	3094	SMAD family member 7	Smad7	81516	18	I-SMAD binding|I-SMAD binding|activin binding|activin binding|beta-catenin binding|beta-catenin binding|collagen binding|collagen binding|protein binding|sequence-specific DNA binding transcription factor activity|transcription regulatory region DNA binding|transcription regulatory region DNA binding|transforming growth factor beta receptor, inhibitory cytoplasmic mediator activity|transforming g…	molecular function|I-SMAD binding|IEA|GO:0070411|RGD|na//molecular function|I-SMAD binding|ISO|GO:0070411|RGD|na//molecular function|activin binding|IEA|GO:0048185|RGD|na//molecular function|activin binding|ISO|GO:0048185|RGD|na//molecular function|beta-catenin binding|IEA|GO:0008013|RGD|na//molecular function|beta-catenin binding|ISO|GO:0008013|RGD|na//molecular function|collagen binding|IEA|GO:…
74	NM_001195277	1.2e-08	10691	Hypothetical protein LOC679651	LOC679651	679651	4
75	NM_031521	1.2e-08	1891	Neural cell adhesion molecule 1	Ncam1	24586	8	LRR domain binding|cytoskeletal protein binding|fibroblast growth factor receptor binding|heparin binding|phosphatase binding|protein binding|aging|calcium-independent cell-cell adhesion|cell adhesion|cell surface receptor signaling pathway|cellular response to inorganic substance|cellular response to stress|homotypic cell-cell adhesion|learning or memory|learning or memory|multicellular organism…	molecular function|LRR domain binding|IPI|GO:0030275|RGD|15865439//molecular function|cytoskeletal protein binding|TAS|GO:0008092|RGD|15865439//molecular function|fibroblast growth factor receptor binding|TAS|GO:0005104|RGD|15865439//molecular function|heparin binding|IEA|GO:0008201|RGD|na//molecular function|phosphatase binding|IDA|GO:0019902|RGD|15865439//molecular function|protein binding|IPI|…
76	NM_012566	1.3e-08	2572	Growth factor independent 1 transcription repressor	Gfi1	24388	14	nucleic acid binding|protein binding|transcription regulatory region DNA binding|transcription regulatory region DNA binding|zinc ion binding|auditory receptor cell differentiation|cell fate commitment|cellular response to lipopolysaccharide|cellular response to lipopolysaccharide|inner ear morphogenesis|mechanosensory behavior|negative regulation of NF-kappaB transcription factor activity|negati…	molecular function|nucleic acid binding|IEA|GO:0003676|RGD|na//molecular function|protein binding|IPI|GO:0005515|RGD|16287849//molecular function|transcription regulatory region DNA binding|IEA|GO:0044212|RGD|na//molecular function|transcription regulatory region DNA binding|ISO|GO:0044212|RGD|na//molecular function|zinc ion binding|IEA|GO:0008270|RGD|na//biological process|auditory receptor cell…
77	NM_001107043	1.4e-08	2197	T-box 21	Tbx21	303496		sequence-specific DNA binding transcription factor activity|transcription regulatory region DNA binding|transcription regulatory region DNA binding|T cell differentiation|T cell differentiation|lymphocyte migration|lymphocyte migration|positive regulation of isotype switching to IgG isotypes|positive regulation of isotype switching to IgG isotypes|positive regulation of transcription, DNA-depende…	molecular function|sequence-specific DNA binding transcription factor activity|IEA|GO:0003700|RGD|na//molecular function|transcription regulatory region DNA binding|IEA|GO:0044212|RGD|na//molecular function|transcription regulatory region DNA binding|ISO|GO:0044212|RGD|na//biological process|T cell differentiation|IEA|GO:0030217|RGD|na//biological process|T cell differentiation|ISO|GO:0030217|RGD…
78	NM_053846	1.4e-08	2550	Neurexin 2	Nrxn2	116595	1	calcium channel regulator activity|molecular_function|biological_process|cell adhesion|neurotransmitter secretion|synapse assembly|synaptic transmission|cell|cellular_component|integral to membrane	molecular function|calcium channel regulator activity|ISO|GO:0005246|RGD|na//molecular function|molecular_function|ND|GO:0003674|RGD|na//biological process|biological_process|ND|GO:0008150|RGD|na//biological process|cell adhesion|IEA|GO:0007155|RGD|na//biological process|neurotransmitter secretion|ISO|GO:0007269|RGD|na//biological process|synapse assembly|ISO|GO:0007416|RGD|na//biological process…
79	NR_031826	1.4e-08	1500	Data not found
80	NM_001109066	1.4e-08	3330	Similar to hypothetical protein FLJ21415	RGD1562310	498188
81	NM_001009953	1.7e-08	2295	Reticulon 3	Rtn3	140945	1	apoptotic process|endoplasmic reticulum tubular network organization|vesicle-mediated transport|Golgi membrane|endoplasmic reticulum|endoplasmic reticulum|endoplasmic reticulum membrane|integral to membrane	biological process|apoptotic process|IEA|GO:0006915|RGD|na//biological process|endoplasmic reticulum tubular network organization|ISO|GO:0071786|RGD|na//biological process|vesicle-mediated transport|IEA|GO:0016192|RGD|na//cellular component|Golgi membrane|IEA|GO:0000139|RGD|na//cellular component|endoplasmic reticulum|IEA|GO:0005783|RGD|na//cellular component|endoplasmic reticulum|ISO|GO:0005783|…
82	NM_153298	1.7e-08	1517	Sideroflexin 5	Sfxn5	261737		cation transmembrane transporter activity|citrate transmembrane transporter activity|citrate transport|iron ion homeostasis|integral to membrane|mitochondrial inner membrane|mitochondrial membrane|mitochondrion|mitochondrion	molecular function|cation transmembrane transporter activity|IEA|GO:0008324|RGD|na//molecular function|citrate transmembrane transporter activity|IDA|GO:0015137|RGD|12150972//biological process|citrate transport|IDA|GO:0015746|RGD|12150972//biological process|iron ion homeostasis|IEA|GO:0055072|RGD|na//cellular component|integral to membrane|IEA|GO:0016021|RGD|na//cellular component|mitochondrial…
83	NM_001004274	1.9e-08	2657	Insulin-like growth factor binding protein 4	Igfbp4	360622		insulin-like growth factor binding|insulin-like growth factor binding|inflammatory response|intracellular signal transduction|positive regulation of MAPK cascade|positive regulation of insulin-like growth factor receptor signaling pathway|regulation of cell growth|regulation of cell growth|regulation of glucose metabolic process|regulation of growth|type B pancreatic cell proliferation|extracellu…	molecular function|insulin-like growth factor binding|ISO|GO:0005520|RGD|na//molecular function|insulin-like growth factor binding|TAS|GO:0005520|RGD|11145587//biological process|inflammatory response|IEP|GO:0006954|RGD|11145587//biological process|intracellular signal transduction|TAS|GO:0035556|RGD|12193414//biological process|positive regulation of MAPK cascade|ISO|GO:0043410|RGD|na//biologica…
84	NM_017063	1.9e-08	1760	Karyopherin (importin) beta 1	Kpnb1	24917	10	protein binding|protein domain specific binding|protein domain specific binding|protein transporter activity|protein transporter activity|intracellular protein transport|protein import into nucleus|ribosomal protein import into nucleus|ribosomal protein import into nucleus|cytoplasm|cytoplasm|intracellular|intracellular|nuclear membrane|nuclear membrane|protein complex|protein complex	molecular function|protein binding|IPI|GO:0005515|RGD|7604027//molecular function|protein domain specific binding|IEA|GO:0019904|RGD|na//molecular function|protein domain specific binding|ISO|GO:0019904|RGD|na//molecular function|protein transporter activity|IEA|GO:0008565|RGD|na//molecular function|protein transporter activity|ISO|GO:0008565|RGD|na//biological process|intracellular protein trans…
85	NM_001135094	1.9e-08	3164	Kruppel-like factor 14	Klf14	312203		nucleic acid binding|zinc ion binding|intracellular	molecular function|nucleic acid binding|IEA|GO:0003676|RGD|na//molecular function|zinc ion binding|IEA|GO:0008270|RGD|na//cellular component|intracellular|IEA|GO:0005622|RGD|na
86	NM_031727	2e-08	2663	LIM domain kinase 1	Limk1	65172	12	ATP binding|heat shock protein binding|heat shock protein binding|protein heterodimerization activity|protein heterodimerization activity|protein kinase activity|protein serine/threonine kinase activity|zinc ion binding|negative regulation of ubiquitin-protein ligase activity|negative regulation of ubiquitin-protein ligase activity|positive regulation of actin filament bundle assembly|positive re…	molecular function|ATP binding|IEA|GO:0005524|RGD|na//molecular function|heat shock protein binding|IEA|GO:0031072|RGD|na//molecular function|heat shock protein binding|ISO|GO:0031072|RGD|na//molecular function|protein heterodimerization activity|IEA|GO:0046982|RGD|na//molecular function|protein heterodimerization activity|ISO|GO:0046982|RGD|na//molecular function|protein kinase activity|IEA|GO:0…
87	NM_001109076	2e-08	3297	Poliovirus receptor-related 4	Pvrl4	498281	13	integral to membrane	cellular component|integral to membrane|IEA|GO:0016021|RGD|na
88	NM_134364	2.1e-08	1647	ATP synthase, H+ transporting, mitochondrial F1 complex, beta polypeptide	Atp5b	171374	7	ATP binding|ATP binding|ATPase activity|ATPase activity|ATPase activity|MHC class I protein binding|MHC class I protein binding|calcium ion binding|eukaryotic cell surface binding|eukaryotic cell surface binding|hydrogen ion transporting ATP synthase activity, rotational mechanism|hydrogen-exporting ATPase activity, phosphorylative mechanism|lipoprotein particle receptor activity|proton-transport…	molecular function|ATP binding|IDA|GO:0005524|RGD|12511957//molecular function|ATP binding|IMP|GO:0005524|RGD|2143765//molecular function|ATPase activity|IDA|GO:0016887|RGD|12511957//molecular function|ATPase activity|IMP|GO:0016887|RGD|2894844//molecular function|ATPase activity|ISO|GO:0016887|RGD|na//molecular function|MHC class I protein binding|IEA|GO:0042288|RGD|na//molecular function|MHC cl…
89	NM_080909	2.1e-08	3396	Reticulon 3	Rtn3	140945	1	apoptotic process|endoplasmic reticulum tubular network organization|vesicle-mediated transport|Golgi membrane|endoplasmic reticulum|endoplasmic reticulum|endoplasmic reticulum membrane|integral to membrane	biological process|apoptotic process|IEA|GO:0006915|RGD|na//biological process|endoplasmic reticulum tubular network organization|ISO|GO:0071786|RGD|na//biological process|vesicle-mediated transport|IEA|GO:0016192|RGD|na//cellular component|Golgi membrane|IEA|GO:0000139|RGD|na//cellular component|endoplasmic reticulum|IEA|GO:0005783|RGD|na//cellular component|endoplasmic reticulum|ISO|GO:0005783|…
90	NM_001109150	2.3e-08	1646	Family with sequence similarity 181, member B	Fam181b	499205
91	NM_053626	2.3e-08	1977	D-amino-acid oxidase	Dao	114027	12	D-amino-acid oxidase activity|D-amino-acid oxidase activity|FAD binding|nucleotide binding|oxidoreductase activity, acting on the CH-NH2 group of donors, oxygen as acceptor|protein dimerization activity|receptor binding|D-alanine catabolic process|D-serine catabolic process|leucine metabolic process|leucine metabolic process|proline catabolic process|peroxisome|peroxisome	molecular function|D-amino-acid oxidase activity|IEA|GO:0003884|RGD|na//molecular function|D-amino-acid oxidase activity|ISO|GO:0003884|RGD|na//molecular function|FAD binding|ISO|GO:0071949|RGD|na//molecular function|nucleotide binding|IEA|GO:0000166|RGD|na//molecular function|oxidoreductase activity, acting on the CH-NH2 group of donors, oxygen as acceptor|IEA|GO:0016641|RGD|na//molecular functi…
92	NM_053668	2.4e-08	2416	membrane protein, palmitoylated 3 (MAGUK p55 subfamily member 3	Mpp3		10
93	NM_001100497	2.5e-08	1684	Homeo box B9	Hoxb9	287647		sequence-specific DNA binding|sequence-specific DNA binding transcription factor activity|anterior/posterior pattern specification|anterior/posterior pattern specification|canonical Wnt receptor signaling pathway|canonical Wnt receptor signaling pathway|cell chemotaxis|cell chemotaxis|embryonic skeletal system development|embryonic skeletal system development|mammary gland development|positive re…	molecular function|sequence-specific DNA binding|IEA|GO:0043565|RGD|na//molecular function|sequence-specific DNA binding transcription factor activity|IEA|GO:0003700|RGD|na//biological process|anterior/posterior pattern specification|IEA|GO:0009952|RGD|na//biological process|anterior/posterior pattern specification|ISO|GO:0009952|RGD|na//biological process|canonical Wnt receptor signaling pathway…
94	NM_001107123	2.5e-08	2837	Zinc finger protein 469	Zfp469	304302	12	DNA binding	molecular function|DNA binding|IEA|GO:0003677|RGD|na
95	NM_019140	2.5e-08	1766	Protein tyrosine phosphatase, receptor type, S	Ptprs	25529	Un	protein tyrosine phosphatase activity|receptor activity|cell adhesion|peptidyl-tyrosine dephosphorylation|integral to membrane	molecular function|protein tyrosine phosphatase activity|IDA|GO:0004725|RGD|8068021//molecular function|receptor activity|IEA|GO:0004872|RGD|na//biological process|cell adhesion|IEA|GO:0007155|RGD|na//biological process|peptidyl-tyrosine dephosphorylation|IDA|GO:0035335|RGD|8068021//cellular component|integral to membrane|IEA|GO:0016021|RGD|na
96	NM_001109383	2.5e-08	1588	Angiopoietin-like 1	Angptl1	679942
97	NM_212520	2.6e-08	1500	Translocase of outer mitochondrial membrane 40 homolog (yeast)	Tomm40	308416	1	porin activity|protein transmembrane transporter activity|voltage-gated anion channel activity|protein targeting to mitochondrion|protein targeting to mitochondrion|protein targeting to mitochondrion|protein transport|integral to membrane of membrane fraction|integral to membrane of membrane fraction|integral to mitochondrial membrane|integral to mitochondrial outer membrane|mitochondrial outer m…	molecular function|porin activity|IEA|GO:0015288|RGD|na//molecular function|protein transmembrane transporter activity|IMP|GO:0008320|RGD|18687331//molecular function|voltage-gated anion channel activity|IEA|GO:0008308|RGD|na//biological process|protein targeting to mitochondrion|IDA|GO:0006626|RGD|10980201//biological process|protein targeting to mitochondrion|IMP|GO:0006626|RGD|15347672//biolog…
98	NM_172045	2.6e-08	1770	Protein phosphatase 1, regulatory (inhibitor) subunit 14B	Ppp1r14b	259225	1	phosphatase inhibitor activity|protein phosphatase inhibitor activity|protein phosphatase type 1 regulator activity|regulation of phosphorylation|cytoplasm	molecular function|phosphatase inhibitor activity|IDA|GO:0019212|RGD|12144526//molecular function|protein phosphatase inhibitor activity|IEA|GO:0004864|RGD|na//molecular function|protein phosphatase type 1 regulator activity|IDA|GO:0008599|RGD|12144526//biological process|regulation of phosphorylation|IEA|GO:0042325|RGD|na//cellular component|cytoplasm|IEA|GO:0005737|RGD|na
99	NM_013101	2.7e-08	1788	Phosphodiesterase 4A, cAMP-specific	Pde4a	25638	8	3',5'-cyclic-AMP phosphodiesterase activity|3',5'-cyclic-nucleotide phosphodiesterase activity|metal ion binding|protein binding|cAMP catabolic process|cAMP catabolic process|cAMP catabolic process|response to drug|signal transduction|cytoplasm|nucleus|perinuclear region of cytoplasm|perinuclear region of cytoplasm	molecular function|3',5'-cyclic-AMP phosphodiesterase activity|IDA|GO:0004115|RGD|15242814//molecular function|3',5'-cyclic-nucleotide phosphodiesterase activity|IEA|GO:0004114|RGD|na//molecular function|metal ion binding|IEA|GO:0046872|RGD|na//molecular function|protein binding|IPI|GO:0005515|RGD|12810716//biological process|cAMP catabolic process|IDA|GO:0006198|RGD|na//biological process|cAMP c…
100	NM_001108277	3e-08	2130	Target of myb1-like 2 (chicken)	Tom1l2	360537		intracellular protein transport|intracellular	biological process|intracellular protein transport|IEA|GO:0006886|RGD|na//cellular component|intracellular|IEA|GO:0005622|RGD|na
101	NM_012756	3.1e-08	2759	Insulin-like growth factor 2 receptor	Igf2r	25151	1	G-protein alpha-subunit binding|G-protein coupled receptor activity|enzyme binding|glycoprotein binding|insulin-like growth factor II binding|insulin-like growth factor binding|insulin-like growth factor-activated receptor activity|mannose binding|phosphoprotein binding|retinoic acid binding|G-protein coupled receptor signaling pathway|liver development|organ regeneration|positive regulation of a…	molecular function|G-protein alpha-subunit binding|IDA|GO:0001965|RGD|16407557//molecular function|G-protein coupled receptor activity|IMP|GO:0004930|RGD|19095737//molecular function|enzyme binding|IDA|GO:0019899|RGD|11247783//molecular function|glycoprotein binding|ISO|GO:0001948|RGD|na//molecular function|insulin-like growth factor II binding|IDA|GO:0031995|RGD|16407557//molecular function|insu…
102	NM_001013248	3.1e-08	2463	Forkhead box B1	Foxb1	367106		DNA binding, bending|RNA polymerase II distal enhancer sequence-specific DNA binding transcription factor activity|double-stranded DNA binding|sequence-specific DNA binding|transcription factor binding|axon target recognition|brain development|cell migration in diencephalon|embryo development|epithelial cell differentiation involved in mammary gland alveolus development|floor plate development|hy…	molecular function|DNA binding, bending|IBA|GO:0008301|RGD|na//molecular function|RNA polymerase II distal enhancer sequence-specific DNA binding transcription factor activity|IBA|GO:0003705|RGD|na//molecular function|double-stranded DNA binding|IBA|GO:0003690|RGD|na//molecular function|sequence-specific DNA binding|ISS|GO:0043565|RGD|na//molecular function|transcription factor binding|IBA|GO:000…
103	NM_001113542	3.4e-08	2140	Wilms tumor 1 associated protein	Wtap	499020		nuclear membrane|nuclear membrane|nucleolus|nucleoplasm|nucleoplasm|nucleus	cellular component|nuclear membrane|IEA|GO:0031965|RGD|na//cellular component|nuclear membrane|ISO|GO:0031965|RGD|na//cellular component|nucleolus|ISO|GO:0005730|RGD|na//cellular component|nucleoplasm|IEA|GO:0005654|RGD|na//cellular component|nucleoplasm|ISO|GO:0005654|RGD|na//cellular component|nucleus|ISO|GO:0005634|RGD|na
104	NM_001037643	3.8e-08	3245	Ubiquitin-conjugating enzyme E2Z	Ube2z	303478	10	ATP binding|ubiquitin-protein ligase activity|apoptotic process|cytoplasm|cytoplasm|nucleolus|nucleus|nucleus	molecular function|ATP binding|IEA|GO:0005524|RGD|na//molecular function|ubiquitin-protein ligase activity|IEA|GO:0004842|RGD|na//biological process|apoptotic process|IEA|GO:0006915|RGD|na//cellular component|cytoplasm|IEA|GO:0005737|RGD|na//cellular component|cytoplasm|ISO|GO:0005737|RGD|na//cellular component|nucleolus|ISO|GO:0005730|RGD|na//cellular component|nucleus|IEA|GO:0005634|RGD|na//cel…
105	NM_019318	4.1e-08	2158	V-maf musculoaponeurotic fibrosarcoma oncogene homolog (avian)	Maf	54267	19	DNA binding|double-stranded DNA binding|protein heterodimerization activity|protein homodimerization activity|sequence-specific DNA binding|sequence-specific DNA binding|sequence-specific DNA binding RNA polymerase II transcription factor activity|sequence-specific DNA binding transcription factor activity|sequence-specific DNA binding transcription factor activity|sequence-specific DNA binding t…	molecular function|DNA binding|ISO|GO:0003677|RGD|na//molecular function|double-stranded DNA binding|IDA|GO:0003690|RGD|9571165//molecular function|protein heterodimerization activity|IDA|GO:0046982|RGD|9571165//molecular function|protein homodimerization activity|IDA|GO:0042803|RGD|9571165//molecular function|sequence-specific DNA binding|IEA|GO:0043565|RGD|na//molecular function|sequence-specif…
106	NM_001135923	4.2e-08	5596	Ubiquitin specific peptidase 9, X-linked	Usp9x	363445	X	co-SMAD binding|co-SMAD binding|cysteine-type peptidase activity|ubiquitin thiolesterase activity|BMP signaling pathway|BMP signaling pathway|protein deubiquitination|protein deubiquitination|transforming growth factor beta receptor signaling pathway|transforming growth factor beta receptor signaling pathway|ubiquitin-dependent protein catabolic process|apical part of cell|apical part of cell|cyt…	molecular function|co-SMAD binding|IEA|GO:0070410|RGD|na//molecular function|co-SMAD binding|ISO|GO:0070410|RGD|na//molecular function|cysteine-type peptidase activity|IEA|GO:0008234|RGD|na//molecular function|ubiquitin thiolesterase activity|IEA|GO:0004221|RGD|na//biological process|BMP signaling pathway|IEA|GO:0030509|RGD|na//biological process|BMP signaling pathway|ISO|GO:0030509|RGD|na//biolo…
107	NM_053821	4.3e-08	2883	V-ral simian leukemia viral oncogene homolog B (ras related; GTP binding protein)	Ralb	116546	13	GTP binding|GTP binding|GTP binding|GTP binding|GTPase activity|GTPase activity|GTPase activity|GTP catabolic process|GTP catabolic process|apoptotic process|cell cycle|cytokinesis|cytokinesis|cytokinesis|regulation of exocyst assembly|regulation of exocyst localization|small GTPase mediated signal transduction|cytosol|midbody|midbody|midbody|plasma membrane|plasma membrane|plasma membrane	molecular function|GTP binding|IEA|GO:0005525|RGD|na//molecular function|GTP binding|ISO|GO:0005525|RGD|na//molecular function|GTP binding|ISS|GO:0005525|RGD|na//molecular function|GTP binding|NAS|GO:0005525|RGD|7687439//molecular function|GTPase activity|IEA|GO:0003924|RGD|na//molecular function|GTPase activity|ISO|GO:0003924|RGD|na//molecular function|GTPase activity|ISS|GO:0003924|RGD|na//biol…
108	NM_001107697	4.4e-08	4576	OTU domain containing 7B	Otud7b	310677		DNA binding|ubiquitin thiolesterase activity|ubiquitin thiolesterase activity|zinc ion binding|negative regulation of I-kappaB kinase/NF-kappaB cascade|negative regulation of I-kappaB kinase/NF-kappaB cascade|protein deubiquitination|protein deubiquitination|cytoplasm|cytoplasm|microtubule cytoskeleton|microtubule cytoskeleton|nucleus|nucleus	molecular function|DNA binding|IEA|GO:0003677|RGD|na//molecular function|ubiquitin thiolesterase activity|IEA|GO:0004221|RGD|na//molecular function|ubiquitin thiolesterase activity|ISO|GO:0004221|RGD|na//molecular function|zinc ion binding|IEA|GO:0008270|RGD|na//biological process|negative regulation of I-kappaB kinase/NF-kappaB cascade|IEA|GO:0043124|RGD|na//biological process|negative regulatio…
109	NM_001106190	4.6e-08	4845	GINS complex subunit 2 (Psf2 homolog)	Gins2	292058	19	DNA replication|nucleus	biological process|DNA replication|IEA|GO:0006260|RGD|na//cellular component|nucleus|IEA|GO:0005634|RGD|na
110	NM_198778	4.7e-08	2058	Metallophosphoesterase domain containing 2	Mpped2	362185		hydrolase activity|metal ion binding	molecular function|hydrolase activity|IEA|GO:0016787|RGD|na//molecular function|metal ion binding|IEA|GO:0046872|RGD|na
111	NM_053424	4.7e-08	1780	Solute carrier family 4, sodium bicarbonate cotransporter, member 4	Slc4a4	84484	14	inorganic anion exchanger activity|sodium:bicarbonate symporter activity|bicarbonate transport|regulation of pH|sodium ion transport|basolateral plasma membrane|integral to plasma membrane	molecular function|inorganic anion exchanger activity|IEA|GO:0005452|RGD|na//molecular function|sodium:bicarbonate symporter activity|TAS|GO:0008510|RGD|11788449//biological process|bicarbonate transport|ISO|GO:0015701|RGD|na//biological process|regulation of pH|TAS|GO:0006885|RGD|11788449//biological process|sodium ion transport|ISO|GO:0006814|RGD|na//cellular component|basolateral plasma membra…
112	NM_182671	4.8e-08	1845	NADH dehydrogenase (ubiquinone) 1 alpha subcomplex 10-like 1	Ndufa10l1	316632	6
113	NM_012990	4.8e-08	2180	Noggin	Nog	25495	10	cytokine binding|cytokine binding|protein binding|protein complex binding|protein homodimerization activity|protein homodimerization activity|BMP signaling pathway|BMP signaling pathway|anatomical structure formation involved in morphogenesis|axial mesoderm development|axial mesoderm development|axon guidance|brain development|cartilage development|cell differentiation in hindbrain|cell different…	molecular function|cytokine binding|IEA|GO:0019955|RGD|na//molecular function|cytokine binding|ISO|GO:0019955|RGD|na//molecular function|protein binding|IPI|GO:0005515|RGD|15199066//molecular function|protein complex binding|IDA|GO:0032403|RGD|15199066//molecular function|protein homodimerization activity|IEA|GO:0042803|RGD|na//molecular function|protein homodimerization activity|ISO|GO:0042803|R…
114	NM_001034125	4.8e-08	1562	Period homolog 1 (Drosophila)	Per1	287422	10	E-box binding|E-box binding|RNA polymerase II core promoter proximal region sequence-specific DNA binding|RNA polymerase II core promoter proximal region sequence-specific DNA binding|protein binding|protein binding transcription factor activity|protein binding transcription factor activity|signal transducer activity|circadian regulation of gene expression|circadian regulation of gene expression|…	molecular function|E-box binding|IEA|GO:0070888|RGD|na//molecular function|E-box binding|ISO|GO:0070888|RGD|na//molecular function|RNA polymerase II core promoter proximal region sequence-specific DNA binding|IEA|GO:0000978|RGD|na//molecular function|RNA polymerase II core promoter proximal region sequence-specific DNA binding|ISO|GO:0000978|RGD|na//molecular function|protein binding|IPI|GO:00055…
115	NM_172035	5.1e-08	1621	Frizzled family receptor 2	Fzd2	64512	10	G-protein coupled receptor activity|PDZ domain binding|PDZ domain binding|Wnt-activated receptor activity|Wnt-activated receptor activity|Wnt-protein binding|protein heterodimerization activity|G-protein coupled receptor signaling pathway coupled to cGMP nucleotide second messenger|Wnt receptor signaling pathway, calcium modulating pathway|axonogenesis|brain development|canonical Wnt receptor sig…	molecular function|G-protein coupled receptor activity|IEA|GO:0004930|RGD|na//molecular function|PDZ domain binding|IBA|GO:0030165|RGD|na//molecular function|PDZ domain binding|ISO|GO:0030165|RGD|na//molecular function|Wnt-activated receptor activity|IDA|GO:0042813|RGD|12471263//molecular function|Wnt-activated receptor activity|ISO|GO:0042813|RGD|na//molecular function|Wnt-protein binding|IBA|GO…
116	NM_019334	5.2e-08	2192	Paired-like homeodomain 2	Pitx2	54284	2	DNA binding|RNA polymerase II activating transcription factor binding|RNA polymerase II core promoter proximal region sequence-specific DNA binding|RNA polymerase II core promoter proximal region sequence-specific DNA binding transcription factor activity involved in negative regulation of transcription|RNA polymerase II core promoter proximal region sequence-specific DNA binding transcription fa…	molecular function|DNA binding|ISO|GO:0003677|RGD|na//molecular function|RNA polymerase II activating transcription factor binding|ISO|GO:0001102|RGD|na//molecular function|RNA polymerase II core promoter proximal region sequence-specific DNA binding|IDA|GO:0000978|RGD|11032870//molecular function|RNA polymerase II core promoter proximal region sequence-specific DNA binding transcription factor a…
117	NM_001042505	5.3e-08	2195	Paired-like homeodomain 2	Pitx2	54284	2	DNA binding|RNA polymerase II activating transcription factor binding|RNA polymerase II core promoter proximal region sequence-specific DNA binding|RNA polymerase II core promoter proximal region sequence-specific DNA binding transcription factor activity involved in negative regulation of transcription|RNA polymerase II core promoter proximal region sequence-specific DNA binding transcription fa…	molecular function|DNA binding|ISO|GO:0003677|RGD|na//molecular function|RNA polymerase II activating transcription factor binding|ISO|GO:0001102|RGD|na//molecular function|RNA polymerase II core promoter proximal region sequence-specific DNA binding|IDA|GO:0000978|RGD|11032870//molecular function|RNA polymerase II core promoter proximal region sequence-specific DNA binding transcription factor a…
118	NM_001171981	5.5e-08	1837	SH3-domain binding protein 1	Sh3bp1	300067	7	SH3 domain binding|signal transduction|cytoplasm	molecular function|SH3 domain binding|ISO|GO:0017124|RGD|na//biological process|signal transduction|IEA|GO:0007165|RGD|na//cellular component|cytoplasm|IEA|GO:0005737|RGD|na
119	NM_001100983	5.6e-08	1645	Myosin, light chain 6B, alkali, smooth muscle and non-muscle	Myl6b	685883		calcium ion binding	molecular function|calcium ion binding|IEA|GO:0005509|RGD|na
120	NM_001047094	5.8e-08	1500	Sprouty-related, EVH1 domain containing 2	Spred2	305539		protein kinase binding|protein serine/threonine kinase inhibitor activity|stem cell factor receptor binding|stem cell factor receptor binding|inactivation of MAPK activity|inactivation of MAPK activity|multicellular organismal development|negative regulation of peptidyl-threonine phosphorylation|positive regulation of DNA damage response, signal transduction by p53 class mediator|regulation of pr…	molecular function|protein kinase binding|ISO|GO:0019901|RGD|na//molecular function|protein serine/threonine kinase inhibitor activity|ISO|GO:0030291|RGD|na//molecular function|stem cell factor receptor binding|IEA|GO:0005173|RGD|na//molecular function|stem cell factor receptor binding|ISO|GO:0005173|RGD|na//biological process|inactivation of MAPK activity|IEA|GO:0000188|RGD|na//biological proces…
121	NM_001109484	5.9e-08	1653	Myosin, light chain 6B, alkali, smooth muscle and non-muscle	Myl6b	685883		calcium ion binding	molecular function|calcium ion binding|IEA|GO:0005509|RGD|na
122	NM_022542	5.9e-08	2779	Ras homolog gene family, member B	Rhob	64373	6	GDP binding|GDP binding|GTP binding|angiogenesis|cell adhesion|cell adhesion|cell cycle cytokinesis|cell cycle cytokinesis|cell differentiation|cellular response to hydrogen peroxide|cellular response to hydrogen peroxide|cellular response to ionizing radiation|cellular response to ionizing radiation|endosome to lysosome transport|endosome to lysosome transport|negative regulation of cell cycle|n…	molecular function|GDP binding|IEA|GO:0019003|RGD|na//molecular function|GDP binding|ISO|GO:0019003|RGD|na//molecular function|GTP binding|TAS|GO:0005525|RGD|1400319//biological process|angiogenesis|IEA|GO:0001525|RGD|na//biological process|cell adhesion|ISO|GO:0007155|RGD|na//biological process|cell adhesion|ISS|GO:0007155|RGD|na//biological process|cell cycle cytokinesis|ISO|GO:0033205|RGD|na//…
123	NM_053759	6e-08	3218	SIX homeobox 1	Six1	114634	6	DNA binding|chromatin binding|sequence-specific DNA binding|sequence-specific DNA binding transcription factor activity|transcription regulatory region DNA binding|anatomical structure development|aorta morphogenesis|branching involved in ureteric bud morphogenesis|cochlea morphogenesis|embryonic cranial skeleton morphogenesis|embryonic skeletal system morphogenesis|epithelial cell differentiatio…	molecular function|DNA binding|ISO|GO:0003677|RGD|na//molecular function|chromatin binding|ISO|GO:0003682|RGD|na//molecular function|sequence-specific DNA binding|ISO|GO:0043565|RGD|na//molecular function|sequence-specific DNA binding transcription factor activity|ISO|GO:0003700|RGD|na//molecular function|transcription regulatory region DNA binding|ISO|GO:0044212|RGD|na//biological process|anatom…
124	NM_001034072	6.4e-08	1794	Tropomyosin 1, alpha	Tpm1	24851	8	actin binding|actin binding|actin filament binding|cytoskeletal protein binding|protein N-terminus binding|protein homodimerization activity|actin filament capping|cardiac muscle contraction|cardiac muscle contraction|cellular response to reactive oxygen species|embryo development|in utero embryonic development|muscle contraction|positive regulation of ATPase activity|positive regulation of heart…	molecular function|actin binding|IMP|GO:0003779|RGD|14640678//molecular function|actin binding|TAS|GO:0003779|RGD|2022655//molecular function|actin filament binding|IMP|GO:0051015|RGD|11329279//molecular function|cytoskeletal protein binding|ISO|GO:0008092|RGD|na//molecular function|protein N-terminus binding|IDA|GO:0047485|RGD|15779917//molecular function|protein homodimerization activity|IDA|GO…
125	NM_053883	6.4e-08	2676	Dual specificity phosphatase 6	Dusp6	116663	7	MAP kinase tyrosine/serine/threonine phosphatase activity|MAP kinase tyrosine/serine/threonine phosphatase activity|phosphoprotein phosphatase activity|protein tyrosine phosphatase activity|protein tyrosine/serine/threonine phosphatase activity|cell differentiation|dorsal/ventral pattern formation|inactivation of MAPK activity|inactivation of MAPK activity|negative regulation of ERK1 and ERK2 cas…	molecular function|MAP kinase tyrosine/serine/threonine phosphatase activity|IBA|GO:0017017|RGD|na//molecular function|MAP kinase tyrosine/serine/threonine phosphatase activity|ISO|GO:0017017|RGD|na//molecular function|phosphoprotein phosphatase activity|ISO|GO:0004721|RGD|na//molecular function|protein tyrosine phosphatase activity|IEA|GO:0004725|RGD|na//molecular function|protein tyrosine/serin…
126	NM_001005903	6.5e-08	2225	Capping protein (actin filament) muscle Z-line, beta	Capzb	298584	5	actin binding|protein binding|actin cytoskeleton organization|actin filament capping|cell projection organization|cytoskeleton organization|cytoskeleton organization|lamellipodium assembly|regulation of cell morphogenesis|regulation of cell morphogenesis|F-actin capping protein complex|WASH complex|WASH complex|cortical cytoskeleton|cytoplasm|lamellipodium|membrane	molecular function|actin binding|IEA|GO:0003779|RGD|na//molecular function|protein binding|IPI|GO:0005515|RGD|15845376//biological process|actin cytoskeleton organization|IEA|GO:0030036|RGD|na//biological process|actin filament capping|IEA|GO:0051693|RGD|na//biological process|cell projection organization|ISO|GO:0030030|RGD|na//biological process|cytoskeleton organization|ISO|GO:0007010|RGD|na//b…
127	NM_001109486	6.8e-08	1683	Myosin, light chain 6B, alkali, smooth muscle and non-muscle	Myl6b	685883		calcium ion binding	molecular function|calcium ion binding|IEA|GO:0005509|RGD|na
128	NM_001107740	6.9e-08	3060	Catenin (cadherin associated protein), delta 1	Ctnnd1	311163	3	RPTP-like protein binding|cadherin binding|cell adhesion molecule binding|protein binding|protein domain specific binding|protein kinase binding|protein phosphatase binding|receptor binding|brain development|cell adhesion|cell-cell adhesion|epithelial cell differentiation involved in salivary gland development|keratinocyte differentiation|morphogenesis of a polarized epithelium|negative regulatio…	molecular function|RPTP-like protein binding|ISO|GO:0042153|RGD|na//molecular function|cadherin binding|ISO|GO:0045296|RGD|na//molecular function|cell adhesion molecule binding|IPI|GO:0050839|RGD|19166962//molecular function|protein binding|IPI|GO:0005515|RGD|12727444//molecular function|protein domain specific binding|ISO|GO:0019904|RGD|na//molecular function|protein kinase binding|IPI|GO:001990…
129	NM_031767	7.1e-08	5689	Sortilin 1	Sort1	83576	2	G-protein coupled neurotensin receptor activity|enzyme binding|enzyme binding|nerve growth factor binding|nerve growth factor binding|nerve growth factor receptor activity|nerve growth factor receptor activity|neurotensin receptor activity, non-G-protein coupled|neurotensin receptor activity, non-G-protein coupled|G-protein coupled receptor signaling pathway|Golgi to endosome transport|Golgi to e…	molecular function|G-protein coupled neurotensin receptor activity|TAS|GO:0016492|RGD|12746864//molecular function|enzyme binding|IEA|GO:0019899|RGD|na//molecular function|enzyme binding|ISO|GO:0019899|RGD|na//molecular function|nerve growth factor binding|IEA|GO:0048406|RGD|na//molecular function|nerve growth factor binding|ISO|GO:0048406|RGD|na//molecular function|nerve growth factor receptor a…
130	NM_184051	7.1e-08	2616	Protein kinase, AMP-activated, gamma 2 non-catalytic subunit	Prkag2	373545	4	ADP binding|AMP binding|AMP-activated protein kinase activity|AMP-activated protein kinase activity|ATP binding|cAMP-dependent protein kinase inhibitor activity|cAMP-dependent protein kinase regulator activity|phosphorylase kinase regulator activity|protein kinase activator activity|protein kinase binding|protein kinase binding|glycogen metabolic process|intracellular protein kinase cascade|negat…	molecular function|ADP binding|ISO|GO:0043531|RGD|na//molecular function|AMP binding|IDA|GO:0016208|RGD|16648175//molecular function|AMP-activated protein kinase activity|IDA|GO:0004679|RGD|16648175//molecular function|AMP-activated protein kinase activity|IMP|GO:0004679|RGD|10698692//molecular function|ATP binding|ISO|GO:0005524|RGD|na//molecular function|cAMP-dependent protein kinase inhibitor …
131	NM_138912	7.3e-08	4754	Protein phosphatase 1, regulatory subunit 3B	Ppp1r3b	192280	16	enzyme binding|enzyme binding|enzyme binding|phosphoprotein phosphatase activity|protein phosphatase regulator activity|glycogen metabolic process|regulation of glycogen biosynthetic process|regulation of glycogen catabolic process|glycogen granule|microsome|protein phosphatase type 1 complex|soluble fraction	molecular function|enzyme binding|IDA|GO:0019899|RGD|7720853//molecular function|enzyme binding|IMP|GO:0019899|RGD|11716774//molecular function|enzyme binding|IPI|GO:0019899|RGD|7498521//molecular function|phosphoprotein phosphatase activity|IDA|GO:0004721|RGD|7720853//molecular function|protein phosphatase regulator activity|IDA|GO:0019888|RGD|7498521//biological process|glycogen metabolic proce…
132	NM_001013966	7.4e-08	1710	TRNA-histidine guanylyltransferase 1-like (S. cerevisiae)	Thg1l	303067		ATP binding|ATP binding|GTP binding|GTP binding|identical protein binding|identical protein binding|magnesium ion binding|magnesium ion binding|tRNA guanylyltransferase activity|tRNA guanylyltransferase activity|protein homotetramerization|protein homotetramerization|tRNA modification|tRNA processing|tRNA processing|cytoplasm|mitochondrion|mitochondrion	molecular function|ATP binding|IEA|GO:0005524|RGD|na//molecular function|ATP binding|ISO|GO:0005524|RGD|na//molecular function|GTP binding|IEA|GO:0005525|RGD|na//molecular function|GTP binding|ISO|GO:0005525|RGD|na//molecular function|identical protein binding|IEA|GO:0042802|RGD|na//molecular function|identical protein binding|ISO|GO:0042802|RGD|na//molecular function|magnesium ion binding|IEA|GO…
133	NM_001106129	7.5e-08	3655	Zinc binding alcohol dehydrogenase, domain containing 2	Zadh2	291403	18	nucleotide binding|oxidoreductase activity|zinc ion binding|mitochondrion|mitochondrion|peroxisome|peroxisome	molecular function|nucleotide binding|IEA|GO:0000166|RGD|na//molecular function|oxidoreductase activity|IEA|GO:0016491|RGD|na//molecular function|zinc ion binding|IEA|GO:0008270|RGD|na//cellular component|mitochondrion|IEA|GO:0005739|RGD|na//cellular component|mitochondrion|ISO|GO:0005739|RGD|na//cellular component|peroxisome|IEA|GO:0005777|RGD|na//cellular component|peroxisome|ISO|GO:0005777|RGD…
134	NM_024373	7.7e-08	1546	UDP-N-acetyl-alpha-D-galactosamine:polypeptide N-acetylgalactosaminyltransferase 1 (GalNAc-T1)	Galnt1	79214	18	carbohydrate binding|manganese ion binding|manganese ion binding|polypeptide N-acetylgalactosaminyltransferase activity|polypeptide N-acetylgalactosaminyltransferase activity|protein O-linked glycosylation|protein O-linked glycosylation|protein O-linked glycosylation via serine|protein O-linked glycosylation via serine|protein O-linked glycosylation via threonine|protein O-linked glycosylation vi…	molecular function|carbohydrate binding|IEA|GO:0030246|RGD|na//molecular function|manganese ion binding|IEA|GO:0030145|RGD|na//molecular function|manganese ion binding|ISO|GO:0030145|RGD|na//molecular function|polypeptide N-acetylgalactosaminyltransferase activity|IMP|GO:0004653|RGD|12364335//molecular function|polypeptide N-acetylgalactosaminyltransferase activity|ISO|GO:0004653|RGD|na//biologic…
135	NM_001107681	8e-08	9292	Protein phosphatase, Mg2+/Mn2+ dependent, 1L	Ppm1l	310506	2	metal ion binding|protein serine/threonine phosphatase activity|protein serine/threonine phosphatase activity|MAPK cascade|MAPK cascade|protein dephosphorylation|transmembrane receptor protein serine/threonine kinase signaling pathway|transmembrane receptor protein serine/threonine kinase signaling pathway|intracellular|protein serine/threonine phosphatase complex	molecular function|metal ion binding|IEA|GO:0046872|RGD|na//molecular function|protein serine/threonine phosphatase activity|IEA|GO:0004722|RGD|na//molecular function|protein serine/threonine phosphatase activity|ISO|GO:0004722|RGD|na//biological process|MAPK cascade|IEA|GO:0000165|RGD|na//biological process|MAPK cascade|ISO|GO:0000165|RGD|na//biological process|protein dephosphorylation|IEA|GO:0…
136	NM_019331	8.3e-08	2938	Furin (paired basic amino acid cleaving enzyme)	Furin	54281	1	endopeptidase activity|metal ion binding|nerve growth factor binding|nerve growth factor binding|peptidase activity|peptide binding|peptide binding|protease binding|protease binding|serine-type endopeptidase activity|serine-type endopeptidase activity|serine-type endopeptidase activity|serine-type endopeptidase inhibitor activity|serine-type endopeptidase inhibitor activity|aging|cell proliferati…	molecular function|endopeptidase activity|ISO|GO:0004175|RGD|na//molecular function|metal ion binding|IEA|GO:0046872|RGD|na//molecular function|nerve growth factor binding|IEA|GO:0048406|RGD|na//molecular function|nerve growth factor binding|ISO|GO:0048406|RGD|na//molecular function|peptidase activity|ISO|GO:0008233|RGD|na//molecular function|peptide binding|IEA|GO:0042277|RGD|na//molecular funct…
137	NM_053624	8.6e-08	2517	Paired-like homeodomain 1	Pitx1	113983	17	protein binding transcription factor activity|protein binding transcription factor activity|sequence-specific DNA binding|sequence-specific DNA binding transcription factor activity|branchiomeric skeletal muscle development|branchiomeric skeletal muscle development|cartilage development|cartilage development|embryonic hindlimb morphogenesis|embryonic hindlimb morphogenesis|hindlimb morphogenesis|…	molecular function|protein binding transcription factor activity|IEA|GO:0000988|RGD|na//molecular function|protein binding transcription factor activity|ISO|GO:0000988|RGD|na//molecular function|sequence-specific DNA binding|IEA|GO:0043565|RGD|na//molecular function|sequence-specific DNA binding transcription factor activity|IMP|GO:0003700|RGD|12223489//biological process|branchiomeric skeletal m…
138	NM_001106846	8.6e-08	3494	Claudin 2	Cldn2	300920	X	identical protein binding|identical protein binding|structural molecule activity|calcium-independent cell-cell adhesion|calcium-independent cell-cell adhesion|integral to membrane|tight junction|tight junction	molecular function|identical protein binding|IEA|GO:0042802|RGD|na//molecular function|identical protein binding|ISO|GO:0042802|RGD|na//molecular function|structural molecule activity|IEA|GO:0005198|RGD|na//biological process|calcium-independent cell-cell adhesion|IEA|GO:0016338|RGD|na//biological process|calcium-independent cell-cell adhesion|ISO|GO:0016338|RGD|na//cellular component|integral to…
139	NM_001191612	9e-08	2133	Zinc finger protein 362	Zfp362	297879	5	nucleic acid binding|zinc ion binding|intracellular	molecular function|nucleic acid binding|IEA|GO:0003676|RGD|na//molecular function|zinc ion binding|IEA|GO:0008270|RGD|na//cellular component|intracellular|IEA|GO:0005622|RGD|na
140	NM_001079936	9.2e-08	3853	RAB5B, member RAS oncogene family	Rab5b	288779	7	GTP binding|protein transport|small GTPase mediated signal transduction	molecular function|GTP binding|IEA|GO:0005525|RGD|na//biological process|protein transport|IEA|GO:0015031|RGD|na//biological process|small GTPase mediated signal transduction|IEA|GO:0007264|RGD|na
141	NM_001039002	9.3e-08	2388	Family with sequence similarity 43, member A	Fam43a	288031	11
142	NM_001135250	9.4e-08	2582	Retinoic acid receptor, gamma	Rarg	685072		DNA binding|retinoic acid receptor activity|retinoid X receptor binding|retinoid X receptor binding|sequence-specific DNA binding|sequence-specific DNA binding transcription factor activity|steroid hormone receptor activity|zinc ion binding|Harderian gland development|Harderian gland development|anterior/posterior pattern specification|anterior/posterior pattern specification|bone development|bon…	molecular function|DNA binding|ISO|GO:0003677|RGD|na//molecular function|retinoic acid receptor activity|IEA|GO:0003708|RGD|na//molecular function|retinoid X receptor binding|IEA|GO:0046965|RGD|na//molecular function|retinoid X receptor binding|ISO|GO:0046965|RGD|na//molecular function|sequence-specific DNA binding|IEA|GO:0043565|RGD|na//molecular function|sequence-specific DNA binding transcript…
143	NM_001135249	9.4e-08	2582	Retinoic acid receptor, gamma	Rarg	685072		DNA binding|retinoic acid receptor activity|retinoid X receptor binding|retinoid X receptor binding|sequence-specific DNA binding|sequence-specific DNA binding transcription factor activity|steroid hormone receptor activity|zinc ion binding|Harderian gland development|Harderian gland development|anterior/posterior pattern specification|anterior/posterior pattern specification|bone development|bon…	molecular function|DNA binding|ISO|GO:0003677|RGD|na//molecular function|retinoic acid receptor activity|IEA|GO:0003708|RGD|na//molecular function|retinoid X receptor binding|IEA|GO:0046965|RGD|na//molecular function|retinoid X receptor binding|ISO|GO:0046965|RGD|na//molecular function|sequence-specific DNA binding|IEA|GO:0043565|RGD|na//molecular function|sequence-specific DNA binding transcript…
144	NM_001106529	9.6e-08	4719	Kinesin family member 3B	Kif3b	296284	3	Rho GTPase binding|cytokinesis|mitotic anaphase|spindle assembly involved in mitosis|kinesin II complex|midbody|spindle	molecular function|Rho GTPase binding|ISO|GO:0017048|RGD|na//biological process|cytokinesis|IEP|GO:0000910|RGD|14709720//biological process|mitotic anaphase|IEP|GO:0000090|RGD|14709720//biological process|spindle assembly involved in mitosis|ISO|GO:0090307|RGD|na//cellular component|kinesin II complex|ISO|GO:0016939|RGD|na//cellular component|midbody|IDA|GO:0030496|RGD|14709720//cellular componen…
145	NM_053707	9.6e-08	2310	Hepatoma-derived growth factor	Hdgf	114499	2	DNA binding|growth factor activity|heparin binding|nucleotide binding|cellular process|cellular process|regulation of transcription, DNA-dependent|transcription, DNA-dependent|cytoplasm|extracellular space|extracellular space|nucleus|nucleus	molecular function|DNA binding|IEA|GO:0003677|RGD|na//molecular function|growth factor activity|IEA|GO:0008083|RGD|na//molecular function|heparin binding|IEA|GO:0008201|RGD|na//molecular function|nucleotide binding|IEA|GO:0000166|RGD|na//biological process|cellular process|IEA|GO:0009987|RGD|na//biological process|cellular process|ISO|GO:0009987|RGD|na//biological process|regulation of transcript…
146	NM_001108338	9.9e-08	3551	F-box protein 21	Fbxo21	360818	12	DNA binding	molecular function|DNA binding|IEA|GO:0003677|RGD|na
147	NM_001107042	1e-07	1608	Homeo box B3	Hoxb3	303488		RNA polymerase II core promoter sequence-specific DNA binding|RNA polymerase II core promoter sequence-specific DNA binding|sequence-specific DNA binding transcription factor activity|angiogenesis|angiogenesis|anterior/posterior pattern specification|cartilage development|definitive hemopoiesis|embryonic skeletal system morphogenesis|embryonic skeletal system morphogenesis|face development|face d…	molecular function|RNA polymerase II core promoter sequence-specific DNA binding|IEA|GO:0000979|RGD|na//molecular function|RNA polymerase II core promoter sequence-specific DNA binding|ISO|GO:0000979|RGD|na//molecular function|sequence-specific DNA binding transcription factor activity|IEA|GO:0003700|RGD|na//biological process|angiogenesis|IEA|GO:0001525|RGD|na//biological process|angiogenesis|IS…
148	NM_001106636	1e-07	2878	BSD domain containing 1	Bsdc1	297890	5
149	NM_031593	1.1e-07	1714	Synaptic vesicle glycoprotein 2c	Sv2c	29643		receptor activity|transmembrane transporter activity|neurotransmitter transport|cell junction|integral to membrane|synaptic vesicle|synaptic vesicle|synaptic vesicle membrane	molecular function|receptor activity|IEA|GO:0004872|RGD|na//molecular function|transmembrane transporter activity|IEA|GO:0022857|RGD|na//biological process|neurotransmitter transport|IEA|GO:0006836|RGD|na//cellular component|cell junction|IEA|GO:0030054|RGD|na//cellular component|integral to membrane|IEA|GO:0016021|RGD|na//cellular component|synaptic vesicle|IDA|GO:0008021|RGD|9801366//cellular c…
150	NM_001106455	1.1e-07	4870	Immunoglobulin superfamily, member 3	Igsf3	295325
151	NM_001106398	1.1e-07	1801	Mitochondrial calcium uniporter	Mcu	294560	Un	calcium channel activity|calcium ion transmembrane transport|calcium-mediated signaling|elevation of mitochondrial calcium ion concentration|mitochondrial calcium ion transport|protein complex oligomerization|intracellular|mitochondrial inner membrane|mitochondrion	molecular function|calcium channel activity|ISO|GO:0005262|RGD|na//biological process|calcium ion transmembrane transport|ISO|GO:0070588|RGD|na//biological process|calcium-mediated signaling|ISO|GO:0019722|RGD|na//biological process|elevation of mitochondrial calcium ion concentration|ISO|GO:0051561|RGD|na//biological process|mitochondrial calcium ion transport|ISO|GO:0006851|RGD|na//biological p…
152	NM_001033069	1.1e-07	2766	Eukaryotic translation initiation factor 4E binding protein 2	Eif4ebp2	361845	20	eukaryotic initiation factor 4E binding|translation initiation factor activity|cAMP-mediated signaling|cAMP-mediated signaling|insulin receptor signaling pathway|insulin receptor signaling pathway|negative regulation of translational initiation|intracellular	molecular function|eukaryotic initiation factor 4E binding|IEA|GO:0008190|RGD|na//molecular function|translation initiation factor activity|IEA|GO:0003743|RGD|na//biological process|cAMP-mediated signaling|IEA|GO:0019933|RGD|na//biological process|cAMP-mediated signaling|ISO|GO:0019933|RGD|na//biological process|insulin receptor signaling pathway|IEA|GO:0008286|RGD|na//biological process|insulin …
153	NM_001107337	1.1e-07	2691	Nuclear receptor binding SET domain protein 1	Nsd1	306764		androgen receptor binding|chromatin binding|histone methyltransferase activity|histone methyltransferase activity (H3-K36 specific)|histone-lysine N-methyltransferase activity|molecular_function|receptor activity|transcription cofactor activity|zinc ion binding|zinc ion binding|biological_process|gastrulation with mouth forming second|histone H3-K36 methylation|positive regulation of transcriptio…	molecular function|androgen receptor binding|ISO|GO:0050681|RGD|na//molecular function|chromatin binding|ISO|GO:0003682|RGD|na//molecular function|histone methyltransferase activity|ISO|GO:0042054|RGD|na//molecular function|histone methyltransferase activity (H3-K36 specific)|ISO|GO:0046975|RGD|na//molecular function|histone-lysine N-methyltransferase activity|IEA|GO:0018024|RGD|na//molecular fun…
154	NM_001170534	1.2e-07	1816	Mutated in colorectal cancers	Mcc	307449		negative regulation of canonical Wnt receptor signaling pathway|negative regulation of epithelial cell migration|negative regulation of epithelial cell proliferation|cytoplasm|nucleus|plasma membrane	biological process|negative regulation of canonical Wnt receptor signaling pathway|ISO|GO:0090090|RGD|na//biological process|negative regulation of epithelial cell migration|ISO|GO:0010633|RGD|na//biological process|negative regulation of epithelial cell proliferation|ISO|GO:0050680|RGD|na//cellular component|cytoplasm|ISO|GO:0005737|RGD|na//cellular component|nucleus|ISO|GO:0005634|RGD|na//cellu…
155	NM_012937	1.2e-07	1588	Crystallin, beta B2	Crybb2	25422	*	identical protein binding|protein homodimerization activity|structural constituent of eye lens|structural constituent of eye lens|camera-type eye development|camera-type eye development|visual perception|cellular_component	molecular function|identical protein binding|ISO|GO:0042802|RGD|na//molecular function|protein homodimerization activity|ISO|GO:0042803|RGD|na//molecular function|structural constituent of eye lens|IEA|GO:0005212|RGD|na//molecular function|structural constituent of eye lens|ISO|GO:0005212|RGD|na//biological process|camera-type eye development|IEP|GO:0043010|RGD|8706714//biological process|camera-…
156	NM_001109425	1.2e-07	2897	Zinc finger protein 703	Zfp703	680717	16	nucleic acid binding|repressing transcription factor binding|repressing transcription factor binding|zinc ion binding|adherens junction assembly|adherens junction assembly|mammary gland epithelial cell differentiation|mammary gland epithelial cell differentiation|negative regulation of homotypic cell-cell adhesion|negative regulation of homotypic cell-cell adhesion|negative regulation of transcri…	molecular function|nucleic acid binding|IEA|GO:0003676|RGD|na//molecular function|repressing transcription factor binding|IEA|GO:0070491|RGD|na//molecular function|repressing transcription factor binding|ISO|GO:0070491|RGD|na//molecular function|zinc ion binding|IEA|GO:0008270|RGD|na//biological process|adherens junction assembly|IEA|GO:0034333|RGD|na//biological process|adherens junction assembl…
157	NM_001109295	1.2e-07	4030	Complexin 3	Cplx3	501005	8	SNARE binding|neurotransmitter transporter activity|neurotransmitter transporter activity|syntaxin binding|insulin secretion|insulin secretion|regulation of neurotransmitter secretion|regulation of neurotransmitter secretion|synaptic vesicle exocytosis|synaptic vesicle exocytosis|cell|cytosol|cytosol|membrane|nucleus|plasma membrane|plasma membrane|synapse|synapse	molecular function|SNARE binding|ISO|GO:0000149|RGD|na//molecular function|neurotransmitter transporter activity|IEA|GO:0005326|RGD|na//molecular function|neurotransmitter transporter activity|ISO|GO:0005326|RGD|na//molecular function|syntaxin binding|IEA|GO:0019905|RGD|na//biological process|insulin secretion|IEA|GO:0030073|RGD|na//biological process|insulin secretion|ISO|GO:0030073|RGD|na//biol…
158	NM_001191944	1.2e-07	1708	ADAM metallopeptidase with thrombospondin type 1 motif, 18	Adamts18	361412	19	metalloendopeptidase activity|zinc ion binding|proteolysis|proteinaceous extracellular matrix	molecular function|metalloendopeptidase activity|IEA|GO:0004222|RGD|na//molecular function|zinc ion binding|IEA|GO:0008270|RGD|na//biological process|proteolysis|IEA|GO:0006508|RGD|na//cellular component|proteinaceous extracellular matrix|IEA|GO:0005578|RGD|na
159	NM_001007739	1.2e-07	3391	SAR1 homolog A (S. cerevisiae)	Sar1a	361842	20	GTP binding|molecular_function|biological_process|intracellular protein transport|vesicle-mediated transport|vesicle-mediated transport|Golgi apparatus|Golgi apparatus|cellular_component|endoplasmic reticulum|sarcoplasmic reticulum|sarcoplasmic reticulum	molecular function|GTP binding|IEA|GO:0005525|RGD|na//molecular function|molecular_function|ND|GO:0003674|RGD|na//biological process|biological_process|ND|GO:0008150|RGD|na//biological process|intracellular protein transport|IEA|GO:0006886|RGD|na//biological process|vesicle-mediated transport|IEA|GO:0016192|RGD|na//biological process|vesicle-mediated transport|ISO|GO:0016192|RGD|na//cellular comp…
160	NM_001106817	1.3e-07	2084	B-cell CLL/lymphoma 9-like	Bcl9l	300673	8	beta-catenin binding|canonical Wnt receptor signaling pathway|negative regulation of transforming growth factor beta receptor signaling pathway|positive regulation of epithelial to mesenchymal transition|positive regulation of transcription from RNA polymerase II promoter|regulation of cell morphogenesis|skeletal muscle cell differentiation|somatic stem cell maintenance|nucleus	molecular function|beta-catenin binding|ISO|GO:0008013|RGD|na//biological process|canonical Wnt receptor signaling pathway|ISO|GO:0060070|RGD|na//biological process|negative regulation of transforming growth factor beta receptor signaling pathway|ISO|GO:0030512|RGD|na//biological process|positive regulation of epithelial to mesenchymal transition|ISO|GO:0010718|RGD|na//biological process|positive…
161	NM_001100547	1.3e-07	3364	Data not found
162	NM_001107622	1.4e-07	3606	Rho-related BTB domain containing 1	Rhobtb1	309722	20	GTP binding|small GTPase mediated signal transduction	molecular function|GTP binding|IEA|GO:0005525|RGD|na//biological process|small GTPase mediated signal transduction|IEA|GO:0007264|RGD|na
163	NM_031752	1.4e-07	1975	Basal cell adhesion molecule	Bcam	78958	1	laminin binding|laminin binding|laminin receptor activity|laminin receptor activity|cell adhesion|cell adhesion|cell-matrix adhesion|cell-matrix adhesion|cell surface|cell surface|integral to membrane|plasma membrane|plasma membrane	molecular function|laminin binding|IEA|GO:0043236|RGD|na//molecular function|laminin binding|ISO|GO:0043236|RGD|na//molecular function|laminin receptor activity|IEA|GO:0005055|RGD|na//molecular function|laminin receptor activity|ISO|GO:0005055|RGD|na//biological process|cell adhesion|ISO|GO:0007155|RGD|na//biological process|cell adhesion|NAS|GO:0007155|RGD|11319237//biological process|cell-matri…
164	NM_145670	1.4e-07	2405	Breast carcinoma amplified sequence 1	Bcas1	246755		cytoplasm|postsynaptic density	cellular component|cytoplasm|IEA|GO:0005737|RGD|na//cellular component|postsynaptic density|IDA|GO:0014069|RGD|12427555
165	NM_031751	1.5e-07	2492	SH3 and multiple ankyrin repeat domains 1	Shank1	78957		GKAP/Homer scaffold activity|GKAP/Homer scaffold activity|GKAP/Homer scaffold activity|SH3 domain binding|ankyrin repeat binding|identical protein binding|ionotropic glutamate receptor binding|ionotropic glutamate receptor binding|ionotropic glutamate receptor binding|protein C-terminus binding|protein binding|protein complex binding|receptor signaling complex scaffold activity|scaffold protein b…	molecular function|GKAP/Homer scaffold activity|IDA|GO:0030160|RGD|10433269//molecular function|GKAP/Homer scaffold activity|IEA|GO:0030160|RGD|na//molecular function|GKAP/Homer scaffold activity|ISO|GO:0030160|RGD|na//molecular function|SH3 domain binding|IPI|GO:0017124|RGD|15496675//molecular function|ankyrin repeat binding|IPI|GO:0071532|RGD|15496675//molecular function|identical protein bindi…
166	NM_024146	1.5e-07	1500	Fibroblast growth factor receptor 1	Fgfr1	79114	16	ATP binding|cell adhesion molecule binding|fibroblast growth factor binding|fibroblast growth factor binding|fibroblast growth factor-activated receptor activity|fibroblast growth factor-activated receptor activity|fibroblast growth factor-activated receptor activity|glycoprotein binding|heparin binding|heparin binding|protein binding|protein complex binding|protein homodimerization activity|prot…	molecular function|ATP binding|IEA|GO:0005524|RGD|na//molecular function|cell adhesion molecule binding|IPI|GO:0050839|RGD|19666467//molecular function|fibroblast growth factor binding|ISO|GO:0017134|RGD|na//molecular function|fibroblast growth factor binding|ISS|GO:0017134|RGD|na//molecular function|fibroblast growth factor-activated receptor activity|ISO|GO:0005007|RGD|na//molecular function|fi…
167	NM_001109884	1.5e-07	2346	Homeo box C4	Hoxc4	24459	7	HMG box domain binding|HMG box domain binding|sequence-specific DNA binding|sequence-specific DNA binding transcription factor activity|anterior/posterior pattern specification|anterior/posterior pattern specification|cartilage development|cartilage development|embryonic organ morphogenesis|embryonic organ morphogenesis|multicellular organismal development|skeletal system development|transcriptio…	molecular function|HMG box domain binding|IEA|GO:0071837|RGD|na//molecular function|HMG box domain binding|ISO|GO:0071837|RGD|na//molecular function|sequence-specific DNA binding|IEA|GO:0043565|RGD|na//molecular function|sequence-specific DNA binding transcription factor activity|IEA|GO:0003700|RGD|na//biological process|anterior/posterior pattern specification|IEA|GO:0009952|RGD|na//biological p…
168	NM_001107021	1.5e-07	2325	Hypermethylated in cancer 1	Hic1	303310	10	histone deacetylase binding|sequence-specific DNA binding|sequence-specific DNA binding transcription factor activity|DNA damage response, signal transduction resulting in induction of apoptosis|negative regulation of Wnt receptor signaling pathway|negative regulation of transcription from RNA polymerase II promoter|positive regulation of DNA damage response, signal transduction by p53 class medi…	molecular function|histone deacetylase binding|ISO|GO:0042826|RGD|na//molecular function|sequence-specific DNA binding|ISO|GO:0043565|RGD|na//molecular function|sequence-specific DNA binding transcription factor activity|ISO|GO:0003700|RGD|na//biological process|DNA damage response, signal transduction resulting in induction of apoptosis|ISO|GO:0008630|RGD|na//biological process|negative regulati…
169	NM_153735	1.5e-07	4974	Neuronal pentraxin I	Nptx1	266777	10	metal ion binding|axonogenesis involved in innervation|axonogenesis involved in innervation|transport vesicle	molecular function|metal ion binding|IEA|GO:0046872|RGD|na//biological process|axonogenesis involved in innervation|IEA|GO:0060385|RGD|na//biological process|axonogenesis involved in innervation|ISO|GO:0060385|RGD|na//cellular component|transport vesicle|IEA|GO:0030133|RGD|na
170	NM_203409	1.6e-07	3010	Neural cell adhesion molecule 2	Ncam2	288280	11	axonal fasciculation|sensory perception of smell|axon	biological process|axonal fasciculation|IEP|GO:0007413|RGD|15174086//biological process|sensory perception of smell|IEP|GO:0007608|RGD|15174086//cellular component|axon|ISO|GO:0030424|RGD|na
171	NM_001107232	1.6e-07	2761	Oxysterol binding protein 2	Osbp2	305475	14	phospholipid binding|lipid transport	molecular function|phospholipid binding|IEA|GO:0005543|RGD|na//biological process|lipid transport|IEA|GO:0006869|RGD|na
172	NM_001106865	1.6e-07	4865	CTD (carboxy-terminal domain, RNA polymerase II, polypeptide A) small phosphatase-like	Ctdspl	301056	8	phosphatase activity	molecular function|phosphatase activity|IEA|GO:0016791|RGD|na
173	NM_001108829	1.7e-07	1673	Lysine (K)-specific demethylase 6B	Kdm6b	363630		sequence-specific DNA binding|histone demethylation|negative regulation of transcription from RNA polymerase II promoter	molecular function|sequence-specific DNA binding|ISO|GO:0043565|RGD|na//biological process|histone demethylation|ISO|GO:0016577|RGD|na//biological process|negative regulation of transcription from RNA polymerase II promoter|ISO|GO:0000122|RGD|na
174	NM_053910	1.7e-07	1627	Cytohesin 1	Cyth1	116691	10	ARF guanyl-nucleotide exchange factor activity|ARF guanyl-nucleotide exchange factor activity|phospholipid binding|establishment of epithelial cell polarity|regulation of ARF protein signal transduction|regulation of cell adhesion|regulation of cell adhesion|cytoplasm|cytoplasm|intracellular|plasma membrane|plasma membrane|tight junction	molecular function|ARF guanyl-nucleotide exchange factor activity|IBA|GO:0005086|RGD|na//molecular function|ARF guanyl-nucleotide exchange factor activity|IEA|GO:0005086|RGD|na//molecular function|phospholipid binding|IEA|GO:0005543|RGD|na//biological process|establishment of epithelial cell polarity|ISO|GO:0090162|RGD|na//biological process|regulation of ARF protein signal transduction|IEA|GO:00…
175	NM_053351	1.8e-07	1618	Calcium channel, voltage-dependent, gamma subunit 2	Cacng2	84347	7	calcium channel regulator activity|ionotropic glutamate receptor binding|protein binding|voltage-gated calcium channel activity|voltage-gated calcium channel activity|membrane depolarization|membrane depolarization|membrane hyperpolarization|membrane hyperpolarization|neurological system process|neuromuscular junction development|neuromuscular junction development|regulation of alpha-amino-3-hydr…	molecular function|calcium channel regulator activity|NAS|GO:0005246|RGD|11738816//molecular function|ionotropic glutamate receptor binding|IPI|GO:0035255|RGD|17194442//molecular function|protein binding|IPI|GO:0005515|RGD|na//molecular function|voltage-gated calcium channel activity|ISO|GO:0005245|RGD|na//molecular function|voltage-gated calcium channel activity|TAS|GO:0005245|RGD|11738816//biol…
176	NM_145776	1.8e-07	2230	Solute carrier family 38, member 3	Slc38a3	252919	8	L-alanine transmembrane transporter activity|L-asparagine transmembrane transporter activity|L-asparagine transmembrane transporter activity|L-glutamine transmembrane transporter activity|L-glutamine transmembrane transporter activity|L-histidine transmembrane transporter activity|L-histidine transmembrane transporter activity|antiporter activity|symporter activity|L-alanine transport|asparagine …	molecular function|L-alanine transmembrane transporter activity|ISO|GO:0015180|RGD|na//molecular function|L-asparagine transmembrane transporter activity|IDA|GO:0015182|RGD|10823827//molecular function|L-asparagine transmembrane transporter activity|ISO|GO:0015182|RGD|na//molecular function|L-glutamine transmembrane transporter activity|IDA|GO:0015186|RGD|10823827//molecular function|L-glutamine …
177	NM_001100601	1.8e-07	2019	Membrane-associated ring finger (C3HC4) 9	MARCH9	679272
178	NM_171992	1.8e-07	4296	Cyclin D1	Ccnd1	58919	1	cyclin-dependent protein kinase regulator activity|cyclin-dependent protein kinase regulator activity|enzyme binding|kinase activity|protein complex binding|protein kinase activity|protein kinase activity|protein kinase binding|protein kinase binding|G1/S transition of mitotic cell cycle|G1/S transition of mitotic cell cycle|Leydig cell differentiation|Wnt receptor signaling pathway|canonical Wnt…	molecular function|cyclin-dependent protein kinase regulator activity|IEA|GO:0016538|RGD|na//molecular function|cyclin-dependent protein kinase regulator activity|ISO|GO:0016538|RGD|na//molecular function|enzyme binding|ISO|GO:0019899|RGD|na//molecular function|kinase activity|ISO|GO:0016301|RGD|na//molecular function|protein complex binding|IPI|GO:0032403|RGD|8651753//molecular function|protein …
179	NM_021693	1.8e-07	1742	Salt-inducible kinase 1	Sik1	59329	20	14-3-3 protein binding|14-3-3 protein binding|ATP binding|ATP binding|cAMP response element binding protein binding|cAMP response element binding protein binding|histone deacetylase binding|histone deacetylase binding|magnesium ion binding|magnesium ion binding|protein binding|protein kinase binding|protein kinase binding|protein serine/threonine kinase activity|protein serine/threonine kinase ac…	molecular function|14-3-3 protein binding|ISO|GO:0071889|RGD|na//molecular function|14-3-3 protein binding|ISS|GO:0071889|RGD|na//molecular function|ATP binding|ISO|GO:0005524|RGD|na//molecular function|ATP binding|ISS|GO:0005524|RGD|na//molecular function|cAMP response element binding protein binding|ISO|GO:0008140|RGD|na//molecular function|cAMP response element binding protein binding|ISS|GO:0…
180	NM_012610	1.8e-07	3367	Nerve growth factor receptor	Ngfr	24596	10	beta-amyloid binding|death receptor activity|death receptor activity|nerve growth factor binding|nerve growth factor binding|neurotrophin TRKA receptor binding|neurotrophin binding|preprotein binding|protein binding|ubiquitin protein ligase binding|apoptotic process|axon guidance|axon guidance|cellular response to oxidative stress|central nervous system development|central nervous system developm…	molecular function|beta-amyloid binding|IPI|GO:0001540|RGD|19334058//molecular function|death receptor activity|IEA|GO:0005035|RGD|na//molecular function|death receptor activity|ISO|GO:0005035|RGD|na//molecular function|nerve growth factor binding|IDA|GO:0048406|RGD|3027580//molecular function|nerve growth factor binding|ISO|GO:0048406|RGD|na//molecular function|neurotrophin TRKA receptor binding…
181	NM_001012167	1.9e-07	1800	Phospholipase D family, member 3	Pld3	361527	1	NAPE-specific phospholipase D activity|phospholipase D activity|lipid catabolic process|endoplasmic reticulum membrane|integral to membrane	molecular function|NAPE-specific phospholipase D activity|IEA|GO:0070290|RGD|na//molecular function|phospholipase D activity|IEA|GO:0004630|RGD|na//biological process|lipid catabolic process|IEA|GO:0016042|RGD|na//cellular component|endoplasmic reticulum membrane|IEA|GO:0005789|RGD|na//cellular component|integral to membrane|IEA|GO:0016021|RGD|na
182	NM_001007743	1.9e-07	2012	Cyclin-dependent kinase 9	Cdk9	362110	3	ATP binding|DNA binding|RNA polymerase II carboxy-terminal domain kinase activity|RNA polymerase II carboxy-terminal domain kinase activity|cyclin-dependent protein kinase activity|snRNA binding|snRNA binding|transcription regulatory region DNA binding|transcription regulatory region DNA binding|DNA repair|cellular response to cytokine stimulus|cellular response to cytokine stimulus|negative regu…	molecular function|ATP binding|IEA|GO:0005524|RGD|na//molecular function|DNA binding|ISO|GO:0003677|RGD|na//molecular function|RNA polymerase II carboxy-terminal domain kinase activity|IEA|GO:0008353|RGD|na//molecular function|RNA polymerase II carboxy-terminal domain kinase activity|ISO|GO:0008353|RGD|na//molecular function|cyclin-dependent protein kinase activity|IEA|GO:0004693|RGD|na//molecula…
183	NM_013193	1.9e-07	3814	Neurofibromin 2 (merlin)	Nf2	25744	14	beta-catenin binding|cytoskeletal protein binding|integrin binding|protein binding|protein domain specific binding|Schwann cell proliferation|actin cytoskeleton organization|cell-cell junction organization|ectoderm development|lens fiber cell differentiation|mesoderm formation|negative regulation of DNA replication|negative regulation of JAK-STAT cascade|negative regulation of MAPK cascade|negati…	molecular function|beta-catenin binding|IPI|GO:0008013|RGD|15659388//molecular function|cytoskeletal protein binding|IEA|GO:0008092|RGD|na//molecular function|integrin binding|IPI|GO:0005178|RGD|9858254//molecular function|protein binding|IPI|GO:0005515|RGD|na//molecular function|protein domain specific binding|IPI|GO:0019904|RGD|11316791//biological process|Schwann cell proliferation|ISO|GO:0014…
184	NM_139254	1.9e-07	1861	Tubulin, beta 3 class III	Tubb3	246118	19	GTP binding|GTPase activity|peptide binding|structural constituent of cytoskeleton|axon guidance|axon guidance|microtubule-based movement|mitosis|neuron differentiation|protein polymerization|axon|axon|cytoplasm|cytoplasm|intracellular|microtubule|microtubule cytoskeleton	molecular function|GTP binding|IEA|GO:0005525|RGD|na//molecular function|GTPase activity|IEA|GO:0003924|RGD|na//molecular function|peptide binding|IPI|GO:0042277|RGD|16893427//molecular function|structural constituent of cytoskeleton|NAS|GO:0005200|RGD|12234689//biological process|axon guidance|ISO|GO:0007411|RGD|na//biological process|axon guidance|ISS|GO:0007411|RGD|na//biological process|micro…
185	NM_023990	2e-07	1711	SIX homeobox 3	Six3	78974	6	DNA binding|RNA polymerase II distal enhancer sequence-specific DNA binding transcription factor activity|receptor binding|sequence-specific DNA binding|brain development|camera-type eye development|circadian behavior|diencephalon development|eye development|forebrain anterior/posterior pattern specification|lens induction in camera-type eye|negative regulation of Wnt receptor signaling pathway|n…	molecular function|DNA binding|ISO|GO:0003677|RGD|na//molecular function|RNA polymerase II distal enhancer sequence-specific DNA binding transcription factor activity|ISO|GO:0003705|RGD|na//molecular function|receptor binding|IMP|GO:0005102|RGD|12493766//molecular function|sequence-specific DNA binding|ISO|GO:0043565|RGD|na//biological process|brain development|ISO|GO:0007420|RGD|na//biological p…
186	NM_053992	2.1e-07	2406	Neuroligin 2	Nlgn2	117096	10	carboxylesterase activity|cell adhesion molecule binding|cell adhesion molecule binding|cell adhesion molecule binding|neurexin family protein binding|neurexin family protein binding|neurexin family protein binding|receptor activity|cell adhesion|gephyrin clustering|gephyrin clustering|gephyrin clustering|jump response|locomotory exploration behavior|locomotory exploration behavior|locomotory exp…	molecular function|carboxylesterase activity|IKR|GO:0004091|RGD|na//molecular function|cell adhesion molecule binding|IEA|GO:0050839|RGD|na//molecular function|cell adhesion molecule binding|ISO|GO:0050839|RGD|na//molecular function|cell adhesion molecule binding|ISS|GO:0050839|RGD|na//molecular function|neurexin family protein binding|IBA|GO:0042043|RGD|na//molecular function|neurexin family pro…
187	NM_053536	2.1e-07	2431	Kruppel-like factor 15	Klf15	85497	4	DNA binding|sequence-specific DNA binding transcription factor activity|glial cell differentiation|glucose transport|positive regulation of transcription from RNA polymerase II promoter|positive regulation of transcription, DNA-dependent|nucleolus|nucleus	molecular function|DNA binding|ISO|GO:0003677|RGD|na//molecular function|sequence-specific DNA binding transcription factor activity|ISO|GO:0003700|RGD|na//biological process|glial cell differentiation|ISO|GO:0010001|RGD|na//biological process|glucose transport|ISO|GO:0015758|RGD|na//biological process|positive regulation of transcription from RNA polymerase II promoter|ISO|GO:0045944|RGD|na//bio…
188	NM_001107865	2.1e-07	2467	Transcription factor 3	Tcf3	312451	4	DNA binding|beta-catenin binding|chromatin binding|molecular_function|sequence-specific DNA binding transcription factor activity|anterior/posterior axis specification, embryo|axial mesoderm morphogenesis|biological_process|negative regulation of transcription, DNA-dependent|positive regulation of transcription from RNA polymerase II promoter during mitosis|regulation of stem cell maintenance|ski…	molecular function|DNA binding|ISO|GO:0003677|RGD|na//molecular function|beta-catenin binding|ISO|GO:0008013|RGD|na//molecular function|chromatin binding|ISO|GO:0003682|RGD|na//molecular function|molecular_function|ND|GO:0003674|RGD|na//molecular function|sequence-specific DNA binding transcription factor activity|ISO|GO:0003700|RGD|na//biological process|anterior/posterior axis specification, em…
189	NM_001244819	2.2e-07	1824	Oligonucleotide/oligosaccharide-binding fold containing 2B	Obfc2b	362813	7	single-stranded DNA binding|single-stranded DNA binding|DNA repair|DNA repair|G2/M transition checkpoint|G2/M transition checkpoint|double-strand break repair via homologous recombination|double-strand break repair via homologous recombination|response to DNA damage stimulus|response to DNA damage stimulus|response to ionizing radiation|response to ionizing radiation|SOSS complex|SOSS complex|nuc…	molecular function|single-stranded DNA binding|ISO|GO:0003697|RGD|na//molecular function|single-stranded DNA binding|ISS|GO:0003697|RGD|na//biological process|DNA repair|ISO|GO:0006281|RGD|na//biological process|DNA repair|ISS|GO:0006281|RGD|na//biological process|G2/M transition checkpoint|ISO|GO:0031576|RGD|na//biological process|G2/M transition checkpoint|ISS|GO:0031576|RGD|na//biological proc…
190	NM_001034939	2.2e-07	1824	Oligonucleotide/oligosaccharide-binding fold containing 2B	Obfc2b	362813	7	single-stranded DNA binding|single-stranded DNA binding|DNA repair|DNA repair|G2/M transition checkpoint|G2/M transition checkpoint|double-strand break repair via homologous recombination|double-strand break repair via homologous recombination|response to DNA damage stimulus|response to DNA damage stimulus|response to ionizing radiation|response to ionizing radiation|SOSS complex|SOSS complex|nuc…	molecular function|single-stranded DNA binding|ISO|GO:0003697|RGD|na//molecular function|single-stranded DNA binding|ISS|GO:0003697|RGD|na//biological process|DNA repair|ISO|GO:0006281|RGD|na//biological process|DNA repair|ISS|GO:0006281|RGD|na//biological process|G2/M transition checkpoint|ISO|GO:0031576|RGD|na//biological process|G2/M transition checkpoint|ISS|GO:0031576|RGD|na//biological proc…
191	NM_001011985	2.2e-07	3390	MAP kinase-interacting serine/threonine kinase 2	Mknk2	299618	7	ATP binding|ATP binding|metal ion binding|protein kinase activity|protein serine/threonine kinase activity|protein serine/threonine kinase activity|apoptotic process|apoptotic process|cellular response to arsenic-containing substance|cellular response to arsenic-containing substance|hemopoiesis|hemopoiesis|intracellular protein kinase cascade|intracellular protein kinase cascade|protein phosphory…	molecular function|ATP binding|IEA|GO:0005524|RGD|na//molecular function|ATP binding|ISO|GO:0005524|RGD|na//molecular function|metal ion binding|IEA|GO:0046872|RGD|na//molecular function|protein kinase activity|IEA|GO:0004672|RGD|na//molecular function|protein serine/threonine kinase activity|IEA|GO:0004674|RGD|na//molecular function|protein serine/threonine kinase activity|ISO|GO:0004674|RGD|na/…
192	NM_001107715	2.2e-07	2873	G protein-coupled receptor 61	Gpr61	310780	2	G-protein coupled receptor activity|integral to membrane	molecular function|G-protein coupled receptor activity|IEA|GO:0004930|RGD|na//cellular component|integral to membrane|IEA|GO:0016021|RGD|na
193	NM_001082977	2.2e-07	1734	RAS guanyl releasing protein 2 (calcium and DAG-regulated)	Rasgrp2	361714	1	calcium ion binding|guanyl-nucleotide exchange factor activity|regulation of small GTPase mediated signal transduction|small GTPase mediated signal transduction|cell junction|cytosol|cytosol|plasma membrane|ruffle membrane|synapse|synaptosome	molecular function|calcium ion binding|IEA|GO:0005509|RGD|na//molecular function|guanyl-nucleotide exchange factor activity|IEA|GO:0005085|RGD|na//biological process|regulation of small GTPase mediated signal transduction|IEA|GO:0051056|RGD|na//biological process|small GTPase mediated signal transduction|IEA|GO:0007264|RGD|na//cellular component|cell junction|IEA|GO:0030054|RGD|na//cellular compo…
194	NM_001108230	2.3e-07	3581	ArfGAP with GTPase domain, ankyrin repeat and PH domain 1	Agap1	316611	9	ARF GTPase activator activity|GTP binding|GTPase activity|phospholipid binding|zinc ion binding|regulation of ARF GTPase activity|small GTPase mediated signal transduction|membrane	molecular function|ARF GTPase activator activity|IEA|GO:0008060|RGD|na//molecular function|GTP binding|IEA|GO:0005525|RGD|na//molecular function|GTPase activity|IEA|GO:0003924|RGD|na//molecular function|phospholipid binding|IEA|GO:0005543|RGD|na//molecular function|zinc ion binding|IEA|GO:0008270|RGD|na//biological process|regulation of ARF GTPase activity|IEA|GO:0032312|RGD|na//biological proces…
195	NM_001107271	2.3e-07	3740	Zinc finger protein 395	Zfp395	305972	15	DNA binding|DNA binding|zinc ion binding|cytoplasm|cytoplasm|nucleus|nucleus	molecular function|DNA binding|IEA|GO:0003677|RGD|na//molecular function|DNA binding|ISO|GO:0003677|RGD|na//molecular function|zinc ion binding|IEA|GO:0008270|RGD|na//cellular component|cytoplasm|IEA|GO:0005737|RGD|na//cellular component|cytoplasm|ISO|GO:0005737|RGD|na//cellular component|nucleus|IEA|GO:0005634|RGD|na//cellular component|nucleus|ISO|GO:0005634|RGD|na
196	NM_138875	2.3e-07	2047	Jun D proto-oncogene	Jund	24518	16	DNA binding|double-stranded DNA binding|ligand-dependent nuclear receptor binding|protein heterodimerization activity|sequence-specific DNA binding|sequence-specific DNA binding transcription factor activity|sequence-specific DNA binding transcription factor activity|transcription regulatory region DNA binding|aging|cellular response to calcium ion|circadian rhythm|osteoblast development|positive…	molecular function|DNA binding|ISO|GO:0003677|RGD|na//molecular function|double-stranded DNA binding|IDA|GO:0003690|RGD|10837920//molecular function|ligand-dependent nuclear receptor binding|IPI|GO:0016922|RGD|15860571//molecular function|protein heterodimerization activity|IC|GO:0046982|RGD|10830307//molecular function|sequence-specific DNA binding|IDA|GO:0043565|RGD|15860571//molecular function…
197	NM_001128079	2.3e-07	2894	CTD (carboxy-terminal domain, RNA polymerase II, polypeptide A) small phosphatase 1	Ctdsp1	363249		CTD phosphatase activity|negative regulation of neurogenesis|negative regulation of neuron differentiation|protein dephosphorylation|regulation of transcription from RNA polymerase II promoter|nucleus	molecular function|CTD phosphatase activity|ISO|GO:0008420|RGD|na//biological process|negative regulation of neurogenesis|ISO|GO:0050768|RGD|na//biological process|negative regulation of neuron differentiation|ISO|GO:0045665|RGD|na//biological process|protein dephosphorylation|ISO|GO:0006470|RGD|na//biological process|regulation of transcription from RNA polymerase II promoter|ISO|GO:0006357|RGD|…
198	NM_052829	2.3e-07	2076	Regulating synaptic membrane exocytosis 1	Rims1	84556	9	Rab GTPase binding|SH3 domain binding|metal ion binding|protein binding|protein kinase binding|exocytosis|intracellular protein transport|long-term synaptic potentiation|neurotransmitter transport|positive regulation of synaptic vesicle fusion to presynaptic membrane|protein complex assembly|regulation of long-term neuronal synaptic plasticity|cell junction|intracellular|plasma membrane|presynapt…	molecular function|Rab GTPase binding|IEA|GO:0017137|RGD|na//molecular function|SH3 domain binding|IPI|GO:0017124|RGD|10748113//molecular function|metal ion binding|IEA|GO:0046872|RGD|na//molecular function|protein binding|IPI|GO:0005515|RGD|na//molecular function|protein kinase binding|IPI|GO:0019901|RGD|16630837//biological process|exocytosis|IEA|GO:0006887|RGD|na//biological process|intracellu…
199	NM_013060	2.3e-07	1764	Inhibitor of DNA binding 2	Id2	25587	6	ion channel binding|protein binding|protein heterodimerization activity|Peyer's patch development|Peyer's patch development|adipose tissue development|adipose tissue development|bundle of His development|bundle of His development|cell development|cell maturation|cell maturation|cellular response to lithium ion|cellular response to lithium ion|cellular senescence|cellular senescence|cellular senes…	molecular function|ion channel binding|ISO|GO:0044325|RGD|na//molecular function|protein binding|IPI|GO:0005515|RGD|15831523//molecular function|protein heterodimerization activity|IC|GO:0046982|RGD|14761970//biological process|Peyer's patch development|IEA|GO:0048541|RGD|na//biological process|Peyer's patch development|ISO|GO:0048541|RGD|na//biological process|adipose tissue development|IEA|GO:0…
200	NM_031349	2.4e-07	3789	Apelin receptor	Aplnr	83518	3	G-protein coupled receptor activity|peptide binding|G-protein coupled receptor signaling pathway|regulation of body fluid levels|integral to membrane|membrane fraction|plasma membrane	molecular function|G-protein coupled receptor activity|TAS|GO:0004930|RGD|14645236//molecular function|peptide binding|TAS|GO:0042277|RGD|14645236//biological process|G-protein coupled receptor signaling pathway|TAS|GO:0007186|RGD|14645236//biological process|regulation of body fluid levels|IMP|GO:0050878|RGD|12787050//cellular component|integral to membrane|IEA|GO:0016021|RGD|na//cellular compon…
201	NM_001105808	2.6e-07	2998	Smg-6 homolog, nonsense mediated mRNA decay factor (C. elegans)	Smg6	287522	10	endoribonuclease activity|telomeric DNA binding|nuclear-transcribed mRNA catabolic process, nonsense-mediated decay|telomere maintenance|cytoplasm|cytosol|nucleolus|nucleus	molecular function|endoribonuclease activity|ISO|GO:0004521|RGD|na//molecular function|telomeric DNA binding|ISO|GO:0042162|RGD|na//biological process|nuclear-transcribed mRNA catabolic process, nonsense-mediated decay|ISO|GO:0000184|RGD|na//biological process|telomere maintenance|ISO|GO:0000723|RGD|na//cellular component|cytoplasm|ISO|GO:0005737|RGD|na//cellular component|cytosol|ISO|GO:0005829|…
202	NM_001017960	2.6e-07	2073	Thyroid hormone receptor alpha	Thra	81812	10	DNA binding|TBP-class protein binding|chromatin DNA binding|intronic transcription regulatory region DNA binding|ligand-activated sequence-specific DNA binding RNA polymerase II transcription factor activity|nucleic acid binding transcription factor activity|protein complex binding|protein dimerization activity|protein domain specific binding|protein heterodimerization activity|protein homodimeri…	molecular function|DNA binding|ISO|GO:0003677|RGD|na//molecular function|TBP-class protein binding|ISO|GO:0017025|RGD|na//molecular function|chromatin DNA binding|ISO|GO:0031490|RGD|na//molecular function|intronic transcription regulatory region DNA binding|IDA|GO:0044213|RGD|na//molecular function|ligand-activated sequence-specific DNA binding RNA polymerase II transcription factor activity|ISO|…
203	NM_133425	2.6e-07	3173	Protein phosphatase 1, regulatory (inhibitor) subunit 14c	Ppp1r14c	171010	1	protein serine/threonine phosphatase inhibitor activity|protein serine/threonine phosphatase inhibitor activity|regulation of phosphorylation|cytoplasm|endomembrane system|membrane	molecular function|protein serine/threonine phosphatase inhibitor activity|IDA|GO:0004865|RGD|11812771//molecular function|protein serine/threonine phosphatase inhibitor activity|ISO|GO:0004865|RGD|na//biological process|regulation of phosphorylation|IEA|GO:0042325|RGD|na//cellular component|cytoplasm|IEA|GO:0005737|RGD|na//cellular component|endomembrane system|IEA|GO:0012505|RGD|na//cellular co…
204	NM_001108047	2.7e-07	3574	Forkhead box N3	Foxn3	314374	6	DNA binding, bending|RNA polymerase II distal enhancer sequence-specific DNA binding transcription factor activity|double-stranded DNA binding|protein C-terminus binding|sequence-specific DNA binding|transcription factor binding|embryo development|negative regulation of transcription, DNA-dependent|pattern specification process|regulation of sequence-specific DNA binding transcription factor acti…	molecular function|DNA binding, bending|IBA|GO:0008301|RGD|na//molecular function|RNA polymerase II distal enhancer sequence-specific DNA binding transcription factor activity|IBA|GO:0003705|RGD|na//molecular function|double-stranded DNA binding|IBA|GO:0003690|RGD|na//molecular function|protein C-terminus binding|ISO|GO:0008022|RGD|na//molecular function|sequence-specific DNA binding|IEA|GO:00435…
205	NM_001030024	2.7e-07	3304	Solute carrier family 19 (thiamine transporter), member 2	Slc19a2	289175	13	molecular_function|thiamine transmembrane transporter activity|thiamine uptake transmembrane transporter activity|biological_process|thiamine transmembrane transport|thiamine transport|cellular_component|plasma membrane	molecular function|molecular_function|ND|GO:0003674|RGD|na//molecular function|thiamine transmembrane transporter activity|ISO|GO:0015234|RGD|na//molecular function|thiamine uptake transmembrane transporter activity|ISO|GO:0015403|RGD|na//biological process|biological_process|ND|GO:0008150|RGD|na//biological process|thiamine transmembrane transport|ISO|GO:0071934|RGD|na//biological process|thiami…
206	NM_001108394	2.7e-07	5182	Zinc finger, CCHC domain containing 24	Zcchc24	361104	16	nucleic acid binding|zinc ion binding	molecular function|nucleic acid binding|IEA|GO:0003676|RGD|na//molecular function|zinc ion binding|IEA|GO:0008270|RGD|na
207	NM_017147	2.7e-07	2027	Cofilin 1, non-muscle	Cfl1	29271	1	actin binding|actin binding|actin filament organization|cell projection organization|cellular component movement|cytokinesis|cytoskeleton organization|cytoskeleton organization|establishment of cell polarity|negative regulation of cell size|neural crest cell migration|neural fold formation|positive regulation of actin filament depolymerization|protein import into nucleus|protein phosphorylation|r…	molecular function|actin binding|IEA|GO:0003779|RGD|na//molecular function|actin binding|IMP|GO:0003779|RGD|12566455//biological process|actin filament organization|ISO|GO:0007015|RGD|na//biological process|cell projection organization|IDA|GO:0030030|RGD|16286931//biological process|cellular component movement|ISO|GO:0006928|RGD|na//biological process|cytokinesis|ISO|GO:0000910|RGD|na//biological…
208	NM_001039014	2.8e-07	2455	Zinc finger, DHHC-type containing 3	Zdhhc3	301081	8	palmitoyltransferase activity|palmitoyltransferase activity|zinc ion binding|protein palmitoylation|protein palmitoylation|protein targeting|protein targeting|Golgi apparatus|Golgi apparatus	molecular function|palmitoyltransferase activity|IEA|GO:0016409|RGD|na//molecular function|palmitoyltransferase activity|ISO|GO:0016409|RGD|na//molecular function|zinc ion binding|IEA|GO:0008270|RGD|na//biological process|protein palmitoylation|IEA|GO:0018345|RGD|na//biological process|protein palmitoylation|ISO|GO:0018345|RGD|na//biological process|protein targeting|IEA|GO:0006605|RGD|na//biolog…
209	NM_001108267	2.8e-07	2417	Transcription factor AP-4	Tfap4	360482		DNA binding|E-box binding|E-box binding|RNA polymerase II distal enhancer sequence-specific DNA binding transcription factor activity|RNA polymerase II distal enhancer sequence-specific DNA binding transcription factor activity|histone deacetylase binding|histone deacetylase binding|protein heterodimerization activity|protein homodimerization activity|protein homodimerization activity|sequence-sp…	molecular function|DNA binding|ISO|GO:0003677|RGD|na//molecular function|E-box binding|IEA|GO:0070888|RGD|na//molecular function|E-box binding|ISO|GO:0070888|RGD|na//molecular function|RNA polymerase II distal enhancer sequence-specific DNA binding transcription factor activity|IEA|GO:0003705|RGD|na//molecular function|RNA polymerase II distal enhancer sequence-specific DNA binding transcription …
210	NM_053346	2.8e-07	2494	Neuritin 1	Nrn1	83834	*	nervous system development|anchored to membrane|plasma membrane	biological process|nervous system development|IDA|GO:0007399|RGD|9122250//cellular component|anchored to membrane|IEA|GO:0031225|RGD|na//cellular component|plasma membrane|IEA|GO:0005886|RGD|na
211	NM_001191595	2.9e-07	2187	Data not found
212	NM_013133	2.9e-07	2091	Glycine receptor, alpha 1	Glra1	25674	10	extracellular-glycine-gated chloride channel activity|extracellular-glycine-gated chloride channel activity|extracellular-glycine-gated chloride channel activity|extracellular-glycine-gated chloride channel activity|extracellular-glycine-gated ion channel activity|glycine binding|glycine binding|glycine binding|receptor activity|taurine binding|taurine binding|transmitter-gated ion channel activi…	molecular function|extracellular-glycine-gated chloride channel activity|IDA|GO:0016934|RGD|12223345//molecular function|extracellular-glycine-gated chloride channel activity|ISO|GO:0016934|RGD|na//molecular function|extracellular-glycine-gated chloride channel activity|ISO|GO:0016934|RGD|na//molecular function|extracellular-glycine-gated chloride channel activity|ISS|GO:0016934|RGD|2155780//mole…
213	NM_181087	3e-07	4355	Cytochrome P450, family 26, subfamily b, polypeptide 1	Cyp26b1	312495	4	electron carrier activity|heme binding|monooxygenase activity|oxidoreductase activity, acting on paired donors, with incorporation or reduction of molecular oxygen|retinoic acid 4-hydroxylase activity|retinoic acid binding|bone morphogenesis|cell fate determination|embryonic limb morphogenesis|male meiosis|oxidation-reduction process|positive regulation of gene expression|positive regulation of t…	molecular function|electron carrier activity|IEA|GO:0009055|RGD|na//molecular function|heme binding|IEA|GO:0020037|RGD|na//molecular function|monooxygenase activity|IEA|GO:0004497|RGD|na//molecular function|oxidoreductase activity, acting on paired donors, with incorporation or reduction of molecular oxygen|IEA|GO:0016705|RGD|na//molecular function|retinoic acid 4-hydroxylase activity|ISO|GO:0008…
214	NM_001134551	3.1e-07	1500	Similar to Protein C20orf177	RGD1311952	311692
215	NM_001128193	3.1e-07	2211	Vacuolar protein sorting 37 homolog D (S. cerevisiae)	Vps37d	687208
216	NM_001109169	3.1e-07	2840	Empty spiracles homeobox 2	Emx2	499380	1	sequence-specific DNA binding transcription factor activity|transcription regulatory region sequence-specific DNA binding|anterior/posterior pattern specification|anterior/posterior pattern specification|brain development|cell proliferation in forebrain|cell proliferation in forebrain|cerebral cortex development|cerebral cortex regionalization|cerebral cortex regionalization|dentate gyrus develop…	molecular function|sequence-specific DNA binding transcription factor activity|IEA|GO:0003700|RGD|na//molecular function|transcription regulatory region sequence-specific DNA binding|IEA|GO:0000976|RGD|na//biological process|anterior/posterior pattern specification|IEA|GO:0009952|RGD|na//biological process|anterior/posterior pattern specification|ISO|GO:0009952|RGD|na//biological process|brain de…
217	NM_001108747	3.1e-07	3953	Ras association (RalGDS/AF-6) domain family member 3	Rassf3	362886	7	identical protein binding|identical protein binding|signal transduction|cytoplasm|cytoplasm|plasma membrane|plasma membrane	molecular function|identical protein binding|IEA|GO:0042802|RGD|na//molecular function|identical protein binding|ISO|GO:0042802|RGD|na//biological process|signal transduction|IEA|GO:0007165|RGD|na//cellular component|cytoplasm|IEA|GO:0005737|RGD|na//cellular component|cytoplasm|ISO|GO:0005737|RGD|na//cellular component|plasma membrane|IEA|GO:0005886|RGD|na//cellular component|plasma membrane|ISO|…
218	NM_001135893	3.1e-07	3832	Ubiquitin specific peptidase 9, X-linked	Usp9x	363445	X	co-SMAD binding|co-SMAD binding|cysteine-type peptidase activity|ubiquitin thiolesterase activity|BMP signaling pathway|BMP signaling pathway|protein deubiquitination|protein deubiquitination|transforming growth factor beta receptor signaling pathway|transforming growth factor beta receptor signaling pathway|ubiquitin-dependent protein catabolic process|apical part of cell|apical part of cell|cyt…	molecular function|co-SMAD binding|IEA|GO:0070410|RGD|na//molecular function|co-SMAD binding|ISO|GO:0070410|RGD|na//molecular function|cysteine-type peptidase activity|IEA|GO:0008234|RGD|na//molecular function|ubiquitin thiolesterase activity|IEA|GO:0004221|RGD|na//biological process|BMP signaling pathway|IEA|GO:0030509|RGD|na//biological process|BMP signaling pathway|ISO|GO:0030509|RGD|na//biolo…
219	NM_001108628	3.2e-07	6517	Zinc and ring finger 2	Znrf2	362367	4	zinc ion binding	molecular function|zinc ion binding|IEA|GO:0008270|RGD|na
220	NM_053824	3.2e-07	1647	Casein kinase 2, alpha 1 polypeptide	Csnk2a1	116549	3	ATP binding|beta-catenin binding|beta-catenin binding|kinase activity|protein N-terminus binding|protein N-terminus binding|protein phosphatase regulator activity|protein phosphatase regulator activity|protein serine/threonine kinase activity|protein serine/threonine kinase activity|protein serine/threonine kinase activity|Wnt receptor signaling pathway|cell cycle|mitotic cell cycle spindle check…	molecular function|ATP binding|IEA|GO:0005524|RGD|na//molecular function|beta-catenin binding|IEA|GO:0008013|RGD|na//molecular function|beta-catenin binding|ISO|GO:0008013|RGD|na//molecular function|kinase activity|ISO|GO:0016301|RGD|na//molecular function|protein N-terminus binding|IEA|GO:0047485|RGD|na//molecular function|protein N-terminus binding|ISO|GO:0047485|RGD|na//molecular function|prot…
221	NM_199495	3.3e-07	2358	NADH dehydrogenase (ubiquinone) 1 alpha subcomplex 10	Ndufa10	678759		ATP binding|molecular_function|phosphotransferase activity, alcohol group as acceptor|electron transport chain|nucleobase-containing compound metabolic process|response to drug|transport|cellular_component|mitochondrial matrix|mitochondrial respiratory chain complex I|mitochondrion|respiratory chain	molecular function|ATP binding|IEA|GO:0005524|RGD|na//molecular function|molecular_function|ND|GO:0003674|RGD|na//molecular function|phosphotransferase activity, alcohol group as acceptor|IEA|GO:0016773|RGD|na//biological process|electron transport chain|IEA|GO:0022900|RGD|na//biological process|nucleobase-containing compound metabolic process|IEA|GO:0006139|RGD|na//biological process|response to…
222	NM_001108657	3.3e-07	2777	Runt-related transcription factor 1; translocated to, 1 (cyclin D-related)	Runx1t1	362489		DNA binding|identical protein binding|protein homodimerization activity|protein homodimerization activity|sequence-specific DNA binding transcription factor activity|zinc ion binding|fat cell differentiation|fat cell differentiation|regulation of DNA binding|regulation of DNA binding|regulation of transcription, DNA-dependent|nuclear matrix|nucleus|nucleus	molecular function|DNA binding|ISO|GO:0003677|RGD|na//molecular function|identical protein binding|ISO|GO:0042802|RGD|na//molecular function|protein homodimerization activity|IEA|GO:0042803|RGD|na//molecular function|protein homodimerization activity|ISO|GO:0042803|RGD|na//molecular function|sequence-specific DNA binding transcription factor activity|IEA|GO:0003700|RGD|na//molecular function|zinc…
223	NM_173118	3.4e-07	2202	Niemann-Pick disease, type C2	Npc2	286898	6	cholesterol binding|enzyme binding|molecular_function|biological_process|cholesterol efflux|cholesterol homeostasis|cholesterol transport|intracellular cholesterol transport|intracellular cholesterol transport|intracellular sterol transport|response to virus|cellular_component|intracellular|intracellular|lysosome	molecular function|cholesterol binding|ISO|GO:0015485|RGD|na//molecular function|enzyme binding|ISO|GO:0019899|RGD|na//molecular function|molecular_function|ND|GO:0003674|RGD|na//biological process|biological_process|ND|GO:0008150|RGD|na//biological process|cholesterol efflux|ISO|GO:0033344|RGD|na//biological process|cholesterol homeostasis|ISO|GO:0042632|RGD|na//biological process|cholesterol tr…
224	NM_017251	3.4e-07	2111	Gap junction protein, beta 1	Gjb1	29584	X	gap junction channel activity|protein homodimerization activity|protein homodimerization activity|cell communication|protein oligomerization|purine ribonucleotide transport|connexon complex|endoplasmic reticulum|gap junction|integral to membrane|plasma membrane	molecular function|gap junction channel activity|IDA|GO:0005243|RGD|12119284//molecular function|protein homodimerization activity|IEA|GO:0042803|RGD|na//molecular function|protein homodimerization activity|ISO|GO:0042803|RGD|na//biological process|cell communication|TAS|GO:0007154|RGD|12119284//biological process|protein oligomerization|IDA|GO:0051259|RGD|15817491//biological process|purine ribo…
225	NM_133388	3.4e-07	2528	Data not found
226	NM_133388	3.4e-07	2528	Data not found
227	NM_001107047	3.4e-07	2253	IKAROS family zinc finger 3	Ikzf3	303511		protein heterodimerization activity|protein heterodimerization activity|protein homodimerization activity|protein homodimerization activity|sequence-specific DNA binding|sequence-specific DNA binding|zinc ion binding|regulation of B cell differentiation|regulation of B cell differentiation|regulation of B cell proliferation|regulation of B cell proliferation|regulation of apoptotic process|regula…	molecular function|protein heterodimerization activity|IEA|GO:0046982|RGD|na//molecular function|protein heterodimerization activity|ISO|GO:0046982|RGD|na//molecular function|protein homodimerization activity|IEA|GO:0042803|RGD|na//molecular function|protein homodimerization activity|ISO|GO:0042803|RGD|na//molecular function|sequence-specific DNA binding|IEA|GO:0043565|RGD|na//molecular function|…
228	NM_031604	3.5e-07	2822	ATPase, H+ transporting, lysosomal V0 subunit A1	Atp6v0a1	29757	10	ATPase binding|hydrogen ion transmembrane transporter activity|molecular_function|ATP hydrolysis coupled proton transport|biological_process|Golgi apparatus|cellular_component|cytoplasm|cytoplasmic vesicle membrane|integral to membrane|intracellular membrane-bounded organelle|melanosome|nucleolus|nucleus|plasma membrane|proton-transporting two-sector ATPase complex, proton-transporting domain	molecular function|ATPase binding|ISO|GO:0051117|RGD|na//molecular function|hydrogen ion transmembrane transporter activity|IEA|GO:0015078|RGD|na//molecular function|molecular_function|ND|GO:0003674|RGD|na//biological process|ATP hydrolysis coupled proton transport|IEA|GO:0015991|RGD|na//biological process|biological_process|ND|GO:0008150|RGD|na//cellular component|Golgi apparatus|ISO|GO:0005794|…
229	NM_001005882	3.5e-07	1925	RNA binding motif protein 47	Rbm47	305340	14	RNA binding|nucleotide binding|nucleus	molecular function|RNA binding|IEA|GO:0003723|RGD|na//molecular function|nucleotide binding|IEA|GO:0000166|RGD|na//cellular component|nucleus|IEA|GO:0005634|RGD|na
230	NM_001191801	3.5e-07	1500	Tripartite motif-containing 71	Trim71	301042		zinc ion binding|cellular response to organic substance|cellular response to organic substance|neural tube closure|intracellular	molecular function|zinc ion binding|IEA|GO:0008270|RGD|na//biological process|cellular response to organic substance|IEA|GO:0071310|RGD|na//biological process|cellular response to organic substance|ISO|GO:0071310|RGD|na//biological process|neural tube closure|ISO|GO:0001843|RGD|na//cellular component|intracellular|IEA|GO:0005622|RGD|na
231	NM_001108733	3.6e-07	2626	DOT1-like, histone H3 methyltransferase (S. cerevisiae)	Dot1l	362831		DNA binding|histone methyltransferase activity|histone-lysine N-methyltransferase activity|histone-lysine N-methyltransferase activity|molecular_function|transcription factor binding|biological_process|histone lysine methylation|regulation of JAK-STAT cascade|regulation of transcription regulatory region DNA binding|cellular_component|nucleus	molecular function|DNA binding|IEA|GO:0003677|RGD|na//molecular function|histone methyltransferase activity|ISO|GO:0042054|RGD|na//molecular function|histone-lysine N-methyltransferase activity|IEA|GO:0018024|RGD|na//molecular function|histone-lysine N-methyltransferase activity|ISO|GO:0018024|RGD|na//molecular function|molecular_function|ND|GO:0003674|RGD|na//molecular function|transcription fac…
232	NM_001105723	3.6e-07	2198	Upstream binding transcription factor, RNA polymerase I	Ubtf	25574	10	DNA binding|chromatin silencing at rDNA|chromatin silencing at rDNA|positive regulation of transcription from RNA polymerase I promoter|transcription, DNA-dependent|nucleolus|nucleolus|nucleus	molecular function|DNA binding|IEA|GO:0003677|RGD|na//biological process|chromatin silencing at rDNA|IEA|GO:0000183|RGD|na//biological process|chromatin silencing at rDNA|ISO|GO:0000183|RGD|na//biological process|positive regulation of transcription from RNA polymerase I promoter|ISS|GO:0045943|RGD|na//biological process|transcription, DNA-dependent|IEA|GO:0006351|RGD|na//cellular component|nucle…
233	NM_001127690	3.6e-07	2198	Upstream binding transcription factor, RNA polymerase I	Ubtf	25574	10	DNA binding|chromatin silencing at rDNA|chromatin silencing at rDNA|positive regulation of transcription from RNA polymerase I promoter|transcription, DNA-dependent|nucleolus|nucleolus|nucleus	molecular function|DNA binding|IEA|GO:0003677|RGD|na//biological process|chromatin silencing at rDNA|IEA|GO:0000183|RGD|na//biological process|chromatin silencing at rDNA|ISO|GO:0000183|RGD|na//biological process|positive regulation of transcription from RNA polymerase I promoter|ISS|GO:0045943|RGD|na//biological process|transcription, DNA-dependent|IEA|GO:0006351|RGD|na//cellular component|nucle…
234	NM_053698	3.6e-07	2425	Cbp/p300-interacting transactivator, with Glu/Asp-rich carboxy-terminal domain, 2	Cited2	114490	1	LBD domain binding|LBD domain binding|RNA polymerase II activating transcription factor binding|RNA polymerase II activating transcription factor binding|RNA polymerase II transcription coactivator activity|RNA polymerase II transcription coactivator activity|SMAD binding|SMAD binding|chromatin binding|chromatin binding|molecular_function|sequence-specific DNA binding transcription factor activit…	molecular function|LBD domain binding|IEA|GO:0050693|RGD|na//molecular function|LBD domain binding|ISO|GO:0050693|RGD|na//molecular function|RNA polymerase II activating transcription factor binding|IEA|GO:0001102|RGD|na//molecular function|RNA polymerase II activating transcription factor binding|ISO|GO:0001102|RGD|na//molecular function|RNA polymerase II transcription coactivator activity|IEA|G…
235	NM_001109302	3.7e-07	3761	Serum response factor (c-fos serum response element-binding transcription factor)	Srf	501099	9	DNA binding|RNA polymerase II core promoter proximal region sequence-specific DNA binding transcription factor activity involved in positive regulation of transcription|RNA polymerase II core promoter proximal region sequence-specific DNA binding transcription factor activity involved in positive regulation of transcription|RNA polymerase II core promoter sequence-specific DNA binding transcripti…	molecular function|DNA binding|ISO|GO:0003677|RGD|na//molecular function|RNA polymerase II core promoter proximal region sequence-specific DNA binding transcription factor activity involved in positive regulation of transcription|IEA|GO:0001077|RGD|na//molecular function|RNA polymerase II core promoter proximal region sequence-specific DNA binding transcription factor activity involved in positiv…
236	NM_001177593	3.8e-07	5068	Protein tyrosine phosphatase, non-receptor type 11	Ptpn11	25622	12	insulin receptor binding|insulin receptor substrate binding|non-membrane spanning protein tyrosine phosphatase activity|non-membrane spanning protein tyrosine phosphatase activity|peptide hormone receptor binding|peptide hormone receptor binding|phospholipase binding|phosphoprotein phosphatase activity|protein binding|protein domain specific binding|protein tyrosine phosphatase activity|receptor …	molecular function|insulin receptor binding|IDA|GO:0005158|RGD|7711057//molecular function|insulin receptor substrate binding|IPI|GO:0043560|RGD|12891559//molecular function|non-membrane spanning protein tyrosine phosphatase activity|ISO|GO:0004726|RGD|na//molecular function|non-membrane spanning protein tyrosine phosphatase activity|ISS|GO:0004726|RGD|na//molecular function|peptide hormone recep…
237	NM_013088	3.8e-07	5068	Protein tyrosine phosphatase, non-receptor type 11	Ptpn11	25622	12	insulin receptor binding|insulin receptor substrate binding|non-membrane spanning protein tyrosine phosphatase activity|non-membrane spanning protein tyrosine phosphatase activity|peptide hormone receptor binding|peptide hormone receptor binding|phospholipase binding|phosphoprotein phosphatase activity|protein binding|protein domain specific binding|protein tyrosine phosphatase activity|receptor …	molecular function|insulin receptor binding|IDA|GO:0005158|RGD|7711057//molecular function|insulin receptor substrate binding|IPI|GO:0043560|RGD|12891559//molecular function|non-membrane spanning protein tyrosine phosphatase activity|ISO|GO:0004726|RGD|na//molecular function|non-membrane spanning protein tyrosine phosphatase activity|ISS|GO:0004726|RGD|na//molecular function|peptide hormone recep…
238	NM_183056	3.8e-07	3501	Serine/threonine kinase 40	Stk40	360230	5	ATP binding|protein serine/threonine kinase activity|cytoplasm|cytoplasm|nucleolus|nucleus|nucleus	molecular function|ATP binding|IEA|GO:0005524|RGD|na//molecular function|protein serine/threonine kinase activity|IEA|GO:0004674|RGD|na//cellular component|cytoplasm|IEA|GO:0005737|RGD|na//cellular component|cytoplasm|ISO|GO:0005737|RGD|na//cellular component|nucleolus|ISO|GO:0005730|RGD|na//cellular component|nucleus|IEA|GO:0005634|RGD|na//cellular component|nucleus|ISO|GO:0005634|RGD|na
239	NM_001170481	4e-07	1915	Peptidase inhibitor 16	Pi16	294312	20	extracellular region	cellular component|extracellular region|IEA|GO:0005576|RGD|na
240	NM_024404	4e-07	1855	Heterogeneous nuclear ribonucleoprotein D	Hnrpd	79256	14	RNA binding|RNA binding|mRNA binding|nucleic acid binding|nucleotide binding|telomeric DNA binding|telomeric DNA binding|mRNA stabilization|nuclear-transcribed mRNA catabolic process, exonucleolytic|nucleocytoplasmic transport|regulation of mRNA stability|cytosol|nucleolus|nucleus|nucleus|ribonucleoprotein complex|ribonucleoprotein complex|ribonucleoprotein complex	molecular function|RNA binding|ISO|GO:0003723|RGD|na//molecular function|RNA binding|ISS|GO:0003723|RGD|na//molecular function|mRNA binding|TAS|GO:0003729|RGD|11742537//molecular function|nucleic acid binding|IEA|GO:0003676|RGD|na//molecular function|nucleotide binding|IEA|GO:0000166|RGD|na//molecular function|telomeric DNA binding|ISO|GO:0042162|RGD|na//molecular function|telomeric DNA binding|I…
241	NM_001082540	4e-07	1855	Heterogeneous nuclear ribonucleoprotein D	Hnrpd	79256	14	RNA binding|RNA binding|mRNA binding|nucleic acid binding|nucleotide binding|telomeric DNA binding|telomeric DNA binding|mRNA stabilization|nuclear-transcribed mRNA catabolic process, exonucleolytic|nucleocytoplasmic transport|regulation of mRNA stability|cytosol|nucleolus|nucleus|nucleus|ribonucleoprotein complex|ribonucleoprotein complex|ribonucleoprotein complex	molecular function|RNA binding|ISO|GO:0003723|RGD|na//molecular function|RNA binding|ISS|GO:0003723|RGD|na//molecular function|mRNA binding|TAS|GO:0003729|RGD|11742537//molecular function|nucleic acid binding|IEA|GO:0003676|RGD|na//molecular function|nucleotide binding|IEA|GO:0000166|RGD|na//molecular function|telomeric DNA binding|ISO|GO:0042162|RGD|na//molecular function|telomeric DNA binding|I…
242	NM_001082539	4e-07	1855	Heterogeneous nuclear ribonucleoprotein D	Hnrpd	79256	14	RNA binding|RNA binding|mRNA binding|nucleic acid binding|nucleotide binding|telomeric DNA binding|telomeric DNA binding|mRNA stabilization|nuclear-transcribed mRNA catabolic process, exonucleolytic|nucleocytoplasmic transport|regulation of mRNA stability|cytosol|nucleolus|nucleus|nucleus|ribonucleoprotein complex|ribonucleoprotein complex|ribonucleoprotein complex	molecular function|RNA binding|ISO|GO:0003723|RGD|na//molecular function|RNA binding|ISS|GO:0003723|RGD|na//molecular function|mRNA binding|TAS|GO:0003729|RGD|11742537//molecular function|nucleic acid binding|IEA|GO:0003676|RGD|na//molecular function|nucleotide binding|IEA|GO:0000166|RGD|na//molecular function|telomeric DNA binding|ISO|GO:0042162|RGD|na//molecular function|telomeric DNA binding|I…
243	NM_001082541	4e-07	1855	Heterogeneous nuclear ribonucleoprotein D	Hnrpd	79256	14	RNA binding|RNA binding|mRNA binding|nucleic acid binding|nucleotide binding|telomeric DNA binding|telomeric DNA binding|mRNA stabilization|nuclear-transcribed mRNA catabolic process, exonucleolytic|nucleocytoplasmic transport|regulation of mRNA stability|cytosol|nucleolus|nucleus|nucleus|ribonucleoprotein complex|ribonucleoprotein complex|ribonucleoprotein complex	molecular function|RNA binding|ISO|GO:0003723|RGD|na//molecular function|RNA binding|ISS|GO:0003723|RGD|na//molecular function|mRNA binding|TAS|GO:0003729|RGD|11742537//molecular function|nucleic acid binding|IEA|GO:0003676|RGD|na//molecular function|nucleotide binding|IEA|GO:0000166|RGD|na//molecular function|telomeric DNA binding|ISO|GO:0042162|RGD|na//molecular function|telomeric DNA binding|I…
244	NM_001107476	4.2e-07	2155	Transmembrane protein 150B	Tmem150b	308346
245	NM_001108105	4.2e-07	2628	Megalencephalic leukoencephalopathy with subcortical cysts 1 homolog (human)	Mlc1	315215	7	ion channel activity|protein complex binding|protein complex binding|protein transporter activity|caveolin-mediated endocytosis|cellular response to cholesterol|ion transmembrane transport|positive regulation of intracellular transport|positive regulation of intracellular transport|protein oligomerization|protein oligomerization|protein transport|regulation of response to osmotic stress|vesicle-m…	molecular function|ion channel activity|ISO|GO:0005216|RGD|na//molecular function|protein complex binding|ISO|GO:0032403|RGD|na//molecular function|protein complex binding|ISS|GO:0032403|RGD|na//molecular function|protein transporter activity|IDA|GO:0008565|RGD|19931615//biological process|caveolin-mediated endocytosis|IMP|GO:0072584|RGD|19931615//biological process|cellular response to cholester…
246	NM_031554	4.3e-07	1547	Activin A receptor, type IIB	Acvr2b	25366	8	ATP binding|activin binding|activin binding|activin binding|activin binding|activin-activated receptor activity|growth factor binding|growth factor binding|inhibin binding|metal ion binding|protein serine/threonine kinase activity|protein serine/threonine/tyrosine kinase activity|protein serine/threonine/tyrosine kinase activity|receptor signaling protein serine/threonine kinase activity|transfor…	molecular function|ATP binding|IEA|GO:0005524|RGD|na//molecular function|activin binding|IDA|GO:0048185|RGD|12385827//molecular function|activin binding|IEA|GO:0048185|RGD|na//molecular function|activin binding|ISO|GO:0048185|RGD|na//molecular function|activin binding|TAS|GO:0048185|RGD|12770730//molecular function|activin-activated receptor activity|IEA|GO:0017002|RGD|na//molecular function|grow…
247	NM_001177686	4.3e-07	2113	Similar to BC049730 protein	RGD1565655	499097
248	NM_001177686	4.3e-07	2113	Similar to BC049730 protein	RGD1565655	499097
249	NM_138838	4.4e-07	3088	POU class 3 homeobox 1	Pou3f1	192110	5	DNA binding|RNA polymerase II distal enhancer sequence-specific DNA binding transcription factor activity|RNA polymerase II transcription coactivator activity|sequence-specific DNA binding|sequence-specific DNA binding|sequence-specific DNA binding transcription factor activity|sequence-specific DNA binding transcription factor activity|Schwann cell development|epidermis development|forebrain dev…	molecular function|DNA binding|ISO|GO:0003677|RGD|na//molecular function|RNA polymerase II distal enhancer sequence-specific DNA binding transcription factor activity|IDA|GO:0003705|RGD|9632656//molecular function|RNA polymerase II transcription coactivator activity|ISO|GO:0001105|RGD|na//molecular function|sequence-specific DNA binding|IDA|GO:0043565|RGD|9196379//molecular function|sequence-spec…
250	NM_031785	4.5e-07	2181	ATPase, H+ transporting, lysosomal accessory protein 1	Atp6ap1	83615	X	ATP binding|hydrogen ion transporting ATP synthase activity, rotational mechanism|molecular_function|proton-transporting ATPase activity, rotational mechanism|ATP hydrolysis coupled proton transport|aging|cell death|cellular_component|integral to membrane|proton-transporting V-type ATPase, V1 domain|vacuolar membrane	molecular function|ATP binding|IEA|GO:0005524|RGD|na//molecular function|hydrogen ion transporting ATP synthase activity, rotational mechanism|IEA|GO:0046933|RGD|na//molecular function|molecular_function|ND|GO:0003674|RGD|na//molecular function|proton-transporting ATPase activity, rotational mechanism|IEA|GO:0046961|RGD|na//biological process|ATP hydrolysis coupled proton transport|IEA|GO:0015991…
251	NM_001009693	4.6e-07	2048	Thyroid hormone receptor associated protein 3	Thrap3	313591		ATP binding|RNA polymerase II transcription cofactor activity|receptor activity|receptor activity|thyroid hormone receptor binding|transcription coactivator activity|transcription cofactor activity|androgen receptor signaling pathway|intracellular steroid hormone receptor signaling pathway|positive regulation of transcription from RNA polymerase II promoter|positive regulation of transcription, D…	molecular function|ATP binding|IEA|GO:0005524|RGD|na//molecular function|RNA polymerase II transcription cofactor activity|ISO|GO:0001104|RGD|na//molecular function|receptor activity|IEA|GO:0004872|RGD|na//molecular function|receptor activity|ISO|GO:0004872|RGD|na//molecular function|thyroid hormone receptor binding|ISO|GO:0046966|RGD|na//molecular function|transcription coactivator activity|ISO|…
252	NM_053565	4.7e-07	1668	Suppressor of cytokine signaling 3	Socs3	89829	10	JAK-STAT cascade|JAK-STAT cascade|aging|branching involved in labyrinthine layer morphogenesis|branching involved in labyrinthine layer morphogenesis|intracellular protein kinase cascade|intracellular signal transduction|negative regulation of insulin receptor signaling pathway|negative regulation of insulin receptor signaling pathway|negative regulation of signal transduction|organ regeneration|…	biological process|JAK-STAT cascade|IDA|GO:0007259|RGD|12239110//biological process|JAK-STAT cascade|TAS|GO:0007259|RGD|12163036//biological process|aging|IEP|GO:0007568|RGD|12163036//biological process|branching involved in labyrinthine layer morphogenesis|IEA|GO:0060670|RGD|na//biological process|branching involved in labyrinthine layer morphogenesis|ISO|GO:0060670|RGD|na//biological process|in…
253	NM_031346	4.7e-07	2595	Polypyrimidine tract binding protein 3	Ptbp3	83515		RNA binding|nucleotide binding|RNA splicing|erythrocyte maturation|mRNA processing|negative regulation of RNA splicing|negative regulation of RNA splicing|regulation of cell differentiation|nucleus	molecular function|RNA binding|NAS|GO:0003723|RGD|10207106//molecular function|nucleotide binding|IEA|GO:0000166|RGD|na//biological process|RNA splicing|IEA|GO:0008380|RGD|na//biological process|erythrocyte maturation|IEA|GO:0043249|RGD|na//biological process|mRNA processing|IEA|GO:0006397|RGD|na//biological process|negative regulation of RNA splicing|IEA|GO:0033119|RGD|na//biological process|neg…
254	NM_001044263	4.8e-07	2353	Regulatory factor X-associated protein	Rfxap	499617		DNA binding|positive regulation of transcription, DNA-dependent|nucleus	molecular function|DNA binding|ISO|GO:0003677|RGD|na//biological process|positive regulation of transcription, DNA-dependent|ISO|GO:0045893|RGD|na//cellular component|nucleus|ISO|GO:0005634|RGD|na
255	NM_001107753	4.9e-07	2202	Leucine rich repeat containing 4C	Lrrc4c	311236		molecular_function|biological_process|regulation of axonogenesis|regulation of axonogenesis|cellular_component|membrane|membrane	molecular function|molecular_function|ND|GO:0003674|RGD|na//biological process|biological_process|ND|GO:0008150|RGD|na//biological process|regulation of axonogenesis|IEA|GO:0050770|RGD|na//biological process|regulation of axonogenesis|ISO|GO:0050770|RGD|na//cellular component|cellular_component|ND|GO:0005575|RGD|na//cellular component|membrane|IEA|GO:0016020|RGD|na//cellular component|membrane|IS…
256	NM_001107131	5e-07	2788	ArfGAP with FG repeats 2	Agfg2	304375	12	ARF GTPase activator activity|zinc ion binding|regulation of ARF GTPase activity	molecular function|ARF GTPase activator activity|IEA|GO:0008060|RGD|na//molecular function|zinc ion binding|IEA|GO:0008270|RGD|na//biological process|regulation of ARF GTPase activity|IEA|GO:0032312|RGD|na
257	NM_001271192	5e-07	2574	Data not found
258	NM_001107187	5.1e-07	5115	Family with sequence similarity 20, member B	Fam20b	304885	13	phosphotransferase activity, alcohol group as acceptor|phosphotransferase activity, alcohol group as acceptor|Golgi apparatus|Golgi apparatus	molecular function|phosphotransferase activity, alcohol group as acceptor|IEA|GO:0016773|RGD|na//molecular function|phosphotransferase activity, alcohol group as acceptor|ISO|GO:0016773|RGD|na//cellular component|Golgi apparatus|IEA|GO:0005794|RGD|na//cellular component|Golgi apparatus|ISO|GO:0005794|RGD|na
259	NM_001007611	5.1e-07	2091	Family with sequence similarity 101, member B	Fam101b	287534	10	actin cytoskeleton organization|epithelial to mesenchymal transition|actin cytoskeleton	biological process|actin cytoskeleton organization|ISO|GO:0030036|RGD|na//biological process|epithelial to mesenchymal transition|ISO|GO:0001837|RGD|na//cellular component|actin cytoskeleton|ISO|GO:0015629|RGD|na
260	NM_001108679	5.2e-07	1698	Family with sequence similarity 176, member B	Fam176b	362597	5
261	NM_013028	5.3e-07	2354	Short stature homeobox 2	Shox2	25546	2	sequence-specific DNA binding transcription factor activity|transcription regulatory region sequence-specific DNA binding|cardiac atrium morphogenesis|cartilage development involved in endochondral bone morphogenesis|chondrocyte development|embryonic digestive tract morphogenesis|embryonic limb morphogenesis|embryonic morphogenesis|embryonic skeletal joint morphogenesis|heart valve development|mu…	molecular function|sequence-specific DNA binding transcription factor activity|IEA|GO:0003700|RGD|na//molecular function|transcription regulatory region sequence-specific DNA binding|IEA|GO:0000976|RGD|na//biological process|cardiac atrium morphogenesis|ISO|GO:0003209|RGD|na//biological process|cartilage development involved in endochondral bone morphogenesis|ISO|GO:0060351|RGD|na//biological pro…
262	NM_001170399	5.3e-07	2870	Transmembrane protein 130	Tmem130	304280	12
263	NM_182667	5.3e-07	3389	Myocardin	Myocd	246297		R-SMAD binding|R-SMAD binding|RNA polymerase II transcription factor binding transcription factor activity|RNA polymerase II transcription factor binding transcription factor activity|core promoter sequence-specific DNA binding|core promoter sequence-specific DNA binding|histone acetyltransferase binding|histone acetyltransferase binding|histone deacetylase binding|histone deacetylase binding|mol…	molecular function|R-SMAD binding|IEA|GO:0070412|RGD|na//molecular function|R-SMAD binding|ISO|GO:0070412|RGD|na//molecular function|RNA polymerase II transcription factor binding transcription factor activity|IEA|GO:0001076|RGD|na//molecular function|RNA polymerase II transcription factor binding transcription factor activity|ISO|GO:0001076|RGD|na//molecular function|core promoter sequence-speci…
264	NM_001106330	5.4e-07	1669	TRNA methyltransferase 11-2 homolog (S. cerevisiae)	Trmt112	293700	1	protein methyltransferase activity|peptidyl-glutamine methylation|protein complex	molecular function|protein methyltransferase activity|IEA|GO:0008276|RGD|na//biological process|peptidyl-glutamine methylation|IEA|GO:0018364|RGD|na//cellular component|protein complex|IEA|GO:0043234|RGD|na
265	NM_001107736	5.4e-07	2782	Zinc finger protein 385B	Zfp385b	311137	3	nucleic acid binding|zinc ion binding|intracellular	molecular function|nucleic acid binding|IEA|GO:0003676|RGD|na//molecular function|zinc ion binding|IEA|GO:0008270|RGD|na//cellular component|intracellular|IEA|GO:0005622|RGD|na
266	NM_001191577	5.5e-07	1707	Midnolin	Midn	314623	7	nucleolus|nucleolus	cellular component|nucleolus|IEA|GO:0005730|RGD|na//cellular component|nucleolus|ISO|GO:0005730|RGD|na
267	NM_001105917	5.5e-07	1701	Actin-like 6B	Actl6b	288563	12	ATP binding|chromatin remodeling|nervous system development|regulation of transcription, DNA-dependent|transcription, DNA-dependent|SWI/SNF complex|nBAF complex|nucleolus	molecular function|ATP binding|IEA|GO:0005524|RGD|na//biological process|chromatin remodeling|IEA|GO:0006338|RGD|na//biological process|nervous system development|IEA|GO:0007399|RGD|na//biological process|regulation of transcription, DNA-dependent|IEA|GO:0006355|RGD|na//biological process|transcription, DNA-dependent|IEA|GO:0006351|RGD|na//cellular component|SWI/SNF complex|IEA|GO:0016514|RGD|na/…
268	NM_001024898	5.5e-07	1634	Paf1, RNA polymerase II associated factor, homolog (S. cerevisiae)	Paf1	361531		RNA polymerase II core binding|RNA polymerase II core binding|cellular response to lipopolysaccharide|endodermal cell fate commitment|endodermal cell fate commitment|histone H2B ubiquitination|histone H2B ubiquitination|histone monoubiquitination|histone monoubiquitination|mRNA polyadenylation|mRNA polyadenylation|negative regulation of S phase of mitotic cell cycle|negative regulation of S phase…	molecular function|RNA polymerase II core binding|ISO|GO:0000993|RGD|na//molecular function|RNA polymerase II core binding|ISS|GO:0000993|RGD|na//biological process|cellular response to lipopolysaccharide|ISS|GO:0071222|RGD|na//biological process|endodermal cell fate commitment|ISO|GO:0001711|RGD|na//biological process|endodermal cell fate commitment|ISS|GO:0001711|RGD|na//biological process|hist…
269	NM_212509	5.6e-07	1706	Nuclear factor of kappa light polypeptide gene enhancer in B-cells inhibitor-like 1	Nfkbil1	361794	20
270	NM_130399	5.6e-07	1760	Adenosine deaminase	Ada	24165	3	adenosine deaminase activity|adenosine deaminase activity|adenosine deaminase activity|purine nucleoside binding|zinc ion binding|zinc ion binding|Peyer's patch development|Peyer's patch development|T cell activation|T cell activation|adenosine catabolic process|adenosine catabolic process|adenosine catabolic process|adenosine metabolic process|adenosine metabolic process|aging|cell adhesion|dATP…	molecular function|adenosine deaminase activity|IDA|GO:0004000|RGD|4462574//molecular function|adenosine deaminase activity|ISO|GO:0004000|RGD|na//molecular function|adenosine deaminase activity|ISS|GO:0004000|RGD|na//molecular function|purine nucleoside binding|IDA|GO:0001883|RGD|4462574//molecular function|zinc ion binding|ISO|GO:0008270|RGD|na//molecular function|zinc ion binding|ISS|GO:000827…
271	NM_001009255	5.6e-07	1869	Serine/arginine-rich splicing factor 9	Srsf9	288701	12	RNA binding|nucleotide binding|RNA splicing|mRNA processing|negative regulation of nuclear mRNA splicing, via spliceosome|negative regulation of nuclear mRNA splicing, via spliceosome|nucleus	molecular function|RNA binding|IEA|GO:0003723|RGD|na//molecular function|nucleotide binding|IEA|GO:0000166|RGD|na//biological process|RNA splicing|IEA|GO:0008380|RGD|na//biological process|mRNA processing|IEA|GO:0006397|RGD|na//biological process|negative regulation of nuclear mRNA splicing, via spliceosome|ISO|GO:0048025|RGD|na//biological process|negative regulation of nuclear mRNA splicing, vi…
272	NM_022250	5.7e-07	1684	Queuine tRNA-ribosyltransferase 1	Qtrt1	64016	8	metal ion binding|queuine tRNA-ribosyltransferase activity|queuine tRNA-ribosyltransferase activity|queuosine biosynthetic process|queuosine biosynthetic process|queuosine biosynthetic process|cytoplasm|mitochondrion|mitochondrion|nucleus|nucleus	molecular function|metal ion binding|IEA|GO:0046872|RGD|na//molecular function|queuine tRNA-ribosyltransferase activity|ISO|GO:0008479|RGD|na//molecular function|queuine tRNA-ribosyltransferase activity|TAS|GO:0008479|RGD|6986171//biological process|queuosine biosynthetic process|IEA|GO:0008616|RGD|na//biological process|queuosine biosynthetic process|ISO|GO:0008616|RGD|na//biological process|que…
273	NM_001107807	5.7e-07	1500	Prostate transmembrane protein, androgen induced 1	Pmepa1	311676	3	WW domain binding|WW domain binding|molecular_function|biological_process|cellular_component	molecular function|WW domain binding|IEA|GO:0050699|RGD|na//molecular function|WW domain binding|ISO|GO:0050699|RGD|na//molecular function|molecular_function|ND|GO:0003674|RGD|na//biological process|biological_process|ND|GO:0008150|RGD|na//cellular component|cellular_component|ND|GO:0005575|RGD|na
274	NM_019167	5.7e-07	2121	Spectrin, beta, non-erythrocytic 2	Sptbn2	29211	1	actin binding|phospholipid binding|structural constituent of cytoskeleton|structural constituent of cytoskeleton|actin filament capping|regulation of calcium ion-dependent exocytosis|synaptic vesicle docking involved in exocytosis|synaptic vesicle exocytosis|vesicle-mediated transport|vesicle-mediated transport|cytoplasm|cytosol|neuronal cell body|neuronal cell body|nuclear matrix|spectrin|spectr…	molecular function|actin binding|IEA|GO:0003779|RGD|na//molecular function|phospholipid binding|IEA|GO:0005543|RGD|na//molecular function|structural constituent of cytoskeleton|IEA|GO:0005200|RGD|na//molecular function|structural constituent of cytoskeleton|TAS|GO:0005200|RGD|9704016//biological process|actin filament capping|IEA|GO:0051693|RGD|na//biological process|regulation of calcium ion-dep…
275	NM_017035	5.8e-07	1775	Phospholipase C, delta 1	Plcd1	24655	8	GTPase activating protein binding|calcium ion binding|calcium ion binding|phosphatidylinositol phospholipase C activity|phosphatidylinositol phospholipase C activity|phosphatidylinositol-4,5-bisphosphate binding|phospholipid binding|phospholipid binding|protein binding|signal transducer activity|G-protein coupled receptor signaling pathway|angiogenesis|elevation of cytosolic calcium ion concentra…	molecular function|GTPase activating protein binding|ISO|GO:0032794|RGD|na//molecular function|calcium ion binding|IDA|GO:0005509|RGD|9538021//molecular function|calcium ion binding|IEA|GO:0005509|RGD|na//molecular function|phosphatidylinositol phospholipase C activity|IDA|GO:0004435|RGD|9287165//molecular function|phosphatidylinositol phospholipase C activity|IEA|GO:0004435|RGD|na//molecular fun…
276	NM_080480	6e-07	3337	Phosphatidylinositol-5-phosphate 4-kinase, type II, gamma	Pip4k2c	140607	7	1-phosphatidylinositol-4-phosphate 5-kinase activity|1-phosphatidylinositol-5-phosphate 4-kinase activity|ATP binding|identical protein binding|phosphatidylinositol phosphate kinase activity|phosphatidylinositol biosynthetic process|cytoplasm|endoplasmic reticulum|membrane|nucleolus|nucleus	molecular function|1-phosphatidylinositol-4-phosphate 5-kinase activity|IDA|GO:0016308|RGD|9685379//molecular function|1-phosphatidylinositol-5-phosphate 4-kinase activity|IEA|GO:0016309|RGD|na//molecular function|ATP binding|IEA|GO:0005524|RGD|na//molecular function|identical protein binding|ISO|GO:0042802|RGD|na//molecular function|phosphatidylinositol phosphate kinase activity|IEA|GO:0016307|R…
277	NM_001173371	6.2e-07	5590	Zinc finger protein 609	Zfp609	363412		zinc ion binding|intracellular	molecular function|zinc ion binding|IEA|GO:0008270|RGD|na//cellular component|intracellular|IEA|GO:0005622|RGD|na
278	NM_001100922	6.3e-07	2535	Protein kinase, cAMP-dependent, catalytic, alpha	Prkaca	25636	19	ATP binding|cAMP-dependent protein kinase activity|cAMP-dependent protein kinase activity|protein binding|protein complex binding|protein kinase A regulatory subunit binding|protein kinase activity|protein kinase binding|protein kinase binding|protein serine/threonine kinase activity|ubiquitin protein ligase binding|ubiquitin protein ligase binding|cellular response to glucose stimulus|cellular r…	molecular function|ATP binding|IEA|GO:0005524|RGD|na//molecular function|cAMP-dependent protein kinase activity|IDA|GO:0004691|RGD|15546918//molecular function|cAMP-dependent protein kinase activity|ISO|GO:0004691|RGD|na//molecular function|protein binding|IPI|GO:0005515|RGD|18381233//molecular function|protein complex binding|IPI|GO:0032403|RGD|12672265//molecular function|protein kinase A regul…
279	NM_198731	7.1e-07	2856	Choline dehydrogenase	Chdh	290551	16	choline dehydrogenase activity|flavin adenine dinucleotide binding|alcohol metabolic process|mitochondrial inner membrane|mitochondrial inner membrane|mitochondrion	molecular function|choline dehydrogenase activity|IMP|GO:0008812|RGD|12951056//molecular function|flavin adenine dinucleotide binding|IEA|GO:0050660|RGD|na//biological process|alcohol metabolic process|IEA|GO:0006066|RGD|na//cellular component|mitochondrial inner membrane|IDA|GO:0005743|RGD|12951056//cellular component|mitochondrial inner membrane|ISO|GO:0005743|RGD|na//cellular component|mitocho…
280	NM_001100845	7.3e-07	2416	Data not found
281	NM_001011904	7.3e-07	1709	Ring finger protein 10	Rnf10	288710	12	transcription regulatory region DNA binding|zinc ion binding|negative regulation of Schwann cell proliferation|positive regulation of myelination|positive regulation of transcription from RNA polymerase II promoter|positive regulation of transcription, DNA-dependent|transcription, DNA-dependent|cytoplasm|cytoplasm|nucleus	molecular function|transcription regulatory region DNA binding|IDA|GO:0044212|RGD|18941509//molecular function|zinc ion binding|IEA|GO:0008270|RGD|na//biological process|negative regulation of Schwann cell proliferation|IDA|GO:0010626|RGD|18941509//biological process|positive regulation of myelination|IMP|GO:0031643|RGD|18941509//biological process|positive regulation of transcription from RNA po…
282	NM_022696	7.4e-07	1528	Heart and neural crest derivatives expressed 2	Hand2	64637	16	AT DNA binding|AT DNA binding|E-box binding|E-box binding|E-box binding|RNA polymerase II core promoter proximal region sequence-specific DNA binding transcription factor activity involved in positive regulation of transcription|RNA polymerase II core promoter proximal region sequence-specific DNA binding transcription factor activity involved in positive regulation of transcription|RNA polymeras…	molecular function|AT DNA binding|IEA|GO:0003680|RGD|na//molecular function|AT DNA binding|ISO|GO:0003680|RGD|na//molecular function|E-box binding|IEA|GO:0070888|RGD|na//molecular function|E-box binding|ISO|GO:0070888|RGD|na//molecular function|E-box binding|ISO|GO:0070888|RGD|na//molecular function|RNA polymerase II core promoter proximal region sequence-specific DNA binding transcription factor…
283	NM_031235	7.5e-07	2728	Par-3 (partitioning defective 3) homolog (C. elegans)	Pard3	81918	19	phosphatidylinositol-3,4,5-trisphosphate binding|phosphatidylinositol-3-phosphate binding|phosphatidylinositol-4,5-bisphosphate binding|protein kinase C binding|protein phosphatase binding|apical constriction|cell cycle|cell division|centrosome localization|establishment of epithelial cell polarity|establishment or maintenance of epithelial cell apical/basal polarity|microtubule cytoskeleton orga…	molecular function|phosphatidylinositol-3,4,5-trisphosphate binding|IDA|GO:0005547|RGD|18082612//molecular function|phosphatidylinositol-3-phosphate binding|IDA|GO:0032266|RGD|18082612//molecular function|phosphatidylinositol-4,5-bisphosphate binding|IDA|GO:0005546|RGD|18082612//molecular function|protein kinase C binding|ISO|GO:0005080|RGD|na//molecular function|protein phosphatase binding|IPI|G…
284	NM_138529	7.5e-07	4687	Neuron navigator 2	Nav2	171563	1	heparin binding|glossopharyngeal nerve development|locomotory behavior|nervous system development|optic nerve development|regulation of systemic arterial blood pressure by baroreceptor feedback|sensory perception of smell|sensory perception of sound|vagus nerve development|extracellular matrix|interstitial matrix	molecular function|heparin binding|ISO|GO:0008201|RGD|na//biological process|glossopharyngeal nerve development|ISO|GO:0021563|RGD|na//biological process|locomotory behavior|ISO|GO:0007626|RGD|na//biological process|nervous system development|IDA|GO:0007399|RGD|11904404//biological process|optic nerve development|ISO|GO:0021554|RGD|na//biological process|regulation of systemic arterial blood pres…
285	NM_001163273	7.6e-07	1676	C-Maf-inducing protein	Cmip	292051
286	NM_031338	7.6e-07	1739	Calcium/calmodulin-dependent protein kinase kinase 2, beta	Camkk2	83506		ATP binding|calcium ion binding|calcium ion binding|calmodulin binding|calmodulin-dependent protein kinase activity|calmodulin-dependent protein kinase activity|protein kinase activator activity|protein kinase activity|protein serine/threonine kinase activity|activation of protein kinase activity|positive regulation of protein phosphorylation|protein autophosphorylation|protein autophosphorylatio…	molecular function|ATP binding|IEA|GO:0005524|RGD|na//molecular function|calcium ion binding|ISO|GO:0005509|RGD|na//molecular function|calcium ion binding|ISS|GO:0005509|RGD|na//molecular function|calmodulin binding|IEA|GO:0005516|RGD|na//molecular function|calmodulin-dependent protein kinase activity|IDA|GO:0004683|RGD|16054095//molecular function|calmodulin-dependent protein kinase activity|TAS…
287	NM_001106450	7.7e-07	1544	Ets variant 3	Etv3	295297		sequence-specific DNA binding|sequence-specific DNA binding transcription factor activity|negative regulation of transcription from RNA polymerase II promoter|nucleus|transcriptional repressor complex	molecular function|sequence-specific DNA binding|IEA|GO:0043565|RGD|na//molecular function|sequence-specific DNA binding transcription factor activity|IEA|GO:0003700|RGD|na//biological process|negative regulation of transcription from RNA polymerase II promoter|ISO|GO:0000122|RGD|na//cellular component|nucleus|IEA|GO:0005634|RGD|na//cellular component|transcriptional repressor complex|ISO|GO:0017…
288	NM_031005	7.7e-07	1568	Actinin, alpha 1	Actn1	81634	6	actin binding|actin filament binding|actin filament binding|calcium ion binding|integrin binding|ion channel binding|protein binding|protein domain specific binding|vinculin binding|actin filament bundle assembly|actin filament bundle assembly|focal adhesion assembly|negative regulation of cellular component movement|Z disc|Z disc|cell projection|cortical actin cytoskeleton|cytoplasm|cytoplasm|cy…	molecular function|actin binding|IEA|GO:0003779|RGD|na//molecular function|actin filament binding|IEA|GO:0051015|RGD|na//molecular function|actin filament binding|ISO|GO:0051015|RGD|na//molecular function|calcium ion binding|IEA|GO:0005509|RGD|na//molecular function|integrin binding|ISO|GO:0005178|RGD|na//molecular function|ion channel binding|ISO|GO:0044325|RGD|na//molecular function|protein bin…
289	NM_001100653	7.8e-07	2907	SID1 transmembrane family, member 1	Sidt1	288109	11	integral to membrane	cellular component|integral to membrane|IEA|GO:0016021|RGD|na
290	NM_001108392	8e-07	2572	Zic family member 2	Zic2	361096	15	DNA binding|chromatin DNA binding|sequence-specific DNA binding transcription factor activity|zinc ion binding|cell differentiation|central nervous system development|central nervous system development|developmental pigmentation|developmental pigmentation|negative regulation of transcription, DNA-dependent|nervous system development|neural tube closure|neural tube closure|positive regulation of s…	molecular function|DNA binding|ISO|GO:0003677|RGD|na//molecular function|chromatin DNA binding|IEA|GO:0031490|RGD|na//molecular function|sequence-specific DNA binding transcription factor activity|IEA|GO:0003700|RGD|na//molecular function|zinc ion binding|IEA|GO:0008270|RGD|na//biological process|cell differentiation|ISO|GO:0030154|RGD|na//biological process|central nervous system development|IEA…
291	NM_057188	8e-07	1818	Guanosine monophosphate reductase	Gmpr	117533	17	GMP reductase activity|metal ion binding|nucleotide metabolic process|response to cold	molecular function|GMP reductase activity|IEA|GO:0003920|RGD|na//molecular function|metal ion binding|IEA|GO:0046872|RGD|na//biological process|nucleotide metabolic process|IEA|GO:0009117|RGD|na//biological process|response to cold|IEP|GO:0009409|RGD|9813009
292	NM_001271120	8.1e-07	3167	Data not found
293	NM_001271122	8.1e-07	3167	Data not found
294	NM_001271128	8.1e-07	3167	Data not found
295	NM_001271125	8.1e-07	3167	Data not found
296	NM_001108972	8.2e-07	1835	Insulin-like growth factor binding protein-like 1	Igfbpl1	366366	5	insulin-like growth factor binding|regulation of cell growth|extracellular region	molecular function|insulin-like growth factor binding|IEA|GO:0005520|RGD|na//biological process|regulation of cell growth|IEA|GO:0001558|RGD|na//cellular component|extracellular region|IEA|GO:0005576|RGD|na
297	NM_001100806	8.3e-07	2595	Similar to Fascin (Singed-like protein)	LOC683788	683788		actin binding|actin filament binding|protein binding|protein binding, bridging|actin filament bundle assembly|cell motility|cellular response to cell-matrix adhesion|liver development|cell junction|cytoplasm|dendrite|filopodium|growth cone|invadopodium|lamellipodium|microvillus|plasma membrane|ruffle|stress fiber	molecular function|actin binding|IDA|GO:0003779|RGD|8769857//molecular function|actin filament binding|IEA|GO:0051015|RGD|na//molecular function|protein binding|IPI|GO:0005515|RGD|8794867//molecular function|protein binding, bridging|IEA|GO:0030674|RGD|na//biological process|actin filament bundle assembly|IDA|GO:0051017|RGD|8769857//biological process|cell motility|ISS|GO:0048870|RGD|na//biologic…
298	NM_022380	8.3e-07	1700	Signal transducer and activator of transcription 5B	Stat5b	25126	10	DNA binding|DNA binding|RNA polymerase II core promoter sequence-specific DNA binding|RNA polymerase II core promoter sequence-specific DNA binding|calcium ion binding|double-stranded DNA binding|glucocorticoid receptor binding|glucocorticoid receptor binding|sequence-specific DNA binding|sequence-specific DNA binding transcription factor activity|signal transducer activity|signal transducer acti…	molecular function|DNA binding|IDA|GO:0003677|RGD|11562369//molecular function|DNA binding|ISO|GO:0003677|RGD|na//molecular function|RNA polymerase II core promoter sequence-specific DNA binding|IEA|GO:0000979|RGD|na//molecular function|RNA polymerase II core promoter sequence-specific DNA binding|ISO|GO:0000979|RGD|na//molecular function|calcium ion binding|IEA|GO:0005509|RGD|na//molecular funct…
299	NM_001008358	8.5e-07	2032	Transmembrane protein 106C	Tmem106c	315286	7	molecular_function|biological_process|cellular_component|endoplasmic reticulum membrane|integral to membrane	molecular function|molecular_function|ND|GO:0003674|RGD|na//biological process|biological_process|ND|GO:0008150|RGD|na//cellular component|cellular_component|ND|GO:0005575|RGD|na//cellular component|endoplasmic reticulum membrane|IEA|GO:0005789|RGD|na//cellular component|integral to membrane|IEA|GO:0016021|RGD|na
300	NM_017073	8.8e-07	2721	Glutamate-ammonia ligase	Glul	24957	*	ATP binding|dynein light chain binding|glutamate binding|glutamate decarboxylase activity|glutamate-ammonia ligase activity|glutamate-ammonia ligase activity|glutamate-ammonia ligase activity|identical protein binding|magnesium ion binding|manganese ion binding|ammonia assimilation cycle|ammonia assimilation cycle|cell proliferation|glutamate metabolic process|glutamine biosynthetic process|neuro…	molecular function|ATP binding|IDA|GO:0005524|RGD|28323//molecular function|dynein light chain binding|IPI|GO:0045503|RGD|14760703//molecular function|glutamate binding|IDA|GO:0016595|RGD|28323//molecular function|glutamate decarboxylase activity|IEA|GO:0004351|RGD|na//molecular function|glutamate-ammonia ligase activity|IDA|GO:0004356|RGD|28323//molecular function|glutamate-ammonia ligase activi…
301	NM_001191628	8.9e-07	1596	Odz, odd Oz/ten-m homolog 4 (Drosophila)	Odz4	308831	1	gastrulation with mouth forming second|signal transduction|integral to membrane	biological process|gastrulation with mouth forming second|IEA|GO:0001702|RGD|na//biological process|signal transduction|IEA|GO:0007165|RGD|na//cellular component|integral to membrane|IEA|GO:0016021|RGD|na
302	NM_001106876	9e-07	3375	Myeloid/lymphoid or mixed-lineage leukemia (trithorax homolog, Drosophila); translocated to, 1	Mllt1	301119	Un	negative regulation of protein kinase activity|cytoplasm|nucleolus|nucleolus|nucleus	biological process|negative regulation of protein kinase activity|ISO|GO:0006469|RGD|na//cellular component|cytoplasm|ISO|GO:0005737|RGD|na//cellular component|nucleolus|ISO|GO:0005730|RGD|na//cellular component|nucleolus|ISO|GO:0005730|RGD|na//cellular component|nucleus|ISO|GO:0005634|RGD|na
303	NM_021261	9e-07	1762	Thymosin, beta 10	Tmsb10	50665	4	actin monomer binding|actin cytoskeleton organization|sequestering of actin monomers|spermatid development|cytoplasm|cytoskeleton	molecular function|actin monomer binding|TAS|GO:0003785|RGD|1744129//biological process|actin cytoskeleton organization|TAS|GO:0030036|RGD|1744129//biological process|sequestering of actin monomers|IEA|GO:0042989|RGD|na//biological process|spermatid development|TAS|GO:0007286|RGD|1744129//cellular component|cytoplasm|IEA|GO:0005737|RGD|na//cellular component|cytoskeleton|IEA|GO:0005856|RGD|na
304	NM_012731	9.1e-07	3123	Neurotrophic tyrosine kinase, receptor, type 2	Ntrk2	25054	17	ATP binding|brain-derived neurotrophic factor binding|brain-derived neurotrophic factor binding|brain-derived neurotrophic factor binding|brain-derived neurotrophic factor-activated receptor activity|brain-derived neurotrophic factor-activated receptor activity|neurotrophin binding|neurotrophin binding|neurotrophin binding|neurotrophin receptor activity|neurotrophin receptor activity|protein bind…	molecular function|ATP binding|IEA|GO:0005524|RGD|na//molecular function|brain-derived neurotrophic factor binding|IDA|GO:0048403|RGD|1645620//molecular function|brain-derived neurotrophic factor binding|IMP|GO:0048403|RGD|16983663//molecular function|brain-derived neurotrophic factor binding|ISO|GO:0048403|RGD|na//molecular function|brain-derived neurotrophic factor-activated receptor activity|I…
305	NM_012797	9.3e-07	1900	Inhibitor of DNA binding 1	Id1	25261	3	sequence-specific DNA binding transcription factor activity|sequence-specific DNA binding transcription factor activity|BMP signaling pathway|BMP signaling pathway|apoptotic process|apoptotic process|collagen metabolic process|collagen metabolic process|endothelial cell morphogenesis|endothelial cell morphogenesis|heart development|lung morphogenesis|lung morphogenesis|lung vasculature developmen…	molecular function|sequence-specific DNA binding transcription factor activity|IEA|GO:0003700|RGD|na//molecular function|sequence-specific DNA binding transcription factor activity|ISO|GO:0003700|RGD|na//biological process|BMP signaling pathway|IEA|GO:0030509|RGD|na//biological process|BMP signaling pathway|ISO|GO:0030509|RGD|na//biological process|apoptotic process|IEA|GO:0006915|RGD|na//biologi…
306	NM_001013996	9.4e-07	1918	Solute carrier family 25, member 37	Slc25a37	306000	15	iron ion transmembrane transporter activity|iron ion transmembrane transporter activity|iron ion homeostasis|mitochondrial iron ion transport|mitochondrial iron ion transport|integral to membrane|intracellular|mitochondrial inner membrane|mitochondrial inner membrane|mitochondrion	molecular function|iron ion transmembrane transporter activity|IEA|GO:0005381|RGD|na//molecular function|iron ion transmembrane transporter activity|ISO|GO:0005381|RGD|na//biological process|iron ion homeostasis|IEA|GO:0055072|RGD|na//biological process|mitochondrial iron ion transport|IEA|GO:0048250|RGD|na//biological process|mitochondrial iron ion transport|ISO|GO:0048250|RGD|na//cellular compo…
307	NM_001107342	9.4e-07	3342	PHD finger protein 2	Phf2	306814		histone demethylase activity|histone demethylase activity (H3-K9 specific)|histone demethylase activity (H3-K9 specific)|iron ion binding|iron ion binding|methylated histone residue binding|methylated histone residue binding|transcription coactivator activity|transcription coactivator activity|zinc ion binding|zinc ion binding|histone H3-K9 demethylation|negative regulation of chromatin silencing…	molecular function|histone demethylase activity|ISO|GO:0032452|RGD|na//molecular function|histone demethylase activity (H3-K9 specific)|IEA|GO:0032454|RGD|na//molecular function|histone demethylase activity (H3-K9 specific)|ISO|GO:0032454|RGD|na//molecular function|iron ion binding|IEA|GO:0005506|RGD|na//molecular function|iron ion binding|ISO|GO:0005506|RGD|na//molecular function|methylated hist…
308	NM_012529	9.5e-07	1701	Creatine kinase, brain	Ckb	24264	6	ATP binding|creatine kinase activity|protein binding|brain development|cellular chloride ion homeostasis|phosphocreatine metabolic process|mitochondrion|mitochondrion|plasma membrane	molecular function|ATP binding|IEA|GO:0005524|RGD|na//molecular function|creatine kinase activity|TAS|GO:0004111|RGD|12093362//molecular function|protein binding|IPI|GO:0005515|RGD|15094054//biological process|brain development|IEP|GO:0007420|RGD|12093362//biological process|cellular chloride ion homeostasis|IMP|GO:0030644|RGD|16336223//biological process|phosphocreatine metabolic process|TAS|GO:…
309	NM_001015006	9.5e-07	1549	DNA methyltransferase 1-associated protein 1	Dmap1	298447	5	DNA binding|RNA polymerase II repressing transcription factor binding|methyltransferase activity|transcription corepressor activity|histone H2A acetylation|histone H4 acetylation|negative regulation of transcription from RNA polymerase II promoter|negative regulation of transcription, DNA-dependent|negative regulation of transcription, DNA-dependent|positive regulation of transcription factor imp…	molecular function|DNA binding|IEA|GO:0003677|RGD|na//molecular function|RNA polymerase II repressing transcription factor binding|ISO|GO:0001103|RGD|na//molecular function|methyltransferase activity|IEA|GO:0008168|RGD|na//molecular function|transcription corepressor activity|ISO|GO:0003714|RGD|na//biological process|histone H2A acetylation|ISO|GO:0043968|RGD|na//biological process|histone H4 ace…
310	NM_001134538	9.6e-07	1978	Seizure related 6 homolog (mouse)-like	Sez6l	304554
311	NM_001135760	9.8e-07	2252	HIR histone cell cycle regulation defective homolog A (S. cerevisiae)	Hira	363849	11	gastrulation|nuclear chromatin	biological process|gastrulation|ISO|GO:0007369|RGD|na//cellular component|nuclear chromatin|ISO|GO:0000790|RGD|na
312	NM_001036626	9.9e-07	3358	Zinc finger protein 36, C3H type-like 2	Zfp36l2	298765	6	nucleic acid binding|zinc ion binding|T cell differentiation in thymus|nuclear-transcribed mRNA catabolic process, deadenylation-dependent decay|regulation of mRNA stability|cytoplasm|nucleus	molecular function|nucleic acid binding|IEA|GO:0003676|RGD|na//molecular function|zinc ion binding|IEA|GO:0008270|RGD|na//biological process|T cell differentiation in thymus|ISO|GO:0033077|RGD|na//biological process|nuclear-transcribed mRNA catabolic process, deadenylation-dependent decay|ISO|GO:0000288|RGD|na//biological process|regulation of mRNA stability|ISO|GO:0043488|RGD|na//cellular compon…
313	NM_032061	9.9e-07	2564	Contactin associated protein 1	Cntnap1	84008	10	SH3 domain binding|protein binding|receptor binding|axon cargo transport|axon cargo transport|axon cargo transport|cell adhesion|cytoskeleton organization|cytoskeleton organization|cytoskeleton organization|myelination|neuromuscular process controlling balance|neuromuscular process controlling balance|neuromuscular process controlling posture|neuromuscular process controlling posture|neuromuscula…	molecular function|SH3 domain binding|IDA|GO:0017124|RGD|9118959//molecular function|protein binding|IPI|GO:0005515|RGD|12963709//molecular function|receptor binding|IEA|GO:0005102|RGD|na//biological process|axon cargo transport|IEA|GO:0008088|RGD|na//biological process|axon cargo transport|ISO|GO:0008088|RGD|na//biological process|axon cargo transport|ISS|GO:0008088|RGD|na//biological process|ce…
314	NM_001107951	1e-06	2553	DMRT-like family A2	Dmrta2	313471	5	molecular_function|sequence-specific DNA binding|biological_process|regulation of transcription, DNA-dependent|sex differentiation|cellular_component|nucleus	molecular function|molecular_function|ND|GO:0003674|RGD|na//molecular function|sequence-specific DNA binding|IEA|GO:0043565|RGD|na//biological process|biological_process|ND|GO:0008150|RGD|na//biological process|regulation of transcription, DNA-dependent|IEA|GO:0006355|RGD|na//biological process|sex differentiation|IEA|GO:0007548|RGD|na//cellular component|cellular_component|ND|GO:0005575|RGD|na//…
315	NM_001109056	1e-06	3060	Mab-21 domain containing 2	Mb21d2	498100	11
316	NM_001013978	1e-06	1765	Mitogen-activated protein kinase kinase kinase 13	Map3k13	303823	11	MAP kinase kinase kinase activity|identical protein binding|protein homodimerization activity|protein serine/threonine kinase activity|JNK cascade|activation of MAPKK activity|positive regulation of NF-kappaB transcription factor activity|protein autophosphorylation|protein phosphorylation|IkappaB kinase complex|membrane fraction	molecular function|MAP kinase kinase kinase activity|ISO|GO:0004709|RGD|na//molecular function|identical protein binding|ISO|GO:0042802|RGD|na//molecular function|protein homodimerization activity|ISO|GO:0042803|RGD|na//molecular function|protein serine/threonine kinase activity|ISO|GO:0004674|RGD|na//biological process|JNK cascade|ISO|GO:0007254|RGD|na//biological process|activation of MAPKK act…
317	NM_001106984	1e-06	1768	Protease, serine, 22	Prss22	302971	10	serine-type endopeptidase activity|proteolysis	molecular function|serine-type endopeptidase activity|IEA|GO:0004252|RGD|na//biological process|proteolysis|IEA|GO:0006508|RGD|na
318	NM_001168633	1e-06	3817	Insulin receptor substrate 2	Irs2	29376	16	insulin receptor binding|phosphatidylinositol 3-kinase binding|phosphatidylinositol 3-kinase binding|phosphatidylinositol 3-kinase binding|protein binding|protein domain specific binding|protein kinase binding|protein phosphatase binding|brain development|cell proliferation|cellular response to insulin stimulus|insulin receptor signaling pathway|insulin receptor signaling pathway|mammary gland de…	molecular function|insulin receptor binding|IMP|GO:0005158|RGD|12850498//molecular function|phosphatidylinositol 3-kinase binding|IMP|GO:0043548|RGD|12850498//molecular function|phosphatidylinositol 3-kinase binding|IPI|GO:0043548|RGD|12891559//molecular function|phosphatidylinositol 3-kinase binding|ISO|GO:0043548|RGD|na//molecular function|protein binding|IPI|GO:0005515|RGD|na//molecular functi…
319	NM_001042621	1.1e-06	3005	Phosphatidylinositol-4-phosphate 5-kinase, type 1, alpha	Pip5k1a	365865	2	1-phosphatidylinositol-4-phosphate 5-kinase activity|1-phosphatidylinositol-4-phosphate 5-kinase activity|kinase binding|kinase binding|actin cytoskeleton reorganization|actin cytoskeleton reorganization|activation of Rac GTPase activity|activation of Rac GTPase activity|cell chemotaxis|cell chemotaxis|fibroblast migration|fibroblast migration|focal adhesion assembly|focal adhesion assembly|phosp…	molecular function|1-phosphatidylinositol-4-phosphate 5-kinase activity|IEA|GO:0016308|RGD|na//molecular function|1-phosphatidylinositol-4-phosphate 5-kinase activity|ISO|GO:0016308|RGD|na//molecular function|kinase binding|IEA|GO:0019900|RGD|na//molecular function|kinase binding|ISO|GO:0019900|RGD|na//biological process|actin cytoskeleton reorganization|IEA|GO:0031532|RGD|na//biological process|…
320	NM_001106150	1.1e-06	5055	Sprouty homolog 4 (Drosophila)	Spry4	291610		multicellular organismal development|negative regulation of MAP kinase activity|negative regulation of MAP kinase activity|membrane	biological process|multicellular organismal development|IEA|GO:0007275|RGD|na//biological process|negative regulation of MAP kinase activity|IEA|GO:0043407|RGD|na//biological process|negative regulation of MAP kinase activity|ISO|GO:0043407|RGD|na//cellular component|membrane|IEA|GO:0016020|RGD|na
321	NM_001013149	1.1e-06	2116	Mesoderm development candidate 1	Mesdc1	308795
322	NM_001108686	1.1e-06	3484	Family with sequence similarity 76, member A	Fam76a	362618	5
323	NM_001013971	1.2e-06	1821	CUE domain containing 1	Cuedc1	303419	10
324	NM_001107259	1.2e-06	3459	Pellino homolog 2 (Drosophila)	Peli2	305835	15	molecular_function|biological_process|positive regulation of MAPK cascade|positive regulation of MAPK cascade|positive regulation of protein phosphorylation|positive regulation of protein phosphorylation|cellular_component|cytosol|membrane|protein complex	molecular function|molecular_function|ND|GO:0003674|RGD|na//biological process|biological_process|ND|GO:0008150|RGD|na//biological process|positive regulation of MAPK cascade|IEA|GO:0043410|RGD|na//biological process|positive regulation of MAPK cascade|ISO|GO:0043410|RGD|na//biological process|positive regulation of protein phosphorylation|IEA|GO:0001934|RGD|na//biological process|positive regula…
325	NM_012791	1.2e-06	1917	Dual-specificity tyrosine-(Y)-phosphorylation regulated kinase 1A	Dyrk1a	25255	11	ATP binding|non-membrane spanning protein tyrosine kinase activity|non-membrane spanning protein tyrosine kinase activity|protein self-association|protein self-association|protein serine/threonine kinase activity|protein serine/threonine kinase activity|protein tyrosine kinase activity|tau protein binding|negative regulation of DNA damage response, signal transduction by p53 class mediator|nervou…	molecular function|ATP binding|IEA|GO:0005524|RGD|na//molecular function|non-membrane spanning protein tyrosine kinase activity|IEA|GO:0004715|RGD|na//molecular function|non-membrane spanning protein tyrosine kinase activity|ISO|GO:0004715|RGD|na//molecular function|protein self-association|ISO|GO:0043621|RGD|na//molecular function|protein self-association|ISS|GO:0043621|RGD|na//molecular functio…
326	NM_031335	1.2e-06	1541	Polymerase (RNA) II (DNA directed) polypeptide F	Polr2f	83503	7	DNA binding|DNA-directed RNA polymerase activity|DNA-directed RNA polymerase activity|protein kinase activity|protein kinase activity|protein phosphorylation|protein phosphorylation|transcription from RNA polymerase I promoter|transcription from RNA polymerase II promoter|transcription from RNA polymerase II promoter|transcription from RNA polymerase II promoter|transcription from RNA polymerase …	molecular function|DNA binding|IEA|GO:0003677|RGD|na//molecular function|DNA-directed RNA polymerase activity|ISO|GO:0003899|RGD|na//molecular function|DNA-directed RNA polymerase activity|TAS|GO:0003899|RGD|10393248//molecular function|protein kinase activity|ISO|GO:0004672|RGD|na//molecular function|protein kinase activity|ISS|GO:0004672|RGD|na//biological process|protein phosphorylation|ISO|GO…
327	NM_001170335	1.2e-06	3391	Ets2 repressor factor	Erf	292721	1	sequence-specific DNA binding|sequence-specific DNA binding transcription factor activity|nucleus	molecular function|sequence-specific DNA binding|IEA|GO:0043565|RGD|na//molecular function|sequence-specific DNA binding transcription factor activity|IEA|GO:0003700|RGD|na//cellular component|nucleus|IEA|GO:0005634|RGD|na
328	NM_022383	1.2e-06	2518	CAP, adenylate cyclase-associated protein 1 (yeast)	Cap1	64185	5	actin binding|molecular_function|actin cytoskeleton organization|actin cytoskeleton organization|ameboidal cell migration|ameboidal cell migration|biological_process|cell morphogenesis|cell morphogenesis|receptor-mediated endocytosis|receptor-mediated endocytosis|cellular_component|cortical actin cytoskeleton|cortical actin cytoskeleton|cytoplasm|plasma membrane	molecular function|actin binding|IEA|GO:0003779|RGD|na//molecular function|molecular_function|ND|GO:0003674|RGD|na//biological process|actin cytoskeleton organization|IEA|GO:0030036|RGD|na//biological process|actin cytoskeleton organization|ISO|GO:0030036|RGD|na//biological process|ameboidal cell migration|IEA|GO:0001667|RGD|na//biological process|ameboidal cell migration|ISO|GO:0001667|RGD|na//b…
329	NM_001008833	1.2e-06	1531	RT1 class I, locus CE10	RT1-CE10	414792		antigen processing and presentation of peptide antigen via MHC class I|immune response|MHC class I protein complex|integral to membrane	biological process|antigen processing and presentation of peptide antigen via MHC class I|IEA|GO:0002474|RGD|na//biological process|immune response|IEA|GO:0006955|RGD|na//cellular component|MHC class I protein complex|IEA|GO:0042612|RGD|na//cellular component|integral to membrane|IEA|GO:0016021|RGD|na
330	NM_001107144	1.2e-06	4059	Ring finger protein, transmembrane 2	Rnft2	304521	12	zinc ion binding	molecular function|zinc ion binding|IEA|GO:0008270|RGD|na
331	NM_001191090	1.2e-06	2114	Zinc finger CCCH type containing 10	Zc3h10	685928		nucleic acid binding|zinc ion binding	molecular function|nucleic acid binding|IEA|GO:0003676|RGD|na//molecular function|zinc ion binding|IEA|GO:0008270|RGD|na
332	NM_001173388	1.2e-06	3565	Catenin, beta-interacting protein 1	Ctnnbip1	503000	5	armadillo repeat domain binding|armadillo repeat domain binding|beta-catenin binding|beta-catenin binding|molecular_function|Wnt receptor signaling pathway|Wnt receptor signaling pathway|anterior/posterior pattern specification|anterior/posterior pattern specification|biological_process|branching involved in ureteric bud morphogenesis|branching involved in ureteric bud morphogenesis|negative regu…	molecular function|armadillo repeat domain binding|IEA|GO:0070016|RGD|na//molecular function|armadillo repeat domain binding|ISO|GO:0070016|RGD|na//molecular function|beta-catenin binding|IBA|GO:0008013|RGD|na//molecular function|beta-catenin binding|ISO|GO:0008013|RGD|na//molecular function|molecular_function|ND|GO:0003674|RGD|na//biological process|Wnt receptor signaling pathway|IEA|GO:0016055|…
333	NM_013181	1.2e-06	1693	Protein kinase, cAMP-dependent, regulatory, type I, alpha	Prkar1a	25725	10	cAMP binding|cAMP-dependent protein kinase regulator activity|cAMP-dependent protein kinase regulator activity|cAMP-dependent protein kinase regulator activity|protein kinase A catalytic subunit binding|ubiquitin protein ligase binding|female meiosis|mesoderm formation|negative regulation of meiosis|regulation of protein kinase activity|signal transduction|cAMP-dependent protein kinase complex|cy…	molecular function|cAMP binding|IDA|GO:0030552|RGD|11907174//molecular function|cAMP-dependent protein kinase regulator activity|IDA|GO:0008603|RGD|16816331//molecular function|cAMP-dependent protein kinase regulator activity|ISO|GO:0008603|RGD|na//molecular function|cAMP-dependent protein kinase regulator activity|TAS|GO:0008603|RGD|12088872//molecular function|protein kinase A catalytic subunit…
334	NM_001134956	1.3e-06	2193	AT hook, DNA binding motif, containing 1	Ahdc1	362617	5	DNA binding	molecular function|DNA binding|IEA|GO:0003677|RGD|na
335	NM_001007684	1.3e-06	1500	Kruppel-like factor 2 (lung)	Klf2	306330	16	sequence-specific DNA binding|sequence-specific DNA binding transcription factor activity|zinc ion binding|cell morphogenesis|cell morphogenesis|cellular response to hydrogen peroxide|cellular response to interleukin-1|cellular response to tumor necrosis factor|erythrocyte homeostasis|erythrocyte maturation|erythrocyte maturation|in utero embryonic development|in utero embryonic development|multi…	molecular function|sequence-specific DNA binding|IDA|GO:0043565|RGD|15540987//molecular function|sequence-specific DNA binding transcription factor activity|IMP|GO:0003700|RGD|15540987//molecular function|zinc ion binding|IEA|GO:0008270|RGD|na//biological process|cell morphogenesis|IEA|GO:0000902|RGD|na//biological process|cell morphogenesis|ISO|GO:0000902|RGD|na//biological process|cellular resp…
336	NM_017327	1.3e-06	1797	Guanine nucleotide binding protein (G protein), alpha activating activity polypeptide O	Gnao1	50664	19	G-protein beta/gamma-subunit complex binding|G-protein coupled serotonin receptor binding|GDP binding|GTP binding|GTP binding|GTPase activity|GTPase activity|corticotropin-releasing hormone receptor 1 binding|metal ion binding|mu-type opioid receptor binding|protein binding|protein complex binding|signal transducer activity|G-protein coupled receptor signaling pathway|G-protein coupled receptor s…	molecular function|G-protein beta/gamma-subunit complex binding|IBA|GO:0031683|RGD|na//molecular function|G-protein coupled serotonin receptor binding|IPI|GO:0031821|RGD|16772521//molecular function|GDP binding|TAS|GO:0019003|RGD|2820999//molecular function|GTP binding|IDA|GO:0005525|RGD|11100733//molecular function|GTP binding|ISO|GO:0005525|RGD|na//molecular function|GTPase activity|IBA|GO:0003…
337	NM_001135002	1.3e-06	1626	Hypothetical protein LOC689425	LOC689425	689425		enzyme activator activity|digestion|lipid catabolic process|extracellular region	molecular function|enzyme activator activity|IEA|GO:0008047|RGD|na//biological process|digestion|IEA|GO:0007586|RGD|na//biological process|lipid catabolic process|IEA|GO:0016042|RGD|na//cellular component|extracellular region|IEA|GO:0005576|RGD|na
338	NM_001100730	1.3e-06	2515	Nipsnap homolog 1 (C. elegans)	Nipsnap1	360971	14	mitochondrial inner membrane|mitochondrion	cellular component|mitochondrial inner membrane|ISO|GO:0005743|RGD|na//cellular component|mitochondrion|ISO|GO:0005739|RGD|na
339	NM_001100903	1.3e-06	4178	Bromodomain containing 4	Brd4	362844	7	DNA binding|chromosome segregation|histone H3-K14 acetylation|histone H4-K12 acetylation|inner cell mass cell proliferation|positive regulation of DNA binding|positive regulation of G2/M transition of mitotic cell cycle|positive regulation of transcription elongation from RNA polymerase II promoter|protein phosphorylation|regulation of transcription involved in G1 phase of mitotic cell cycle|cond…	molecular function|DNA binding|ISO|GO:0003677|RGD|na//biological process|chromosome segregation|ISO|GO:0007059|RGD|na//biological process|histone H3-K14 acetylation|ISO|GO:0044154|RGD|na//biological process|histone H4-K12 acetylation|ISO|GO:0043983|RGD|na//biological process|inner cell mass cell proliferation|ISO|GO:0001833|RGD|na//biological process|positive regulation of DNA binding|ISO|GO:0043…
340	NM_001107395	1.3e-06	3396	Pleckstrin and Sec7 domain containing 2	Psd2	307500		ARF guanyl-nucleotide exchange factor activity|phospholipid binding|regulation of ARF protein signal transduction|cytoplasm|dendrite|neuronal cell body	molecular function|ARF guanyl-nucleotide exchange factor activity|IBA|GO:0005086|RGD|na//molecular function|phospholipid binding|IEA|GO:0005543|RGD|na//biological process|regulation of ARF protein signal transduction|IEA|GO:0032012|RGD|na//cellular component|cytoplasm|IBA|GO:0005737|RGD|na//cellular component|dendrite|ISO|GO:0030425|RGD|na//cellular component|neuronal cell body|ISO|GO:0043025|RGD…
341	NM_053349	1.3e-06	2027	SRY (sex determining region Y)-box 11	Sox11	84046		DNA binding|RNA polymerase II core promoter proximal region sequence-specific DNA binding transcription factor activity involved in positive regulation of transcription|RNA polymerase II core promoter proximal region sequence-specific DNA binding transcription factor activity involved in positive regulation of transcription|RNA polymerase II core promoter sequence-specific DNA binding|RNA polymer…	molecular function|DNA binding|TAS|GO:0003677|RGD|9632656//molecular function|RNA polymerase II core promoter proximal region sequence-specific DNA binding transcription factor activity involved in positive regulation of transcription|IDA|GO:0001077|RGD|12637543//molecular function|RNA polymerase II core promoter proximal region sequence-specific DNA binding transcription factor activity involved…
342	NM_001108030	1.3e-06	3984	Dishevelled associated activator of morphogenesis 1	Daam1	314212	6	Rho GTPase binding|actin binding|actin cytoskeleton organization|cytoplasm|plasma membrane|stress fiber	molecular function|Rho GTPase binding|IEA|GO:0017048|RGD|na//molecular function|actin binding|IEA|GO:0003779|RGD|na//biological process|actin cytoskeleton organization|IEA|GO:0030036|RGD|na//cellular component|cytoplasm|ISO|GO:0005737|RGD|na//cellular component|plasma membrane|ISO|GO:0005886|RGD|na//cellular component|stress fiber|ISO|GO:0001725|RGD|na
343	NM_001098803	1.3e-06	2402	Zinc finger homeobox 2	Zfhx2	305888
344	NM_001034032	1.4e-06	2020	DnaJ (Hsp40) homolog, subfamily C, member 12	Dnajc12	619393	20	heat shock protein binding|unfolded protein binding|protein folding	molecular function|heat shock protein binding|IEA|GO:0031072|RGD|na//molecular function|unfolded protein binding|IEA|GO:0051082|RGD|na//biological process|protein folding|IEA|GO:0006457|RGD|na
345	NM_053363	1.4e-06	2648	Chloride channel 3	Clcn3	84360	16	ATP binding|PDZ domain binding|PDZ domain binding|antiporter activity|chloride channel activity|ion channel activity|protein heterodimerization activity|voltage-gated chloride channel activity|voltage-gated chloride channel activity|voltage-gated ion channel activity|chloride transport|ion transport|regulation of ion transmembrane transport|Golgi apparatus|Golgi apparatus|apical plasma membrane|e…	molecular function|ATP binding|IEA|GO:0005524|RGD|na//molecular function|PDZ domain binding|ISO|GO:0030165|RGD|na//molecular function|PDZ domain binding|ISS|GO:0030165|RGD|na//molecular function|antiporter activity|IEA|GO:0015297|RGD|na//molecular function|chloride channel activity|IDA|GO:0005254|RGD|10915634//molecular function|ion channel activity|IDA|GO:0005216|RGD|10915634//molecular function…
346	NM_019316	1.4e-06	2415	V-maf musculoaponeurotic fibrosarcoma oncogene homolog B (avian)	Mafb	54264	3	DNA binding|protein binding|sequence-specific DNA binding|sequence-specific DNA binding transcription factor activity|transcription factor binding|transcription factor binding|brain segmentation|brain segmentation|inner ear morphogenesis|inner ear morphogenesis|negative regulation of erythrocyte differentiation|negative regulation of erythrocyte differentiation|positive regulation of transcriptio…	molecular function|DNA binding|ISO|GO:0003677|RGD|na//molecular function|protein binding|IPI|GO:0005515|RGD|9571165//molecular function|sequence-specific DNA binding|IEA|GO:0043565|RGD|na//molecular function|sequence-specific DNA binding transcription factor activity|IEA|GO:0003700|RGD|na//molecular function|transcription factor binding|IEA|GO:0008134|RGD|na//molecular function|transcription fact…
347	NM_001031653	1.4e-06	2152	Polymerase (RNA) III (DNA directed) polypeptide D	Polr3d	306012	15	DNA binding|DNA-directed RNA polymerase activity|positive regulation of innate immune response|positive regulation of innate immune response|positive regulation of interferon-beta production|positive regulation of interferon-beta production|transcription from RNA polymerase III promoter|DNA-directed RNA polymerase III complex	molecular function|DNA binding|IEA|GO:0003677|RGD|na//molecular function|DNA-directed RNA polymerase activity|IEA|GO:0003899|RGD|na//biological process|positive regulation of innate immune response|IEA|GO:0045089|RGD|na//biological process|positive regulation of innate immune response|ISO|GO:0045089|RGD|na//biological process|positive regulation of interferon-beta production|IEA|GO:0032728|RGD|na…
348	NM_001025119	1.4e-06	1592	Pleckstrin homology domain containing, family O member 1	Plekho1	310674	2	phospholipid binding|cytoplasm|membrane|nucleus	molecular function|phospholipid binding|IEA|GO:0005543|RGD|na//cellular component|cytoplasm|IEA|GO:0005737|RGD|na//cellular component|membrane|IEA|GO:0016020|RGD|na//cellular component|nucleus|IEA|GO:0005634|RGD|na
349	NM_057132	1.4e-06	1503	Ras homolog gene family, member A	Rhoa	117273	16	GTP binding|GTPase activity|GTPase activity|GTPase activity|myosin binding|protein binding|protein domain specific binding|signal transducer activity|GTP catabolic process|GTP catabolic process|actin cytoskeleton organization|actin cytoskeleton organization|androgen receptor signaling pathway|apical junction assembly|apical junction assembly|cell adhesion|cell cycle cytokinesis|cell differentiati…	molecular function|GTP binding|TAS|GO:0005525|RGD|12782387//molecular function|GTPase activity|ISO|GO:0003924|RGD|na//molecular function|GTPase activity|NAS|GO:0003924|RGD|12095538//molecular function|GTPase activity|TAS|GO:0003924|RGD|12782387//molecular function|myosin binding|ISO|GO:0017022|RGD|na//molecular function|protein binding|IPI|GO:0005515|RGD|17620967//molecular function|protein domai…
350	NM_001007092	1.4e-06	2849	Calsyntenin 1	Clstn1	313717	5	calcium ion binding|homophilic cell adhesion|Golgi membrane|cell junction|cell projection|endoplasmic reticulum membrane|extracellular region|integral to membrane|integral to membrane|nucleus|plasma membrane|postsynaptic membrane|postsynaptic membrane	molecular function|calcium ion binding|IEA|GO:0005509|RGD|na//biological process|homophilic cell adhesion|IEA|GO:0007156|RGD|na//cellular component|Golgi membrane|IEA|GO:0000139|RGD|na//cellular component|cell junction|IEA|GO:0030054|RGD|na//cellular component|cell projection|IEA|GO:0042995|RGD|na//cellular component|endoplasmic reticulum membrane|IEA|GO:0005789|RGD|na//cellular component|extrace…
351	NM_001107204	1.4e-06	1500	Leucine rich repeat containing 8 family, member B	Lrrc8b	305135
352	NM_001276712	1.4e-06	4450	Data not found
353	NM_133587	1.5e-06	1616	Down syndrome cell adhesion molecule	Dscam	171119	11	cell adhesion|dendrite morphogenesis|dendrite morphogenesis|dendrite self-avoidance|dendrite self-avoidance|dendrite self-avoidance|locomotory behavior|locomotory behavior|negative regulation of cell adhesion|negative regulation of cell adhesion|negative regulation of cell adhesion|positive regulation of axon extension involved in axon guidance|positive regulation of axon extension involved in ax…	biological process|cell adhesion|IEA|GO:0007155|RGD|na//biological process|dendrite morphogenesis|IEA|GO:0048813|RGD|na//biological process|dendrite morphogenesis|ISO|GO:0048813|RGD|na//biological process|dendrite self-avoidance|IEA|GO:0070593|RGD|na//biological process|dendrite self-avoidance|ISO|GO:0070593|RGD|na//biological process|dendrite self-avoidance|ISS|GO:0070593|RGD|na//biological proc…
354	NM_012779	1.5e-06	2016	Aquaporin 5	Aqp5	25241	7	water channel activity|water channel activity|camera-type eye morphogenesis|camera-type eye morphogenesis|carbon dioxide transport|carbon dioxide transport|odontogenesis|odontogenesis|pancreatic juice secretion|pancreatic juice secretion|saliva secretion|saliva secretion|water transport|apical plasma membrane|apical plasma membrane|basal plasma membrane|basal plasma membrane|endoplasmic reticulum…	molecular function|water channel activity|ISO|GO:0015250|RGD|na//molecular function|water channel activity|TAS|GO:0015250|RGD|11773623//biological process|camera-type eye morphogenesis|IEA|GO:0048593|RGD|na//biological process|camera-type eye morphogenesis|ISO|GO:0048593|RGD|na//biological process|carbon dioxide transport|IDA|GO:0015670|RGD|19273840//biological process|carbon dioxide transport|IS…
355	NM_031559	1.5e-06	3458	Carnitine palmitoyltransferase 1a, liver	Cpt1a	25757	1	carnitine O-palmitoyltransferase activity|carnitine O-palmitoyltransferase activity|carnitine O-palmitoyltransferase activity|identical protein binding|protein binding|carnitine metabolic process|eating behavior|fatty acid beta-oxidation|glucose metabolic process|long-chain fatty acid metabolic process|long-chain fatty acid metabolic process|positive regulation of fatty acid beta-oxidation|protei…	molecular function|carnitine O-palmitoyltransferase activity|IDA|GO:0004095|RGD|11988095//molecular function|carnitine O-palmitoyltransferase activity|IMP|GO:0004095|RGD|9169604//molecular function|carnitine O-palmitoyltransferase activity|TAS|GO:0004095|RGD|9461513//molecular function|identical protein binding|IDA|GO:0042802|RGD|19136561//molecular function|protein binding|IPI|GO:0005515|RGD|194…
356	NM_001109552	1.6e-06	5715	Serine/arginine-rich splicing factor 1	Srsf1	689890	10	RNA binding|RNA binding|RS domain binding|RS domain binding|nucleotide binding|RNA splicing|cardiac muscle contraction|in utero embryonic development|in utero embryonic development|nuclear mRNA 5'-splice site recognition|nuclear mRNA 5'-splice site recognition|catalytic step 2 spliceosome|catalytic step 2 spliceosome|nuclear speck|nucleoplasm|nucleoplasm|nucleus	molecular function|RNA binding|IEA|GO:0003723|RGD|na//molecular function|RNA binding|ISO|GO:0003723|RGD|na//molecular function|RS domain binding|IEA|GO:0050733|RGD|na//molecular function|RS domain binding|ISO|GO:0050733|RGD|na//molecular function|nucleotide binding|IEA|GO:0000166|RGD|na//biological process|RNA splicing|ISO|GO:0008380|RGD|na//biological process|cardiac muscle contraction|ISO|GO:00…
357	NM_001107922	1.6e-06	5260	Peptidase M20 domain containing 2	Pm20d2	313130	5	hydrolase activity	molecular function|hydrolase activity|IEA|GO:0016787|RGD|na
358	NM_001025415	1.6e-06	1917	Cholesterol 25-hydroxylase	Ch25h	309527		cholesterol 25-hydroxylase activity|iron ion binding|steroid hydroxylase activity|cholesterol metabolic process|cholesterol metabolic process|fatty acid biosynthetic process|sterol biosynthetic process|endoplasmic reticulum membrane|integral to membrane	molecular function|cholesterol 25-hydroxylase activity|IEA|GO:0001567|RGD|na//molecular function|iron ion binding|IEA|GO:0005506|RGD|na//molecular function|steroid hydroxylase activity|ISO|GO:0008395|RGD|na//biological process|cholesterol metabolic process|IEA|GO:0008203|RGD|na//biological process|cholesterol metabolic process|ISO|GO:0008203|RGD|na//biological process|fatty acid biosynthetic proc…
359	NM_012490	1.6e-06	1670	Acrosin	Acr	24163	7	amidase activity|drug binding|fucose binding|mannose binding|mannose binding|molecular_function|peptidase activity|serine-type endopeptidase activity|serine-type endopeptidase activity|serine-type endopeptidase activity|acrosome reaction|acrosome reaction|acrosome reaction|activation of adenylate cyclase activity|activation of adenylate cyclase activity|binding of sperm to zona pellucida|penetrat…	molecular function|amidase activity|ISS|GO:0004040|RGD|na//molecular function|drug binding|ISS|GO:0008144|RGD|na//molecular function|fucose binding|ISS|GO:0042806|RGD|na//molecular function|mannose binding|ISO|GO:0005537|RGD|na//molecular function|mannose binding|ISS|GO:0005537|RGD|na//molecular function|molecular_function|ND|GO:0003674|RGD|na//molecular function|peptidase activity|ISO|GO:0008233…
360	NM_001164726	1.6e-06	1993	Cell surface glycoprotein gp42	LOC305103	305103	13	protein phosphatase binding|protein phosphatase binding|anchored to membrane|external side of plasma membrane|external side of plasma membrane	molecular function|protein phosphatase binding|IEA|GO:0019903|RGD|na//molecular function|protein phosphatase binding|ISO|GO:0019903|RGD|na//cellular component|anchored to membrane|IEA|GO:0031225|RGD|na//cellular component|external side of plasma membrane|IEA|GO:0009897|RGD|na//cellular component|external side of plasma membrane|ISO|GO:0009897|RGD|na
361	NM_001037187	1.7e-06	3578	Taxilin gamma	Txlng	302680		protein heterodimerization activity|regulation of bone mineralization|regulation of cell cycle|regulation of cell cycle process|cytosol|nuclear membrane	molecular function|protein heterodimerization activity|ISO|GO:0046982|RGD|na//biological process|regulation of bone mineralization|ISO|GO:0030500|RGD|na//biological process|regulation of cell cycle|ISO|GO:0051726|RGD|na//biological process|regulation of cell cycle process|ISO|GO:0010564|RGD|na//cellular component|cytosol|ISO|GO:0005829|RGD|na//cellular component|nuclear membrane|ISO|GO:0031965|RG…
362	NM_001115027	1.7e-06	4725	TSR2, 20S rRNA accumulation, homolog (S. cerevisiae)	Tsr2	317418	X
363	NM_001017445	1.7e-06	2096	Fas associated factor family member 2	Faf2	291000		ubiquitin binding|ubiquitin binding|ubiquitin protein ligase binding|ubiquitin protein ligase binding|response to unfolded protein|Cdc48p-Npl4p-Ufd1p AAA ATPase complex|Cdc48p-Npl4p-Ufd1p AAA ATPase complex|lipid particle|lipid particle	molecular function|ubiquitin binding|IEA|GO:0043130|RGD|na//molecular function|ubiquitin binding|ISO|GO:0043130|RGD|na//molecular function|ubiquitin protein ligase binding|IEA|GO:0031625|RGD|na//molecular function|ubiquitin protein ligase binding|ISO|GO:0031625|RGD|na//biological process|response to unfolded protein|IEA|GO:0006986|RGD|na//cellular component|Cdc48p-Npl4p-Ufd1p AAA ATPase complex|I…
364	NM_001105742	1.7e-06	5222	Kruppel-like factor 3 (basic)	Klf3	114845	14	nucleic acid binding|zinc ion binding|intracellular	molecular function|nucleic acid binding|IEA|GO:0003676|RGD|na//molecular function|zinc ion binding|IEA|GO:0008270|RGD|na//cellular component|intracellular|IEA|GO:0005622|RGD|na
365	NM_001169133	1.7e-06	4278	Odz, odd Oz/ten-m homolog 3 (Drosophila)	Odz3	306451		signal transduction|integral to membrane	biological process|signal transduction|IEA|GO:0007165|RGD|na//cellular component|integral to membrane|IEA|GO:0016021|RGD|na
366	NM_199107	1.7e-06	1734	Glycosyltransferase-like 1B	Gyltl1b	311202		transferase activity, transferring glycosyl groups|Golgi membrane|integral to membrane	molecular function|transferase activity, transferring glycosyl groups|IEA|GO:0016757|RGD|na//cellular component|Golgi membrane|IEA|GO:0000139|RGD|na//cellular component|integral to membrane|IEA|GO:0016021|RGD|na
367	NM_001039516	1.8e-06	3107	Potassium channel, subfamily K, member 5	Kcnk5	364241	15
368	NM_017294	1.8e-06	1616	Protein kinase C and casein kinase substrate in neurons 1	Pacsin1	29704		cytoskeletal protein binding|cytoskeletal protein binding|protein binding|cytoskeleton organization|endocytosis|negative regulation of endocytosis|negative regulation of endocytosis|COPI-coated vesicle|COPI-coated vesicle|cytoplasm|trans-Golgi network	molecular function|cytoskeletal protein binding|IEA|GO:0008092|RGD|na//molecular function|cytoskeletal protein binding|ISO|GO:0008092|RGD|na//molecular function|protein binding|IPI|GO:0005515|RGD|9950691//biological process|cytoskeleton organization|IDA|GO:0007010|RGD|9950691//biological process|endocytosis|IEA|GO:0006897|RGD|na//biological process|negative regulation of endocytosis|IEA|GO:004580…
369	NM_001011978	1.8e-06	1791	Dehydrodolichyl diphosphate synthase	Dhdds	298541	5	transferase activity, transferring alkyl or aryl (other than methyl) groups	molecular function|transferase activity, transferring alkyl or aryl (other than methyl) groups|IEA|GO:0016765|RGD|na
370	NM_144754	1.8e-06	2885	Calcium activated nucleotidase 1	Cant1	246272	10	calcium ion binding|pyrophosphatase activity|signal transducer activity|uridine-diphosphatase activity|positive regulation of I-kappaB kinase/NF-kappaB cascade|signal transduction|Golgi cisterna membrane|endoplasmic reticulum membrane|integral to membrane	molecular function|calcium ion binding|IEA|GO:0005509|RGD|na//molecular function|pyrophosphatase activity|IEA|GO:0016462|RGD|na//molecular function|signal transducer activity|ISO|GO:0004871|RGD|na//molecular function|uridine-diphosphatase activity|IEA|GO:0045134|RGD|na//biological process|positive regulation of I-kappaB kinase/NF-kappaB cascade|ISO|GO:0043123|RGD|na//biological process|signal tra…
371	NM_030866	1.8e-06	1567	Nuclear factor I/X (CCAAT-binding transcription factor)	Nfix	81524	19	negative regulation of transcription from RNA polymerase II promoter|positive regulation of transcription from RNA polymerase II promoter	biological process|negative regulation of transcription from RNA polymerase II promoter|ISO|GO:0000122|RGD|na//biological process|positive regulation of transcription from RNA polymerase II promoter|ISO|GO:0045944|RGD|na
372	NM_013168	1.8e-06	1822	Hydroxymethylbilane synthase	Hmbs	25709	8	amine binding|carboxylic acid binding|coenzyme binding|hydroxymethylbilane synthase activity|hydroxymethylbilane synthase activity|hydroxymethylbilane synthase activity|protein binding|uroporphyrinogen-III synthase activity|astrocyte differentiation|cellular response to amine stimulus|cellular response to antibiotic|cellular response to arsenic-containing substance|cellular response to cytokine s…	molecular function|amine binding|IPI|GO:0043176|RGD|9344466//molecular function|carboxylic acid binding|IPI|GO:0031406|RGD|9344466//molecular function|coenzyme binding|IPI|GO:0050662|RGD|18760440//molecular function|hydroxymethylbilane synthase activity|IDA|GO:0004418|RGD|12127573//molecular function|hydroxymethylbilane synthase activity|IMP|GO:0004418|RGD|18760440//molecular function|hydroxymeth…
373	NM_001139483	1.9e-06	3775	Apoptosis-inducing factor, mitochondrion-associated 2	Aifm2	361843	20	DNA binding|DNA binding|electron-transferring-flavoprotein dehydrogenase activity|electron-transferring-flavoprotein dehydrogenase activity|flavin adenine dinucleotide binding|flavin adenine dinucleotide binding|chromosome condensation|chromosome condensation|induction of apoptosis|induction of apoptosis|cytoplasm|cytosol|cytosol|lipid particle|mitochondrial outer membrane|mitochondrial outer mem…	molecular function|DNA binding|IEA|GO:0003677|RGD|na//molecular function|DNA binding|ISO|GO:0003677|RGD|na//molecular function|electron-transferring-flavoprotein dehydrogenase activity|IEA|GO:0004174|RGD|na//molecular function|electron-transferring-flavoprotein dehydrogenase activity|ISO|GO:0004174|RGD|na//molecular function|flavin adenine dinucleotide binding|IEA|GO:0050660|RGD|na//molecular fun…
374	NM_001100908	2e-06	2105	Family with sequence similarity 129, member C	Fam129c	498604		phospholipid binding	molecular function|phospholipid binding|IEA|GO:0005543|RGD|na
375	NM_001034006	2e-06	2481	ArfGAP with coiled-coil, ankyrin repeat and PH domains 2	Acap2	619382		ARF GTPase activator activity|phospholipid binding|zinc ion binding|regulation of ARF GTPase activity	molecular function|ARF GTPase activator activity|IEA|GO:0008060|RGD|na//molecular function|phospholipid binding|IEA|GO:0005543|RGD|na//molecular function|zinc ion binding|IEA|GO:0008270|RGD|na//biological process|regulation of ARF GTPase activity|IEA|GO:0032312|RGD|na
376	NM_001108941	2e-06	7486	Transducin (beta)-like 1 X-linked receptor 1	Tbl1xr1	365755	2	DNA binding|beta-catenin binding|beta-catenin binding|histone binding|histone binding|molecular_function|protein N-terminus binding|protein N-terminus binding|receptor activity|transcription corepressor activity|transcription corepressor activity|transcription regulatory region DNA binding|transcription regulatory region DNA binding|biological_process|canonical Wnt receptor signaling pathway|cano…	molecular function|DNA binding|ISO|GO:0003677|RGD|na//molecular function|beta-catenin binding|IEA|GO:0008013|RGD|na//molecular function|beta-catenin binding|ISO|GO:0008013|RGD|na//molecular function|histone binding|IEA|GO:0042393|RGD|na//molecular function|histone binding|ISO|GO:0042393|RGD|na//molecular function|molecular_function|ND|GO:0003674|RGD|na//molecular function|protein N-terminus bindi…
377	NM_053704	2e-06	1875	BCL2-interacting killer (apoptosis-inducing)	Bik	114496	7	BH domain binding|protein heterodimerization activity|induction of apoptosis|induction of apoptosis|male gonad development|male gonad development|positive regulation of protein homooligomerization|positive regulation of protein homooligomerization|positive regulation of release of cytochrome c from mitochondria|positive regulation of release of cytochrome c from mitochondria|spermatogenesis|sperm…	molecular function|BH domain binding|IPI|GO:0051400|RGD|9356461//molecular function|protein heterodimerization activity|IPI|GO:0046982|RGD|9356461//biological process|induction of apoptosis|IEA|GO:0006917|RGD|na//biological process|induction of apoptosis|ISO|GO:0006917|RGD|na//biological process|male gonad development|IEA|GO:0008584|RGD|na//biological process|male gonad development|ISO|GO:0008584…
378	NM_001170565	2.1e-06	1584	Interleukin 17 receptor C	Il17rc	297520	4	interleukin-17 receptor activity|positive regulation of cytokine production involved in inflammatory response|plasma membrane	molecular function|interleukin-17 receptor activity|ISO|GO:0030368|RGD|na//biological process|positive regulation of cytokine production involved in inflammatory response|ISO|GO:1900017|RGD|na//cellular component|plasma membrane|ISO|GO:0005886|RGD|na
379	NM_001012214	2.1e-06	1749	Serine (or cysteine) peptidase inhibitor, clade B, member 6b	Serpinb6b	364705	17	serine-type endopeptidase inhibitor activity|negative regulation of endopeptidase activity|regulation of proteolysis	molecular function|serine-type endopeptidase inhibitor activity|IBA|GO:0004867|RGD|na//biological process|negative regulation of endopeptidase activity|IBA|GO:0010951|RGD|na//biological process|regulation of proteolysis|IBA|GO:0030162|RGD|na
380	NM_199403	2.1e-06	1665	Hypothetical protein Dd25	Dd25	360863		multicellular organismal development|ossification|integral to membrane|rough endoplasmic reticulum membrane	biological process|multicellular organismal development|IEA|GO:0007275|RGD|na//biological process|ossification|IEA|GO:0001503|RGD|na//cellular component|integral to membrane|IEA|GO:0016021|RGD|na//cellular component|rough endoplasmic reticulum membrane|IEA|GO:0030867|RGD|na
381	NM_017180	2.2e-06	2089	Pleckstrin homology-like domain, family A, member 1	Phlda1	29380	7	phospholipid binding|FasL biosynthetic process|FasL biosynthetic process|apoptotic process|induction of apoptosis|cytoplasmic vesicle membrane|nucleolus|nucleolus|nucleus|nucleus|plasma membrane|plasma membrane	molecular function|phospholipid binding|IEA|GO:0005543|RGD|na//biological process|FasL biosynthetic process|IEA|GO:0045210|RGD|na//biological process|FasL biosynthetic process|ISO|GO:0045210|RGD|na//biological process|apoptotic process|IEA|GO:0006915|RGD|na//biological process|induction of apoptosis|IDA|GO:0006917|RGD|10428057//cellular component|cytoplasmic vesicle membrane|IEA|GO:0030659|RGD|na…
382	NM_012634	2.2e-06	2892	Phosphoribosyl pyrophosphate synthetase 2	Prps2	24689	X	ADP binding|AMP binding|ATP binding|ATP binding|GDP binding|carbohydrate binding|kinase activity|magnesium ion binding|protein binding|protein homodimerization activity|ribose phosphate diphosphokinase activity|ribose phosphate diphosphokinase activity|5-phosphoribose 1-diphosphate biosynthetic process|5-phosphoribose 1-diphosphate biosynthetic process|AMP biosynthetic process|nucleoside metaboli…	molecular function|ADP binding|IDA|GO:0043531|RGD|1651917//molecular function|AMP binding|IDA|GO:0016208|RGD|9748490//molecular function|ATP binding|IDA|GO:0005524|RGD|2546925//molecular function|ATP binding|ISS|GO:0005524|RGD|na//molecular function|GDP binding|IDA|GO:0019003|RGD|9748490//molecular function|carbohydrate binding|IDA|GO:0030246|RGD|2546925//molecular function|kinase activity|IEA|GO…
383	NM_013018	2.2e-06	2107	RAB3A, member RAS oncogene family	Rab3a	25531	16	ATPase activator activity|ATPase binding|GTP binding|GTP binding|GTPase activity|GTPase activity|GTPase binding|protein C-terminus binding|protein binding|GTP catabolic process|Rab protein signal transduction|axonogenesis|axonogenesis|lung development|lung development|maintenance of presynaptic active zone structure|maintenance of presynaptic active zone structure|mitochondrion organization|mitoc…	molecular function|ATPase activator activity|IDA|GO:0001671|RGD|11062069//molecular function|ATPase binding|IDA|GO:0051117|RGD|11062069//molecular function|GTP binding|IDA|GO:0005525|RGD|8807639//molecular function|GTP binding|IEA|GO:0005525|RGD|na//molecular function|GTPase activity|IEA|GO:0003924|RGD|na//molecular function|GTPase activity|ISO|GO:0003924|RGD|na//molecular function|GTPase binding…
384	NM_053968	2.2e-06	1612	Metallothionein 3	Mt3	117038	19	cadmium ion binding|cadmium ion binding|copper ion binding|copper ion binding|cysteine-type endopeptidase inhibitor activity involved in apoptotic process|cysteine-type endopeptidase inhibitor activity involved in apoptotic process|drug binding|drug binding|metal ion binding|protein kinase activator activity|protein kinase activator activity|zinc ion binding|zinc ion binding|ERK1 and ERK2 cascade…	molecular function|cadmium ion binding|ISO|GO:0046870|RGD|na//molecular function|cadmium ion binding|ISS|GO:0046870|RGD|na//molecular function|copper ion binding|ISO|GO:0005507|RGD|na//molecular function|copper ion binding|ISS|GO:0005507|RGD|na//molecular function|cysteine-type endopeptidase inhibitor activity involved in apoptotic process|ISO|GO:0043027|RGD|na//molecular function|cysteine-type e…
385	NM_001034073	2.3e-06	2268	Tropomyosin 1, alpha	Tpm1	24851	8	actin binding|actin binding|actin filament binding|cytoskeletal protein binding|protein N-terminus binding|protein homodimerization activity|actin filament capping|cardiac muscle contraction|cardiac muscle contraction|cellular response to reactive oxygen species|embryo development|in utero embryonic development|muscle contraction|positive regulation of ATPase activity|positive regulation of heart…	molecular function|actin binding|IMP|GO:0003779|RGD|14640678//molecular function|actin binding|TAS|GO:0003779|RGD|2022655//molecular function|actin filament binding|IMP|GO:0051015|RGD|11329279//molecular function|cytoskeletal protein binding|ISO|GO:0008092|RGD|na//molecular function|protein N-terminus binding|IDA|GO:0047485|RGD|15779917//molecular function|protein homodimerization activity|IDA|GO…
386	NM_001034069	2.3e-06	2268	Tropomyosin 1, alpha	Tpm1	24851	8	actin binding|actin binding|actin filament binding|cytoskeletal protein binding|protein N-terminus binding|protein homodimerization activity|actin filament capping|cardiac muscle contraction|cardiac muscle contraction|cellular response to reactive oxygen species|embryo development|in utero embryonic development|muscle contraction|positive regulation of ATPase activity|positive regulation of heart…	molecular function|actin binding|IMP|GO:0003779|RGD|14640678//molecular function|actin binding|TAS|GO:0003779|RGD|2022655//molecular function|actin filament binding|IMP|GO:0051015|RGD|11329279//molecular function|cytoskeletal protein binding|ISO|GO:0008092|RGD|na//molecular function|protein N-terminus binding|IDA|GO:0047485|RGD|15779917//molecular function|protein homodimerization activity|IDA|GO…
387	NM_001034071	2.3e-06	2268	Tropomyosin 1, alpha	Tpm1	24851	8	actin binding|actin binding|actin filament binding|cytoskeletal protein binding|protein N-terminus binding|protein homodimerization activity|actin filament capping|cardiac muscle contraction|cardiac muscle contraction|cellular response to reactive oxygen species|embryo development|in utero embryonic development|muscle contraction|positive regulation of ATPase activity|positive regulation of heart…	molecular function|actin binding|IMP|GO:0003779|RGD|14640678//molecular function|actin binding|TAS|GO:0003779|RGD|2022655//molecular function|actin filament binding|IMP|GO:0051015|RGD|11329279//molecular function|cytoskeletal protein binding|ISO|GO:0008092|RGD|na//molecular function|protein N-terminus binding|IDA|GO:0047485|RGD|15779917//molecular function|protein homodimerization activity|IDA|GO…
388	NM_001034070	2.3e-06	2268	Tropomyosin 1, alpha	Tpm1	24851	8	actin binding|actin binding|actin filament binding|cytoskeletal protein binding|protein N-terminus binding|protein homodimerization activity|actin filament capping|cardiac muscle contraction|cardiac muscle contraction|cellular response to reactive oxygen species|embryo development|in utero embryonic development|muscle contraction|positive regulation of ATPase activity|positive regulation of heart…	molecular function|actin binding|IMP|GO:0003779|RGD|14640678//molecular function|actin binding|TAS|GO:0003779|RGD|2022655//molecular function|actin filament binding|IMP|GO:0051015|RGD|11329279//molecular function|cytoskeletal protein binding|ISO|GO:0008092|RGD|na//molecular function|protein N-terminus binding|IDA|GO:0047485|RGD|15779917//molecular function|protein homodimerization activity|IDA|GO…
389	NM_001034074	2.3e-06	2268	Tropomyosin 1, alpha	Tpm1	24851	8	actin binding|actin binding|actin filament binding|cytoskeletal protein binding|protein N-terminus binding|protein homodimerization activity|actin filament capping|cardiac muscle contraction|cardiac muscle contraction|cellular response to reactive oxygen species|embryo development|in utero embryonic development|muscle contraction|positive regulation of ATPase activity|positive regulation of heart…	molecular function|actin binding|IMP|GO:0003779|RGD|14640678//molecular function|actin binding|TAS|GO:0003779|RGD|2022655//molecular function|actin filament binding|IMP|GO:0051015|RGD|11329279//molecular function|cytoskeletal protein binding|ISO|GO:0008092|RGD|na//molecular function|protein N-terminus binding|IDA|GO:0047485|RGD|15779917//molecular function|protein homodimerization activity|IDA|GO…
390	NM_001104528	2.3e-06	2902	Eph receptor B1	Ephb1	24338	8	ATP binding|axon guidance receptor activity|axon guidance receptor activity|ephrin receptor activity|protein tyrosine kinase activity|protein tyrosine kinase activity|transmembrane-ephrin receptor activity|transmembrane-ephrin receptor activity|angiogenesis|angiogenesis|axon guidance|axon guidance|camera-type eye morphogenesis|camera-type eye morphogenesis|cell chemotaxis|cell chemotaxis|cell-sub…	molecular function|ATP binding|IEA|GO:0005524|RGD|na//molecular function|axon guidance receptor activity|IEA|GO:0008046|RGD|na//molecular function|axon guidance receptor activity|ISO|GO:0008046|RGD|na//molecular function|ephrin receptor activity|IEA|GO:0005003|RGD|na//molecular function|protein tyrosine kinase activity|IDA|GO:0004713|RGD|2017163//molecular function|protein tyrosine kinase activit…
391	NM_001033070	2.3e-06	1829	SAP domain containing ribonucleoprotein	Sarnp	362819	7	DNA binding|RNA binding|RNA polymerase II core promoter proximal region sequence-specific DNA binding|RNA polymerase II core promoter proximal region sequence-specific DNA binding transcription factor activity involved in negative regulation of transcription|RS domain binding|RS domain binding|protein C-terminus binding|protein C-terminus binding|negative regulation of transcription from RNA poly…	molecular function|DNA binding|IEA|GO:0003677|RGD|na//molecular function|RNA binding|IEA|GO:0003723|RGD|na//molecular function|RNA polymerase II core promoter proximal region sequence-specific DNA binding|ISO|GO:0000978|RGD|na//molecular function|RNA polymerase II core promoter proximal region sequence-specific DNA binding transcription factor activity involved in negative regulation of transcrip…
392	NM_001108477	2.3e-06	2577	Heterogeneous nuclear ribonucleoprotein U-like 1	Hnrnpul1	361522	1	enzyme binding|enzyme binding|nucleic acid binding|nucleus|nucleus|ribonucleoprotein complex	molecular function|enzyme binding|IEA|GO:0019899|RGD|na//molecular function|enzyme binding|ISO|GO:0019899|RGD|na//molecular function|nucleic acid binding|IEA|GO:0003676|RGD|na//cellular component|nucleus|IEA|GO:0005634|RGD|na//cellular component|nucleus|ISO|GO:0005634|RGD|na//cellular component|ribonucleoprotein complex|IEA|GO:0030529|RGD|na
393	NM_001127637	2.3e-06	1920	Sorting nexin 9	Snx9	683687
394	NM_021762	2.3e-06	1668	Translin	Tsn	60381		RNA binding|mRNA binding|protein complex binding|sequence-specific DNA binding|single-stranded DNA binding|cytoplasm|nucleus	molecular function|RNA binding|ISO|GO:0003723|RGD|na//molecular function|mRNA binding|ISO|GO:0003729|RGD|na//molecular function|protein complex binding|IDA|GO:0032403|RGD|9681436//molecular function|sequence-specific DNA binding|IDA|GO:0043565|RGD|9681436//molecular function|single-stranded DNA binding|IDA|GO:0003697|RGD|9681436//cellular component|cytoplasm|ISO|GO:0005737|RGD|na//cellular compon…
395	NM_170787	2.4e-06	1504	ELKS/RAB6-interacting/CAST family member 2	Erc2	259269		PDZ domain binding|PDZ domain binding|protein binding|protein complex binding|synapse assembly|synapse organization|cell junction|endoplasmic reticulum|growth cone|membrane fraction|neuronal cell body|postsynaptic density|presynaptic membrane|protein complex|synapse|synaptosome|terminal button	molecular function|PDZ domain binding|IPI|GO:0030165|RGD|12163476//molecular function|PDZ domain binding|NAS|GO:0030165|RGD|12163476//molecular function|protein binding|IPI|GO:0005515|RGD|12163476//molecular function|protein complex binding|IDA|GO:0032403|RGD|12163476//biological process|synapse assembly|NAS|GO:0007416|RGD|12163476//biological process|synapse organization|IEP|GO:0050808|RGD|12163…
396	NM_019361	2.4e-06	3119	Activity-regulated cytoskeleton-associated protein	Arc	54323	7	protein binding|anterior/posterior pattern specification|anterior/posterior pattern specification|cell migration|cell migration|cytoskeleton organization|cytoskeleton organization|endocytosis|endoderm development|endoderm development|learning|regulation of cell morphogenesis|regulation of cell morphogenesis|regulation of neuronal synaptic plasticity|acrosomal vesicle|actin cytoskeleton|cell corte…	molecular function|protein binding|IPI|GO:0005515|RGD|na//biological process|anterior/posterior pattern specification|IEA|GO:0009952|RGD|na//biological process|anterior/posterior pattern specification|ISO|GO:0009952|RGD|na//biological process|cell migration|ISO|GO:0016477|RGD|na//biological process|cell migration|ISS|GO:0016477|RGD|na//biological process|cytoskeleton organization|ISO|GO:0007010|R…
397	NM_001106068	2.4e-06	2431	UDP-GlcNAc:betaGal beta-1,3-N-acetylglucosaminyltransferase 3	B3gnt3	290638		galactosyltransferase activity|protein glycosylation|Golgi apparatus|integral to membrane	molecular function|galactosyltransferase activity|IEA|GO:0008378|RGD|na//biological process|protein glycosylation|IEA|GO:0006486|RGD|na//cellular component|Golgi apparatus|IEA|GO:0005794|RGD|na//cellular component|integral to membrane|IEA|GO:0016021|RGD|na
398	NM_033299	2.4e-06	2918	Phospholipase D2	Pld2	25097	10	NAPE-specific phospholipase D activity|phosphatidylinositol binding|phospholipase D activity|protein binding|protein kinase C binding|G-protein coupled receptor internalization|cell communication|neuron projection development|phospholipid catabolic process|positive regulation of cell adhesion|positive regulation of cell migration|positive regulation of mast cell degranulation|positive regulation …	molecular function|NAPE-specific phospholipase D activity|IEA|GO:0070290|RGD|na//molecular function|phosphatidylinositol binding|IEA|GO:0035091|RGD|na//molecular function|phospholipase D activity|IDA|GO:0004630|RGD|9111050//molecular function|protein binding|IPI|GO:0005515|RGD|11876650//molecular function|protein kinase C binding|IPI|GO:0005080|RGD|16113073//biological process|G-protein coupled r…
399	NM_001108790	2.4e-06	2035	Transmembrane protein 14A	Tmem14a	363206	9	membrane	cellular component|membrane|IEA|GO:0016020|RGD|na
400	NM_001039338	2.5e-06	1828	Zinc finger, DHHC-type containing 5	Zdhhc5	362156		zinc ion binding|protein palmitoylation|plasma membrane	molecular function|zinc ion binding|IEA|GO:0008270|RGD|na//biological process|protein palmitoylation|ISO|GO:0018345|RGD|na//cellular component|plasma membrane|ISO|GO:0005886|RGD|na
401	NM_001012062	2.5e-06	4037	TGF-beta activated kinase 1/MAP3K7 binding protein 2	Tab2	308267		K63-linked polyubiquitin binding|K63-linked polyubiquitin binding|protein binding|zinc ion binding|biological_process|heart development|heart development|positive regulation of I-kappaB kinase/NF-kappaB cascade|positive regulation of I-kappaB kinase/NF-kappaB cascade|positive regulation of protein kinase activity|positive regulation of protein kinase activity|cytosol|nucleus|soluble fraction	molecular function|K63-linked polyubiquitin binding|ISO|GO:0070530|RGD|na//molecular function|K63-linked polyubiquitin binding|ISS|GO:0070530|RGD|na//molecular function|protein binding|IPI|GO:0005515|RGD|18299187//molecular function|zinc ion binding|IEA|GO:0008270|RGD|na//biological process|biological_process|ND|GO:0008150|RGD|na//biological process|heart development|ISO|GO:0007507|RGD|na//biolog…
402	NM_001109301	2.5e-06	2069	MyoD family inhibitor	Mdfi	501097		transcription factor binding|transcription factor binding|activation of JUN kinase activity|activation of JUN kinase activity|dorsal/ventral axis specification|dorsal/ventral axis specification|embryonic skeletal system morphogenesis|embryonic skeletal system morphogenesis|negative regulation of DNA binding|negative regulation of DNA binding|negative regulation of Wnt receptor signaling pathway|n…	molecular function|transcription factor binding|IEA|GO:0008134|RGD|na//molecular function|transcription factor binding|ISO|GO:0008134|RGD|na//biological process|activation of JUN kinase activity|IEA|GO:0007257|RGD|na//biological process|activation of JUN kinase activity|ISO|GO:0007257|RGD|na//biological process|dorsal/ventral axis specification|IEA|GO:0009950|RGD|na//biological process|dorsal/ven…
403	NM_001108577	2.5e-06	2797	Protein phosphatase 2A activator, regulatory subunit 4	Ppp2r4	362102	3	ATP binding|ATPase activity|phosphatase activator activity|protein homodimerization activity|protein phosphatase 2A binding|protein phosphatase type 2A regulator activity|protein tyrosine phosphatase activator activity|receptor binding|ATP catabolic process|negative regulation of phosphoprotein phosphatase activity|negative regulation of protein dephosphorylation|positive regulation of apoptotic …	molecular function|ATP binding|ISO|GO:0005524|RGD|na//molecular function|ATPase activity|ISO|GO:0016887|RGD|na//molecular function|phosphatase activator activity|IEA|GO:0019211|RGD|na//molecular function|protein homodimerization activity|ISO|GO:0042803|RGD|na//molecular function|protein phosphatase 2A binding|ISO|GO:0051721|RGD|na//molecular function|protein phosphatase type 2A regulator activity…
404	NM_001108117	2.6e-06	2648	Coatomer protein complex, subunit zeta 1	Copz1	315345		intra-Golgi vesicle-mediated transport|intracellular protein transport|vesicle-mediated transport|COPI vesicle coat|membrane coat	biological process|intra-Golgi vesicle-mediated transport|ISO|GO:0006891|RGD|na//biological process|intracellular protein transport|IEA|GO:0006886|RGD|na//biological process|vesicle-mediated transport|IEA|GO:0016192|RGD|na//cellular component|COPI vesicle coat|ISO|GO:0030126|RGD|na//cellular component|membrane coat|IEA|GO:0030117|RGD|na
405	NM_001108740	2.6e-06	2563	Cytoskeleton-associated protein 4	Ckap4	362859	7	endoplasmic reticulum|endoplasmic reticulum|lipid particle	cellular component|endoplasmic reticulum|IEA|GO:0005783|RGD|na//cellular component|endoplasmic reticulum|ISO|GO:0005783|RGD|na//cellular component|lipid particle|ISO|GO:0005811|RGD|na
406	NM_053596	2.6e-06	1953	Endothelin converting enzyme 1	Ece1	94204	5	endopeptidase activity|metal ion binding|metalloendopeptidase activity|protein homodimerization activity|protein homodimerization activity|apoptotic process|bradykinin catabolic process|bradykinin catabolic process|calcitonin catabolic process|calcitonin catabolic process|ear development|ear development|embryonic digit morphogenesis|embryonic digit morphogenesis|endothelin maturation|endothelin m…	molecular function|endopeptidase activity|ISO|GO:0004175|RGD|na//molecular function|metal ion binding|IEA|GO:0046872|RGD|na//molecular function|metalloendopeptidase activity|IEA|GO:0004222|RGD|na//molecular function|protein homodimerization activity|IEA|GO:0042803|RGD|na//molecular function|protein homodimerization activity|ISO|GO:0042803|RGD|na//biological process|apoptotic process|IMP|GO:000691…
407	NM_001191552	2.6e-06	3157	Wolf-Hirschhorn syndrome candidate 1 (human)	Whsc1	680537	14	chromatin binding|histone-lysine N-methyltransferase activity|molecular_function|atrial septum primum morphogenesis|atrial septum secundum morphogenesis|biological_process|bone development|chromatin modification|membranous septum morphogenesis|negative regulation of transcription from RNA polymerase II promoter|cellular_component|nuclear membrane|nucleolus|nucleus	molecular function|chromatin binding|ISO|GO:0003682|RGD|na//molecular function|histone-lysine N-methyltransferase activity|ISO|GO:0018024|RGD|na//molecular function|molecular_function|ND|GO:0003674|RGD|na//biological process|atrial septum primum morphogenesis|ISO|GO:0003289|RGD|na//biological process|atrial septum secundum morphogenesis|ISO|GO:0003290|RGD|na//biological process|biological_process…
408	NM_001014256	2.6e-06	2353	Betaine-homocysteine S-methyltransferase 2	Bhmt2	365972	2	betaine-homocysteine S-methyltransferase activity|homocysteine S-methyltransferase activity|zinc ion binding|betaine catabolic process|methionine biosynthetic process|cytoplasm	molecular function|betaine-homocysteine S-methyltransferase activity|IEA|GO:0047150|RGD|na//molecular function|homocysteine S-methyltransferase activity|IEA|GO:0008898|RGD|na//molecular function|zinc ion binding|IEA|GO:0008270|RGD|na//biological process|betaine catabolic process|IEA|GO:0006579|RGD|na//biological process|methionine biosynthetic process|IEA|GO:0009086|RGD|na//cellular component|cyt…
409	NM_001107981	2.7e-06	1907	Similar to hypothetical protein FLJ38984	RGD1563072	313595	5
410	NM_001107981	2.7e-06	1907	Similar to hypothetical protein FLJ38984	RGD1563072	313595	5
411	NM_001270985	2.7e-06	2413	Data not found
412	NM_001107038	2.8e-06	2029	Syntaxin binding protein 4	Stxbp4	303443	10	molecular_function|biological_process|glucose transport|insulin receptor signaling pathway|protein targeting|cellular_component|cytoplasm|intermediate filament cytoskeleton|intracellular|nucleolus|nucleus	molecular function|molecular_function|ND|GO:0003674|RGD|na//biological process|biological_process|ND|GO:0008150|RGD|na//biological process|glucose transport|ISO|GO:0015758|RGD|na//biological process|insulin receptor signaling pathway|ISO|GO:0008286|RGD|na//biological process|protein targeting|ISO|GO:0006605|RGD|na//cellular component|cellular_component|ND|GO:0005575|RGD|na//cellular component|cyt…
413	NM_001191991	2.8e-06	2916	Family with sequence similarity 19 (chemokine (C-C motif)-like), member A5	Fam19a5	500915	7
414	NM_012722	2.8e-06	2457	Elastin	Eln	25043	12	extracellular matrix binding|extracellular matrix binding|extracellular matrix constituent conferring elasticity|extracellular matrix structural constituent|blood vessel remodeling|elastic fiber assembly|extracellular matrix organization|regulation of actin filament polymerization|regulation of actin filament polymerization|skeletal muscle tissue development|skeletal muscle tissue development|str…	molecular function|extracellular matrix binding|IEA|GO:0050840|RGD|na//molecular function|extracellular matrix binding|ISO|GO:0050840|RGD|na//molecular function|extracellular matrix constituent conferring elasticity|IMP|GO:0030023|RGD|10090127//molecular function|extracellular matrix structural constituent|IEA|GO:0005201|RGD|na//biological process|blood vessel remodeling|IDA|GO:0001974|RGD|128445…
415	NM_001108483	2.8e-06	2137	Small nuclear ribonucleoprotein 70 (U1)	Snrnp70	361574		RNA binding|nucleic acid binding|nucleotide binding|nuclear mRNA splicing, via spliceosome|regulation of RNA splicing|nucleus|spliceosomal complex	molecular function|RNA binding|ISO|GO:0003723|RGD|na//molecular function|nucleic acid binding|IEA|GO:0003676|RGD|na//molecular function|nucleotide binding|IEA|GO:0000166|RGD|na//biological process|nuclear mRNA splicing, via spliceosome|ISO|GO:0000398|RGD|na//biological process|regulation of RNA splicing|ISO|GO:0043484|RGD|na//cellular component|nucleus|ISO|GO:0005634|RGD|na//cellular component|sp…
416	NM_001127375	2.8e-06	3230	Zinc finger and BTB domain containing 7C	Zbtb7c	679155
417	NM_001106964	2.8e-06	4755	Transducin (beta)-like 1 X-linked	Tbl1x	302711	X	DNA binding|beta-catenin binding|chromatin binding|histone binding|molecular_function|protein C-terminus binding|protein domain specific binding|transcription corepressor activity|transcription factor binding|transcription regulatory region DNA binding|biological_process|canonical Wnt receptor signaling pathway|fat cell differentiation|negative regulation of transcription from RNA polymerase II p…	molecular function|DNA binding|ISO|GO:0003677|RGD|na//molecular function|beta-catenin binding|ISO|GO:0008013|RGD|na//molecular function|chromatin binding|ISO|GO:0003682|RGD|na//molecular function|histone binding|ISO|GO:0042393|RGD|na//molecular function|molecular_function|ND|GO:0003674|RGD|na//molecular function|protein C-terminus binding|ISO|GO:0008022|RGD|na//molecular function|protein domain s…
418	NM_017003	2.8e-06	2342	V-erb-b2 erythroblastic leukemia viral oncogene homolog 2, neuro/glioblastoma derived oncogene homolog (avian)	Erbb2	24337	10	ATP binding|DNA binding|Hsp90 protein binding|RNA polymerase I core binding|RNA polymerase I core binding|glycoprotein binding|growth factor binding|identical protein binding|protein C-terminus binding|protein binding|protein heterodimerization activity|protein heterodimerization activity|protein phosphatase binding|protein tyrosine kinase activity|protein tyrosine kinase activity|receptor signal…	molecular function|ATP binding|IEA|GO:0005524|RGD|na//molecular function|DNA binding|IEA|GO:0003677|RGD|na//molecular function|Hsp90 protein binding|IPI|GO:0051879|RGD|15671027//molecular function|RNA polymerase I core binding|ISO|GO:0001042|RGD|na//molecular function|RNA polymerase I core binding|ISS|GO:0001042|RGD|na//molecular function|glycoprotein binding|IPI|GO:0001948|RGD|15499570//molecula…
419	NM_134452	2.8e-06	1518	Collagen, type V, alpha 1	Col5a1	85490	3	extracellular matrix structural constituent|extracellular matrix structural constituent|heparin binding|heparin binding|platelet-derived growth factor binding|platelet-derived growth factor binding|proteoglycan binding|proteoglycan binding|biological_process|blood vessel development|blood vessel development|cell adhesion|cell adhesion|cell migration|collagen biosynthetic process|collagen biosynth…	molecular function|extracellular matrix structural constituent|IEA|GO:0005201|RGD|na//molecular function|extracellular matrix structural constituent|ISO|GO:0005201|RGD|na//molecular function|heparin binding|IDA|GO:0008201|RGD|10852920//molecular function|heparin binding|ISO|GO:0008201|RGD|na//molecular function|platelet-derived growth factor binding|IEA|GO:0048407|RGD|na//molecular function|plate…
420	NM_001033866	2.9e-06	1876	Surfeit 2	Surf2	619345
421	NM_001033866	2.9e-06	1876	Surfeit 2	Surf2	619345
422	NM_057209	2.9e-06	2343	Myosin light chain kinase 2	Mylk2	117558	3	ATP binding|calmodulin binding|myosin light chain binding|myosin light chain kinase activity|myosin light chain kinase activity|myosin light chain kinase activity|protein serine/threonine kinase activity|cardiac muscle cell differentiation|cardiac muscle tissue morphogenesis|cardiac muscle tissue morphogenesis|muscle contraction|neuromuscular synaptic transmission|neuromuscular synaptic transmiss…	molecular function|ATP binding|IEA|GO:0005524|RGD|na//molecular function|calmodulin binding|IEA|GO:0005516|RGD|na//molecular function|myosin light chain binding|IMP|GO:0032027|RGD|16002744//molecular function|myosin light chain kinase activity|IDA|GO:0004687|RGD|2839493//molecular function|myosin light chain kinase activity|IMP|GO:0004687|RGD|16002744//molecular function|myosin light chain kinase…
423	NM_001106924	2.9e-06	3862	Calcium binding protein 39	Cab39	301574	9	kinase binding|protein kinase activator activity|protein serine/threonine kinase activity|protein heterooligomerization|protein complex	molecular function|kinase binding|IEA|GO:0019900|RGD|na//molecular function|protein kinase activator activity|IEA|GO:0030295|RGD|na//molecular function|protein serine/threonine kinase activity|IMP|GO:0004674|RGD|14511394//biological process|protein heterooligomerization|IDA|GO:0051291|RGD|14511394//cellular component|protein complex|IDA|GO:0043234|RGD|14511394
424	NM_030995	3e-06	2825	Microtubule-associated protein 1A	Map1a	25152	3	actin binding|collagen binding|protein binding|negative regulation of microtubule depolymerization|sensory perception of sound|cytoplasm|cytosol|microtubule|microtubule associated complex	molecular function|actin binding|IDA|GO:0003779|RGD|11896150//molecular function|collagen binding|IPI|GO:0005518|RGD|11418592//molecular function|protein binding|IPI|GO:0005515|RGD|9786987//biological process|negative regulation of microtubule depolymerization|IDA|GO:0007026|RGD|11896150//biological process|sensory perception of sound|ISO|GO:0007605|RGD|na//cellular component|cytoplasm|IEA|GO:000…
425	NM_001271346	3e-06	1870	Data not found
426	NM_001106457	3.1e-06	3930	Nescient helix loop helix 2	Nhlh2	295327	2	RNA polymerase II activating transcription factor binding|RNA polymerase II activating transcription factor binding|molecular_function|biological_process|mating behavior|mating behavior|ovulation cycle|ovulation cycle|cellular_component	molecular function|RNA polymerase II activating transcription factor binding|IEA|GO:0001102|RGD|na//molecular function|RNA polymerase II activating transcription factor binding|ISO|GO:0001102|RGD|na//molecular function|molecular_function|ND|GO:0003674|RGD|na//biological process|biological_process|ND|GO:0008150|RGD|na//biological process|mating behavior|IEA|GO:0007617|RGD|na//biological process|ma…
427	NM_031130	3.1e-06	2221	Nuclear receptor subfamily 2, group F, member 1	Nr2f1	81808	2	retinoic acid-responsive element binding|sequence-specific DNA binding|sequence-specific DNA binding transcription factor activity|forebrain development|negative regulation of neuron projection development|negative regulation of transcription from RNA polymerase II promoter|nervous system development|neuron migration|positive regulation of transcription from RNA polymerase II promoter|nucleus	molecular function|retinoic acid-responsive element binding|IDA|GO:0044323|RGD|7797489//molecular function|sequence-specific DNA binding|ISO|GO:0043565|RGD|na//molecular function|sequence-specific DNA binding transcription factor activity|ISO|GO:0003700|RGD|na//biological process|forebrain development|ISO|GO:0030900|RGD|na//biological process|negative regulation of neuron projection development|I…
428	NM_001271274	3.2e-06	2107	Data not found
429	NM_001011892	3.2e-06	2147	Serpin peptidase inhibitor, clade F (alpha-2 antiplasmin, pigment epithelium derived factor), member 2	Serpinf2	287527	10	eukaryotic cell surface binding|eukaryotic cell surface binding|protease binding|protease binding|protein homodimerization activity|protein homodimerization activity|serine-type endopeptidase inhibitor activity|serine-type endopeptidase inhibitor activity|serine-type endopeptidase inhibitor activity|blood vessel morphogenesis|blood vessel morphogenesis|collagen fibril organization|collagen fibril…	molecular function|eukaryotic cell surface binding|IEA|GO:0043499|RGD|na//molecular function|eukaryotic cell surface binding|ISO|GO:0043499|RGD|na//molecular function|protease binding|IEA|GO:0002020|RGD|na//molecular function|protease binding|ISO|GO:0002020|RGD|na//molecular function|protein homodimerization activity|IEA|GO:0042803|RGD|na//molecular function|protein homodimerization activity|ISO|…
430	NM_001106565	3.3e-06	1769	Mediator complex subunit 27	Med27	296612	3	transcription coactivator activity|transcription coactivator activity|regulation of transcription from RNA polymerase II promoter|regulation of transcription from RNA polymerase II promoter|stem cell maintenance|cytoplasm|cytoplasm|nucleolus|nucleolus|nucleus|transcription factor complex|transcription factor complex	molecular function|transcription coactivator activity|IEA|GO:0003713|RGD|na//molecular function|transcription coactivator activity|ISO|GO:0003713|RGD|na//biological process|regulation of transcription from RNA polymerase II promoter|IEA|GO:0006357|RGD|na//biological process|regulation of transcription from RNA polymerase II promoter|ISO|GO:0006357|RGD|na//biological process|stem cell maintenance|…
431	NM_001107393	3.4e-06	3222	Data not found
432	NM_001100636	3.4e-06	3996	Secretory carrier membrane protein 1	Scamp1	29521	2	protein domain specific binding|endocytosis|exocytosis|exocytosis|protein transport|protein transport|Golgi apparatus|cell|integral to membrane|integral to membrane|recycling endosome membrane|recycling endosome membrane|synapse|synaptic vesicle membrane|synaptic vesicle membrane|trans-Golgi network|trans-Golgi network|zymogen granule membrane|zymogen granule membrane	molecular function|protein domain specific binding|IDA|GO:0019904|RGD|10777571//biological process|endocytosis|IDA|GO:0006897|RGD|10777571//biological process|exocytosis|IEA|GO:0006887|RGD|na//biological process|exocytosis|ISO|GO:0006887|RGD|na//biological process|protein transport|ISO|GO:0015031|RGD|na//biological process|protein transport|ISS|GO:0015031|RGD|na//cellular component|Golgi apparatu…
433	NM_001271226	3.5e-06	2159	Data not found
434	NM_053859	3.5e-06	1704	Solute carrier family 17 (sodium-dependent inorganic phosphate cotransporter), member 7	Slc17a7	116638	1	inorganic phosphate transmembrane transporter activity|sodium-dependent phosphate transmembrane transporter activity|sodium:inorganic phosphate symporter activity|symporter activity|L-glutamate import|long-term memory|neurotransmitter transport|phosphate ion transport|regulation of excitatory postsynaptic membrane potential|sequestering of neurotransmitter|sodium ion transport|sodium-dependent ph…	molecular function|inorganic phosphate transmembrane transporter activity|IDA|GO:0005315|RGD|8202535//molecular function|sodium-dependent phosphate transmembrane transporter activity|IDA|GO:0015321|RGD|8202535//molecular function|sodium:inorganic phosphate symporter activity|ISO|GO:0015319|RGD|na//molecular function|symporter activity|IEA|GO:0015293|RGD|na//biological process|L-glutamate import|I…
435	NM_001173469	3.5e-06	2233	Homeo box D9	Hoxd9	688999		sequence-specific DNA binding|sequence-specific DNA binding transcription factor activity|multicellular organismal development|transcription, DNA-dependent|nucleus	molecular function|sequence-specific DNA binding|IEA|GO:0043565|RGD|na//molecular function|sequence-specific DNA binding transcription factor activity|IEA|GO:0003700|RGD|na//biological process|multicellular organismal development|IEA|GO:0007275|RGD|na//biological process|transcription, DNA-dependent|IEA|GO:0006351|RGD|na//cellular component|nucleus|IEA|GO:0005634|RGD|na
436	NM_001135008	3.5e-06	2366	Poly(A) binding protein, nuclear 1	Pabpn1	116697	15	poly(A)+ mRNA export from nucleus|cytoplasm|nucleolus|nucleus|nucleus|ribonucleoprotein complex	biological process|poly(A)+ mRNA export from nucleus|ISO|GO:0016973|RGD|na//cellular component|cytoplasm|ISO|GO:0005737|RGD|na//cellular component|nucleolus|ISO|GO:0005730|RGD|na//cellular component|nucleus|IDA|GO:0005634|RGD|14976164//cellular component|nucleus|ISO|GO:0005634|RGD|na//cellular component|ribonucleoprotein complex|ISO|GO:0030529|RGD|na
437	NM_001107577	3.6e-06	1850	Leucine rich repeat containing 10B	Lrrc10b	309208	1
438	NM_031795	3.6e-06	4047	UDP-glucose ceramide glucosyltransferase	Ugcg	83626	5	ceramide glucosyltransferase activity|lipid biosynthetic process|sphingolipid metabolic process|Golgi membrane|integral to membrane	molecular function|ceramide glucosyltransferase activity|IDA|GO:0008120|RGD|10393098//biological process|lipid biosynthetic process|IEA|GO:0008610|RGD|na//biological process|sphingolipid metabolic process|IEA|GO:0006665|RGD|na//cellular component|Golgi membrane|IEA|GO:0000139|RGD|na//cellular component|integral to membrane|IEA|GO:0016021|RGD|na
439	NM_001127446	3.7e-06	2254	Deleted in liver cancer 1	Dlc1	58834		Rac GTPase activator activity|Rho GTPase activator activity|Rho GTPase activator activity|SH2 domain binding|SH2 domain binding|phospholipase binding|vinculin binding|Rho protein signal transduction|actin cytoskeleton organization|activation of cysteine-type endopeptidase activity involved in apoptotic process|activation of cysteine-type endopeptidase activity involved in apoptotic process|activa…	molecular function|Rac GTPase activator activity|ISO|GO:0030675|RGD|na//molecular function|Rho GTPase activator activity|IDA|GO:0005100|RGD|7835339//molecular function|Rho GTPase activator activity|ISO|GO:0005100|RGD|na//molecular function|SH2 domain binding|IEA|GO:0042169|RGD|na//molecular function|SH2 domain binding|ISO|GO:0042169|RGD|na//molecular function|phospholipase binding|IPI|GO:0043274|…
440	NM_001109627	3.8e-06	1500	Hypothetical protein LOC691153	LOC691153	691153
441	NM_080773	3.8e-06	1500	Cholinergic receptor, muscarinic 1	Chrm1	25229	1	G-protein coupled acetylcholine receptor activity|G-protein coupled acetylcholine receptor activity|drug binding|G-protein coupled acetylcholine receptor signaling pathway|G-protein coupled acetylcholine receptor signaling pathway|neuromuscular synaptic transmission|positive regulation of ion transport|regulation of locomotion|regulation of locomotion|asymmetric synapse|axon terminus|cell junctio…	molecular function|G-protein coupled acetylcholine receptor activity|IDA|GO:0016907|RGD|12534975//molecular function|G-protein coupled acetylcholine receptor activity|IMP|GO:0016907|RGD|8320877//molecular function|drug binding|IDA|GO:0008144|RGD|8320877//biological process|G-protein coupled acetylcholine receptor signaling pathway|IDA|GO:0007213|RGD|12534975//biological process|G-protein coupled …
442	NM_001109544	3.9e-06	1639	Programmed cell death 2-like	Pdcd2l	689637	1	cytoplasm	cellular component|cytoplasm|IEA|GO:0005737|RGD|na
443	NM_001100488	3.9e-06	4499	RIMS binding protein 2	Rimbp2	266780	12	protein binding|negative regulation of phosphatase activity|negative regulation of phosphatase activity|cell junction|plasma membrane|synapse	molecular function|protein binding|IPI|GO:0005515|RGD|10748113//biological process|negative regulation of phosphatase activity|ISO|GO:0010923|RGD|na//biological process|negative regulation of phosphatase activity|ISS|GO:0010923|RGD|na//cellular component|cell junction|IEA|GO:0030054|RGD|na//cellular component|plasma membrane|IEA|GO:0005886|RGD|na//cellular component|synapse|IEA|GO:0045202|RGD|na
444	NM_001191596	4e-06	4917	Ubiquitin specific peptidase 46	Usp46	289584	14	ubiquitin thiolesterase activity|ubiquitin-specific protease activity|behavior|protein deubiquitination|regulation of synaptic transmission, GABAergic	molecular function|ubiquitin thiolesterase activity|ISO|GO:0004221|RGD|na//molecular function|ubiquitin-specific protease activity|ISO|GO:0004843|RGD|na//biological process|behavior|ISO|GO:0007610|RGD|na//biological process|protein deubiquitination|ISO|GO:0016579|RGD|na//biological process|regulation of synaptic transmission, GABAergic|ISO|GO:0032228|RGD|na
445	NM_001110808	4e-06	2168	Calpain 12	Capn12	308476		calcium-dependent cysteine-type endopeptidase activity|proteolysis|intracellular	molecular function|calcium-dependent cysteine-type endopeptidase activity|IEA|GO:0004198|RGD|na//biological process|proteolysis|IEA|GO:0006508|RGD|na//cellular component|intracellular|IEA|GO:0005622|RGD|na
446	NM_013111	4.1e-06	6067	Solute carrier family 7 (cationic amino acid transporter, y+ system), member 1	Slc7a1	25648	12	arginine transmembrane transporter activity|arginine transmembrane transporter activity|cationic amino acid transmembrane transporter activity|receptor activity|arginine transport|arginine transport|arginine transport|basic amino acid transport|regulation of TOR signaling cascade|integral to membrane|plasma membrane	molecular function|arginine transmembrane transporter activity|IDA|GO:0015181|RGD|17234578//molecular function|arginine transmembrane transporter activity|ISO|GO:0015181|RGD|na//molecular function|cationic amino acid transmembrane transporter activity|TAS|GO:0015326|RGD|8939918//molecular function|receptor activity|IEA|GO:0004872|RGD|na//biological process|arginine transport|IDA|GO:0015809|RGD|17…
447	NM_001033987	4.1e-06	1833	Mitogen activated protein kinase kinase 5	Map2k5	29568	8	ATP binding|ATP binding|MAP kinase kinase activity|metal ion binding|protein kinase activity|protein serine/threonine kinase activity|protein tyrosine kinase activity|ERK5 cascade|MAPK cascade|MAPK cascade|activation of MAPK activity|activation of MAPK activity|cellular response to growth factor stimulus|heart development|heart development|negative regulation of NF-kappaB transcription factor act…	molecular function|ATP binding|IDA|GO:0005524|RGD|7499418//molecular function|ATP binding|IEA|GO:0005524|RGD|na//molecular function|MAP kinase kinase activity|IC|GO:0004708|RGD|7499418//molecular function|metal ion binding|IEA|GO:0046872|RGD|na//molecular function|protein kinase activity|IDA|GO:0004672|RGD|7499418//molecular function|protein serine/threonine kinase activity|IEA|GO:0004674|RGD|na/…
448	NM_017246	4.1e-06	1833	Mitogen activated protein kinase kinase 5	Map2k5	29568	8	ATP binding|ATP binding|MAP kinase kinase activity|metal ion binding|protein kinase activity|protein serine/threonine kinase activity|protein tyrosine kinase activity|ERK5 cascade|MAPK cascade|MAPK cascade|activation of MAPK activity|activation of MAPK activity|cellular response to growth factor stimulus|heart development|heart development|negative regulation of NF-kappaB transcription factor act…	molecular function|ATP binding|IDA|GO:0005524|RGD|7499418//molecular function|ATP binding|IEA|GO:0005524|RGD|na//molecular function|MAP kinase kinase activity|IC|GO:0004708|RGD|7499418//molecular function|metal ion binding|IEA|GO:0046872|RGD|na//molecular function|protein kinase activity|IDA|GO:0004672|RGD|7499418//molecular function|protein serine/threonine kinase activity|IEA|GO:0004674|RGD|na/…
449	NM_001105811	4.1e-06	1638	Rab interacting lysosomal protein	Rilp	287531	10	Rab GTPase binding|Rab GTPase binding|endosome to lysosome transport|endosome to lysosome transport|late endosome|late endosome|lysosome|lysosome|mitochondrion|mitochondrion	molecular function|Rab GTPase binding|IEA|GO:0017137|RGD|na//molecular function|Rab GTPase binding|ISO|GO:0017137|RGD|na//biological process|endosome to lysosome transport|IEA|GO:0008333|RGD|na//biological process|endosome to lysosome transport|ISO|GO:0008333|RGD|na//cellular component|late endosome|IEA|GO:0005770|RGD|na//cellular component|late endosome|ISO|GO:0005770|RGD|na//cellular component|…
450	NM_022666	4.2e-06	2395	Glutamate receptor, metabotropic 4	Grm4	24417	20	G-protein coupled receptor activity|activation of MAPK activity|adenylate cyclase-inhibiting G-protein coupled glutamate receptor signaling pathway|gamma-aminobutyric acid secretion|learning|negative regulation of apoptotic process|negative regulation of cell proliferation|negative regulation of synaptic transmission|neuron projection development|neuroprotection|positive regulation of MAPK cascad…	molecular function|G-protein coupled receptor activity|IEA|GO:0004930|RGD|na//biological process|activation of MAPK activity|ISO|GO:0000187|RGD|na//biological process|adenylate cyclase-inhibiting G-protein coupled glutamate receptor signaling pathway|ISO|GO:0007196|RGD|na//biological process|gamma-aminobutyric acid secretion|TAS|GO:0014051|RGD|11906782//biological process|learning|ISO|GO:0007612|…
451	NM_001008354	4.3e-06	4238	Mitochondrial ribosome recycling factor	Mrrf	311903	3	ribosome disassembly|translation|mitochondrion|mitochondrion	biological process|ribosome disassembly|ISO|GO:0032790|RGD|na//biological process|translation|IEA|GO:0006412|RGD|na//cellular component|mitochondrion|IEA|GO:0005739|RGD|na//cellular component|mitochondrion|ISO|GO:0005739|RGD|na
452	NM_001135754	4.4e-06	2480	Similar to BTB and CNC homology 1, basic leucine zipper transcription factor 2	RGD1562865	313125		DNA binding|protein dimerization activity|sequence-specific DNA binding|sequence-specific DNA binding transcription factor activity|sequence-specific DNA binding transcription factor activity|regulation of transcription, DNA-dependent|nucleus|nucleus	molecular function|DNA binding|ISO|GO:0003677|RGD|na//molecular function|protein dimerization activity|IEA|GO:0046983|RGD|na//molecular function|sequence-specific DNA binding|IEA|GO:0043565|RGD|na//molecular function|sequence-specific DNA binding transcription factor activity|IEA|GO:0003700|RGD|na//molecular function|sequence-specific DNA binding transcription factor activity|ISO|GO:0003700|RGD|n…
453	NM_001047899	4.4e-06	4150	Forty-two-three domain containing 1	Fyttd1	360726	11	mRNA binding|mRNA binding|mRNA export from nucleus|mRNA export from nucleus|nuclear speck|nuclear speck|nucleoplasm|nucleoplasm	molecular function|mRNA binding|ISO|GO:0003729|RGD|na//molecular function|mRNA binding|ISS|GO:0003729|RGD|na//biological process|mRNA export from nucleus|ISO|GO:0006406|RGD|na//biological process|mRNA export from nucleus|ISS|GO:0006406|RGD|na//cellular component|nuclear speck|ISO|GO:0016607|RGD|na//cellular component|nuclear speck|ISS|GO:0016607|RGD|na//cellular component|nucleoplasm|ISO|GO:00056…
454	NM_001015017	4.6e-06	1906	Olfactomedin 2	Olfm2	313783	8
455	NM_001137562	4.8e-06	2419	Ubiquitin related modifier 1	Urm1	311840	3	sulfurtransferase activity|tRNA thio-modification|tRNA wobble uridine modification|cytoplasm	molecular function|sulfurtransferase activity|IEA|GO:0016783|RGD|na//biological process|tRNA thio-modification|IEA|GO:0034227|RGD|na//biological process|tRNA wobble uridine modification|IEA|GO:0002098|RGD|na//cellular component|cytoplasm|IEA|GO:0005737|RGD|na
456	NM_019621	4.8e-06	2337	Discs, large homolog 4 (Drosophila)	Dlg4	29495	10	P2Y1 nucleotide receptor binding|PDZ domain binding|beta-1 adrenergic receptor binding|glutamate receptor binding|ionotropic glutamate receptor binding|ionotropic glutamate receptor binding|protein C-terminus binding|protein C-terminus binding|protein binding|protein complex binding|protein phosphatase binding|receptor binding|scaffold protein binding|scaffold protein binding|alpha-amino-3-hydrox…	molecular function|P2Y1 nucleotide receptor binding|IPI|GO:0031812|RGD|na//molecular function|PDZ domain binding|IPI|GO:0030165|RGD|15024025//molecular function|beta-1 adrenergic receptor binding|IPI|GO:0031697|RGD|11526121//molecular function|glutamate receptor binding|IPI|GO:0035254|RGD|na//molecular function|ionotropic glutamate receptor binding|IPI|GO:0035255|RGD|16540568//molecular function|…
457	NM_012726	4.8e-06	2829	Ataxin 1	Atxn1	25049	17	DNA binding|RNA binding|identical protein binding|identical protein binding|molecular_function|poly(G) RNA binding|poly(G) RNA binding|poly(U) RNA binding|poly(U) RNA binding|protein C-terminus binding|protein C-terminus binding|protein self-association|protein self-association|adult locomotory behavior|adult locomotory behavior|biological_process|negative regulation of insulin-like growth factor…	molecular function|DNA binding|IEA|GO:0003677|RGD|na//molecular function|RNA binding|ISO|GO:0003723|RGD|na//molecular function|identical protein binding|IEA|GO:0042802|RGD|na//molecular function|identical protein binding|ISO|GO:0042802|RGD|na//molecular function|molecular_function|ND|GO:0003674|RGD|na//molecular function|poly(G) RNA binding|ISO|GO:0034046|RGD|na//molecular function|poly(G) RNA bi…
458	NM_053775	4.9e-06	1500	ATPase, H+ transporting, lysosomal V0 subunit A2	Atp6v0a2	116455		acrosomal vesicle|cytoplasm|plasma membrane	cellular component|acrosomal vesicle|ISO|GO:0001669|RGD|na//cellular component|cytoplasm|ISO|GO:0005737|RGD|na//cellular component|plasma membrane|ISO|GO:0005886|RGD|na
459	NM_001271081	4.9e-06	2019	Data not found
460	NM_001134621	5e-06	3864	CAMP responsive element binding protein 5	Creb5	500131		RNA polymerase II core promoter proximal region sequence-specific DNA binding transcription factor activity involved in positive regulation of transcription|nucleic acid binding|sequence-specific DNA binding transcription factor activity|zinc ion binding|adipose tissue development|fat cell differentiation|positive regulation of transcription from RNA polymerase II promoter|positive regulation of …	molecular function|RNA polymerase II core promoter proximal region sequence-specific DNA binding transcription factor activity involved in positive regulation of transcription|ISO|GO:0001077|RGD|na//molecular function|nucleic acid binding|IEA|GO:0003676|RGD|na//molecular function|sequence-specific DNA binding transcription factor activity|ISO|GO:0003700|RGD|na//molecular function|zinc ion binding…
461	NM_001108335	5e-06	2089	RAS protein activator like 1 (GAP1 like)	Rasal1	360814	12
462	NM_001108018	5e-06	3996	Cas-Br-M (murine) ecotropic retroviral transforming sequence-like 1	Cbll1	314028	6	ubiquitin-protein ligase activity|zinc ion binding|cell-cell adhesion|negative regulation of cell adhesion|positive regulation of cell migration|positive regulation of endocytosis|intracellular	molecular function|ubiquitin-protein ligase activity|ISO|GO:0004842|RGD|na//molecular function|zinc ion binding|IEA|GO:0008270|RGD|na//biological process|cell-cell adhesion|ISO|GO:0016337|RGD|na//biological process|negative regulation of cell adhesion|ISO|GO:0007162|RGD|na//biological process|positive regulation of cell migration|ISO|GO:0030335|RGD|na//biological process|positive regulation of en…
463	NM_001107304	5e-06	2748	Elongation factor RNA polymerase II	Ell	306347	16	phosphatase binding|phosphatase binding|in utero embryonic development|in utero embryonic development|negative regulation of phosphatase activity|negative regulation of phosphatase activity|transcription elongation from RNA polymerase II promoter|nuclear speck|nuclear speck|transcription elongation factor complex	molecular function|phosphatase binding|IEA|GO:0019902|RGD|na//molecular function|phosphatase binding|ISO|GO:0019902|RGD|na//biological process|in utero embryonic development|IEA|GO:0001701|RGD|na//biological process|in utero embryonic development|ISO|GO:0001701|RGD|na//biological process|negative regulation of phosphatase activity|IEA|GO:0010923|RGD|na//biological process|negative regulation of p…
464	NM_001122776	5.1e-06	2081	Potassium voltage gated channel, Shaw-related subfamily, member 4	Kcnc4	684516		voltage-gated potassium channel activity|protein homooligomerization|voltage-gated potassium channel complex	molecular function|voltage-gated potassium channel activity|IEA|GO:0005249|RGD|na//biological process|protein homooligomerization|IEA|GO:0051260|RGD|na//cellular component|voltage-gated potassium channel complex|IEA|GO:0008076|RGD|na
465	NM_080782	5.1e-06	2824	Cyclin-dependent kinase inhibitor 1A	Cdkn1a	114851	20	cyclin binding|cyclin binding|cyclin-dependent protein kinase activating kinase activity|cyclin-dependent protein kinase activating kinase activity|cyclin-dependent protein kinase activity|cyclin-dependent protein kinase inhibitor activity|cyclin-dependent protein kinase inhibitor activity|protein binding|protein complex binding|DNA damage response, signal transduction by p53 class mediator resul…	molecular function|cyclin binding|IEA|GO:0030332|RGD|na//molecular function|cyclin binding|ISO|GO:0030332|RGD|na//molecular function|cyclin-dependent protein kinase activating kinase activity|IEA|GO:0019912|RGD|na//molecular function|cyclin-dependent protein kinase activating kinase activity|ISO|GO:0019912|RGD|na//molecular function|cyclin-dependent protein kinase activity|IEA|GO:0004693|RGD|na//…
466	NM_001108064	5.1e-06	2472	Widely-interspaced zinc finger motifs	Wiz	314598	7	zinc ion binding|intracellular	molecular function|zinc ion binding|IEA|GO:0008270|RGD|na//cellular component|intracellular|IEA|GO:0005622|RGD|na
467	NM_012943	5.1e-06	1842	Distal-less homeobox 5	Dlx5	25431	4	DNA binding|HMG box domain binding|HMG box domain binding|sequence-specific DNA binding transcription factor activity|transcription regulatory region DNA binding|transcription regulatory region DNA binding|transcription regulatory region sequence-specific DNA binding|anatomical structure formation involved in morphogenesis|anatomical structure formation involved in morphogenesis|axon guidance|axo…	molecular function|DNA binding|ISO|GO:0003677|RGD|na//molecular function|HMG box domain binding|IEA|GO:0071837|RGD|na//molecular function|HMG box domain binding|ISO|GO:0071837|RGD|na//molecular function|sequence-specific DNA binding transcription factor activity|TAS|GO:0003700|RGD|12815054//molecular function|transcription regulatory region DNA binding|ISO|GO:0044212|RGD|na//molecular function|tr…
468	NM_001017385	5.2e-06	2213	KDEL (Lys-Asp-Glu-Leu) endoplasmic reticulum protein retention receptor 1	Kdelr1	361577	1	ER retention sequence binding|receptor activity|protein retention in ER lumen|protein transport|vesicle-mediated transport|cis-Golgi network|endoplasmic reticulum|endoplasmic reticulum membrane|endoplasmic reticulum-Golgi intermediate compartment|endoplasmic reticulum-Golgi intermediate compartment|integral to membrane	molecular function|ER retention sequence binding|IEA|GO:0046923|RGD|na//molecular function|receptor activity|IEA|GO:0004872|RGD|na//biological process|protein retention in ER lumen|IEA|GO:0006621|RGD|na//biological process|protein transport|IEA|GO:0015031|RGD|na//biological process|vesicle-mediated transport|IEA|GO:0016192|RGD|na//cellular component|cis-Golgi network|IDA|GO:0005801|RGD|19474315//…
469	NM_001108852	5.3e-06	2197	Canopy 4 homolog (zebrafish)	Cnpy4	363886	12	receptor binding|receptor binding	molecular function|receptor binding|IEA|GO:0005102|RGD|na//molecular function|receptor binding|ISO|GO:0005102|RGD|na
470	NM_001127559	5.3e-06	2440	Similar to expressed sequence AI553587	RGD1563863	498418	14	methylated histone residue binding|histone lysine methylation	molecular function|methylated histone residue binding|ISO|GO:0035064|RGD|na//biological process|histone lysine methylation|ISO|GO:0034968|RGD|na
471	NM_033376	5.4e-06	2209	Potassium channel, subfamily K, member 3	Kcnk3	29553	6	open rectifier potassium channel activity|protein C-terminus binding|protein binding|protein heterodimerization activity|protein homodimerization activity|brain development|cellular response to hypoxia|cellular response to zinc ion|cochlea development|reduction of cytosolic calcium ion concentration|response to drug|response to drug|integral to membrane|plasma membrane	molecular function|open rectifier potassium channel activity|IDA|GO:0005252|RGD|9437008//molecular function|protein C-terminus binding|IPI|GO:0008022|RGD|16420525//molecular function|protein binding|IPI|GO:0005515|RGD|12437930//molecular function|protein heterodimerization activity|IMP|GO:0046982|RGD|15282272//molecular function|protein homodimerization activity|IMP|GO:0042803|RGD|15282272//biolo…
472	NM_001108837	5.4e-06	2609	Mesenchyme homeobox 1	Meox1	363684		HMG box domain binding|chromatin binding|sequence-specific DNA binding|sequence-specific DNA binding transcription factor activity|sequence-specific DNA binding transcription factor activity|positive regulation of transcription from RNA polymerase II promoter|somite specification|nucleolus|nucleus	molecular function|HMG box domain binding|ISO|GO:0071837|RGD|na//molecular function|chromatin binding|ISO|GO:0003682|RGD|na//molecular function|sequence-specific DNA binding|IEA|GO:0043565|RGD|na//molecular function|sequence-specific DNA binding transcription factor activity|IEA|GO:0003700|RGD|na//molecular function|sequence-specific DNA binding transcription factor activity|ISO|GO:0003700|RGD|na…
473	NM_001106378	5.5e-06	5982	1-acylglycerol-3-phosphate O-acyltransferase 3	Agpat3	294324	20	transferase activity, transferring acyl groups|endoplasmic reticulum|plasma membrane	molecular function|transferase activity, transferring acyl groups|IEA|GO:0016746|RGD|na//cellular component|endoplasmic reticulum|ISO|GO:0005783|RGD|na//cellular component|plasma membrane|ISO|GO:0005886|RGD|na
474	NM_001107821	5.5e-06	1500	1-acylglycerol-3-phosphate O-acyltransferase 2 (lysophosphatidic acid acyltransferase, beta)	Agpat2	311821	3	1-acylglycerol-3-phosphate O-acyltransferase activity|molecular_function|transferase activity, transferring acyl groups|epidermis development|phosphatidic acid biosynthetic process|positive regulation of cytokine production|cellular_component|endoplasmic reticulum	molecular function|1-acylglycerol-3-phosphate O-acyltransferase activity|ISO|GO:0003841|RGD|na//molecular function|molecular_function|ND|GO:0003674|RGD|na//molecular function|transferase activity, transferring acyl groups|IEA|GO:0016746|RGD|na//biological process|epidermis development|IEP|GO:0008544|RGD|16150824//biological process|phosphatidic acid biosynthetic process|ISO|GO:0006654|RGD|na//bio…
475	NM_001037353	5.5e-06	1931	Ets variant 6	Etv6	312777		DNA binding|protein domain specific binding|protein domain specific binding|sequence-specific DNA binding|sequence-specific DNA binding transcription factor activity|sequence-specific DNA binding transcription factor activity|cell differentiation|cell differentiation|regulation of transcription, DNA-dependent|nucleus	molecular function|DNA binding|ISO|GO:0003677|RGD|na//molecular function|protein domain specific binding|IEA|GO:0019904|RGD|na//molecular function|protein domain specific binding|ISO|GO:0019904|RGD|na//molecular function|sequence-specific DNA binding|IEA|GO:0043565|RGD|na//molecular function|sequence-specific DNA binding transcription factor activity|IEA|GO:0003700|RGD|na//molecular function|sequ…
476	NM_001276708	5.6e-06	2392	Data not found
477	NM_001276707	5.6e-06	2392	Data not found
478	NM_001108286	5.6e-06	3153	LOC360590	RGD1311564	360590
479	NM_031642	5.6e-06	4610	Kruppel-like factor 6	Klf6	58954		double-stranded DNA binding|sequence-specific DNA binding transcription factor activity|zinc ion binding|cytokine-mediated signaling pathway|cytokine-mediated signaling pathway|positive regulation of transcription from RNA polymerase II promoter|transcription, DNA-dependent|wound healing|cytoplasm|cytoplasm|nucleus|nucleus	molecular function|double-stranded DNA binding|IDA|GO:0003690|RGD|9689109//molecular function|sequence-specific DNA binding transcription factor activity|IDA|GO:0003700|RGD|9689109//molecular function|zinc ion binding|IEA|GO:0008270|RGD|na//biological process|cytokine-mediated signaling pathway|IEA|GO:0019221|RGD|na//biological process|cytokine-mediated signaling pathway|ISO|GO:0019221|RGD|na//bi…
480	NM_001006957	5.6e-06	3135	Eukaryotic translation initiation factor 4H	Eif4h	288599	12	nucleic acid binding|nucleotide binding|translation initiation factor activity|perinuclear region of cytoplasm	molecular function|nucleic acid binding|IEA|GO:0003676|RGD|na//molecular function|nucleotide binding|IEA|GO:0000166|RGD|na//molecular function|translation initiation factor activity|IEA|GO:0003743|RGD|na//cellular component|perinuclear region of cytoplasm|IEA|GO:0048471|RGD|na
481	NM_175582	5.7e-06	2640	Inhibitor of DNA binding 4	Id4	291023	17	RNA polymerase II transcription factor binding|G1/S transition of mitotic cell cycle|brain development|cell proliferation|cellular protein localization|central nervous system myelination|cerebral cortex neuron differentiation|fat cell differentiation|hippocampus development|negative regulation of astrocyte differentiation|negative regulation of fat cell differentiation|negative regulation of neur…	molecular function|RNA polymerase II transcription factor binding|ISO|GO:0001085|RGD|na//biological process|G1/S transition of mitotic cell cycle|ISO|GO:0000082|RGD|na//biological process|brain development|ISO|GO:0007420|RGD|na//biological process|cell proliferation|ISO|GO:0008283|RGD|na//biological process|cellular protein localization|ISO|GO:0034613|RGD|na//biological process|central nervous sy…
482	NM_001012094	5.7e-06	4905	Zinc finger and BTB domain containing 43	Zbtb43	311872	3	nucleic acid binding|zinc ion binding|nucleus	molecular function|nucleic acid binding|IEA|GO:0003676|RGD|na//molecular function|zinc ion binding|IEA|GO:0008270|RGD|na//cellular component|nucleus|IEA|GO:0005634|RGD|na
483	NM_001109002	5.7e-06	1500	SMAD family member 6	Smad6	367100	8	I-SMAD binding|I-SMAD binding|R-SMAD binding|R-SMAD binding|chromatin binding|chromatin binding|co-SMAD binding|co-SMAD binding|molecular_function|sequence-specific DNA binding transcription factor activity|transcription regulatory region DNA binding|transcription regulatory region DNA binding|transforming growth factor beta receptor, inhibitory cytoplasmic mediator activity|transforming growth f…	molecular function|I-SMAD binding|IEA|GO:0070411|RGD|na//molecular function|I-SMAD binding|ISO|GO:0070411|RGD|na//molecular function|R-SMAD binding|IEA|GO:0070412|RGD|na//molecular function|R-SMAD binding|ISO|GO:0070412|RGD|na//molecular function|chromatin binding|IEA|GO:0003682|RGD|na//molecular function|chromatin binding|ISO|GO:0003682|RGD|na//molecular function|co-SMAD binding|IEA|GO:0070410|R…
484	NM_001134874	5.8e-06	3078	Ngfi-A binding protein 2	Nab2	314910		transcription factor binding|transcription factor binding|Schwann cell differentiation|Schwann cell differentiation|endochondral ossification|endochondral ossification|myelination|myelination|negative regulation of transcription from RNA polymerase III promoter|negative regulation of transcription from RNA polymerase III promoter|regulation of epidermis development|regulation of epidermis develop…	molecular function|transcription factor binding|IEA|GO:0008134|RGD|na//molecular function|transcription factor binding|ISO|GO:0008134|RGD|na//biological process|Schwann cell differentiation|IEA|GO:0014037|RGD|na//biological process|Schwann cell differentiation|ISO|GO:0014037|RGD|na//biological process|endochondral ossification|IEA|GO:0001958|RGD|na//biological process|endochondral ossification|IS…
485	NM_001024782	5.9e-06	2210	Leucine rich repeat containing 8 family, member A	Lrrc8a	311846	3	molecular_function|biological_process|pre-B cell differentiation|pre-B cell differentiation|cellular_component|integral to membrane	molecular function|molecular_function|ND|GO:0003674|RGD|na//biological process|biological_process|ND|GO:0008150|RGD|na//biological process|pre-B cell differentiation|ISO|GO:0002329|RGD|na//biological process|pre-B cell differentiation|ISS|GO:0002329|RGD|na//cellular component|cellular_component|ND|GO:0005575|RGD|na//cellular component|integral to membrane|IEA|GO:0016021|RGD|na
486	NM_001105729	6.1e-06	2610	D4, zinc and double PHD fingers family 1	Dpf1	50545	1	nucleic acid binding|zinc ion binding|nervous system development|nervous system development|nervous system development|regulation of transcription, DNA-dependent|transcription, DNA-dependent|cytoplasm|nBAF complex|nBAF complex	molecular function|nucleic acid binding|IEA|GO:0003676|RGD|na//molecular function|zinc ion binding|IEA|GO:0008270|RGD|na//biological process|nervous system development|IDA|GO:0007399|RGD|1454523//biological process|nervous system development|ISO|GO:0007399|RGD|na//biological process|nervous system development|ISS|GO:0007399|RGD|na//biological process|regulation of transcription, DNA-dependent|IEA…
487	NM_001013066	6.2e-06	3216	Signal-induced proliferation-associated 1 like 3	Sipa1l3	292771	1
488	NM_001135715	6.2e-06	1500	Tripartite motif-containing 67	Trim67	307938		zinc ion binding|intracellular	molecular function|zinc ion binding|IEA|GO:0008270|RGD|na//cellular component|intracellular|IEA|GO:0005622|RGD|na
489	NM_053479	6.3e-06	2388	Polymerase (DNA directed), alpha 1	Pola1	85241	X	DNA binding|DNA binding|DNA binding|DNA primase activity|DNA primase activity|DNA primase activity|DNA-directed DNA polymerase activity|DNA-directed DNA polymerase activity|DNA-directed DNA polymerase activity|DNA-directed DNA polymerase activity|DNA-directed DNA polymerase activity|chromatin binding|chromatin binding|chromatin binding|double-stranded DNA binding|metal ion binding|nucleoside bind…	molecular function|DNA binding|IEA|GO:0003677|RGD|na//molecular function|DNA binding|ISO|GO:0003677|RGD|na//molecular function|DNA binding|ISS|GO:0003677|RGD|na//molecular function|DNA primase activity|IEA|GO:0003896|RGD|na//molecular function|DNA primase activity|ISO|GO:0003896|RGD|na//molecular function|DNA primase activity|ISS|GO:0003896|RGD|na//molecular function|DNA-directed DNA polymerase a…
490	NM_001033852	6.3e-06	4023	Solute carrier family 44, member 1	Slc44a1	85254	5	choline transmembrane transporter activity|choline transmembrane transporter activity|choline transport|transport|integral to membrane|integral to membrane	molecular function|choline transmembrane transporter activity|IEA|GO:0015220|RGD|na//molecular function|choline transmembrane transporter activity|ISO|GO:0015220|RGD|na//biological process|choline transport|ISO|GO:0015871|RGD|na//biological process|transport|IEA|GO:0006810|RGD|na//cellular component|integral to membrane|IEA|GO:0016021|RGD|na//cellular component|integral to membrane|ISO|GO:0016021…
491	NM_001012057	6.4e-06	1674	Glutamic pyruvate transaminase (alanine aminotransferase) 2	Gpt2	307759		L-alanine:2-oxoglutarate aminotransferase activity|2-oxoglutarate metabolic process|L-alanine metabolic process|mitochondrion	molecular function|L-alanine:2-oxoglutarate aminotransferase activity|ISO|GO:0004021|RGD|na//biological process|2-oxoglutarate metabolic process|ISO|GO:0006103|RGD|na//biological process|L-alanine metabolic process|ISO|GO:0042851|RGD|na//cellular component|mitochondrion|ISO|GO:0005739|RGD|na
492	NM_001107124	6.5e-06	4381	Tweety homolog 3 (Drosophila)	Ttyh3	304315	12	chloride channel activity|chloride channel activity|chloride transport|plasma membrane|plasma membrane	molecular function|chloride channel activity|IEA|GO:0005254|RGD|na//molecular function|chloride channel activity|ISO|GO:0005254|RGD|na//biological process|chloride transport|ISO|GO:0006821|RGD|na//cellular component|plasma membrane|IEA|GO:0005886|RGD|na//cellular component|plasma membrane|ISO|GO:0005886|RGD|na
493	NM_001108118	6.5e-06	2472	Integrin, alpha 5 (fibronectin receptor, alpha polypeptide)	Itga5	315346	7	cell adhesion molecule binding|epidermal growth factor receptor binding|integrin binding|integrin binding|receptor activity|cell adhesion|cell-cell adhesion mediated by integrin|cell-substrate junction assembly|heterophilic cell-cell adhesion|integrin-mediated signaling pathway|leukocyte cell-cell adhesion|memory|positive regulation of cell migration|positive regulation of cell-substrate adhesion…	molecular function|cell adhesion molecule binding|IDA|GO:0050839|RGD|12821041//molecular function|epidermal growth factor receptor binding|IPI|GO:0005154|RGD|na//molecular function|integrin binding|IPI|GO:0005178|RGD|18167060//molecular function|integrin binding|ISO|GO:0005178|RGD|na//molecular function|receptor activity|TAS|GO:0004872|RGD|12821041//biological process|cell adhesion|IDA|GO:0007155…
494	NM_001106567	6.5e-06	2860	Dolichyl pyrophosphate phosphatase 1	Dolpp1	296624	3	dolichyldiphosphatase activity|dolichyldiphosphatase activity|protein N-linked glycosylation|protein N-linked glycosylation|integral to endoplasmic reticulum membrane|integral to endoplasmic reticulum membrane	molecular function|dolichyldiphosphatase activity|IEA|GO:0047874|RGD|na//molecular function|dolichyldiphosphatase activity|ISO|GO:0047874|RGD|na//biological process|protein N-linked glycosylation|IEA|GO:0006487|RGD|na//biological process|protein N-linked glycosylation|ISO|GO:0006487|RGD|na//cellular component|integral to endoplasmic reticulum membrane|IEA|GO:0030176|RGD|na//cellular component|int…
495	NM_031024	6.6e-06	2002	Drebrin 1	Dbn1	81653	17	actin binding|profilin binding|actin filament organization|actin filament organization|generation of neurons|nervous system development|neural precursor cell proliferation|actin cytoskeleton|actin cytoskeleton|cytoplasm|intracellular	molecular function|actin binding|IEA|GO:0003779|RGD|na//molecular function|profilin binding|IDA|GO:0005522|RGD|9473484//biological process|actin filament organization|ISO|GO:0007015|RGD|na//biological process|actin filament organization|ISS|GO:0007015|RGD|na//biological process|generation of neurons|IEA|GO:0048699|RGD|na//biological process|nervous system development|IEP|GO:0007399|RGD|1611026//b…
496	NM_031678	6.7e-06	3382	Period homolog 2 (Drosophila)	Per2	63840	9	protein binding|protein binding transcription factor activity|signal transducer activity|circadian rhythm|circadian rhythm|negative regulation of transcription from RNA polymerase II promoter|negative regulation of transcription from RNA polymerase II promoter|regulation of transcription, DNA-dependent|transcription, DNA-dependent|cytoplasm|cytoplasm|nucleus|nucleus	molecular function|protein binding|IPI|GO:0005515|RGD|18782782//molecular function|protein binding transcription factor activity|IDA|GO:0000988|RGD|15147242//molecular function|signal transducer activity|IEA|GO:0004871|RGD|na//biological process|circadian rhythm|IEP|GO:0007623|RGD|15094047//biological process|circadian rhythm|ISO|GO:0007623|RGD|na//biological process|negative regulation of transc…
497	NM_139327	6.7e-06	1500	High mobility group AT-hook 1	Hmga1	117062		DNA binding|ligand-dependent nuclear receptor transcription coactivator activity|peroxisome proliferator activated receptor binding|retinoic acid receptor binding|retinoid X receptor binding|sequence-specific DNA binding transcription factor activity|transcription factor binding|negative regulation of cell proliferation|negative regulation of transcription, DNA-dependent|oncogene-induced senescen…	molecular function|DNA binding|IEA|GO:0003677|RGD|na//molecular function|ligand-dependent nuclear receptor transcription coactivator activity|ISS|GO:0030374|RGD|na//molecular function|peroxisome proliferator activated receptor binding|ISS|GO:0042975|RGD|na//molecular function|retinoic acid receptor binding|ISS|GO:0042974|RGD|na//molecular function|retinoid X receptor binding|ISS|GO:0046965|RGD|na…
498	NM_023954	6.8e-06	4957	Potassium voltage gated channel, shaker related subfamily, member 6	Kcna6	64358	4	voltage-gated potassium channel activity|protein homooligomerization|voltage-gated potassium channel complex	molecular function|voltage-gated potassium channel activity|IEA|GO:0005249|RGD|na//biological process|protein homooligomerization|IEA|GO:0051260|RGD|na//cellular component|voltage-gated potassium channel complex|IEA|GO:0008076|RGD|na
499	NM_001192007	6.8e-06	1500	Interleukin 25	Il25	501996		cytokine activity|cytokine activity|eosinophil differentiation|eosinophil differentiation|inflammatory response|inflammatory response|inflammatory response to antigenic stimulus|positive regulation of transcription from RNA polymerase II promoter|positive regulation of transcription from RNA polymerase II promoter|response to fungus|response to fungus|response to nematode|response to nematode|ext…	molecular function|cytokine activity|IEA|GO:0005125|RGD|na//molecular function|cytokine activity|ISO|GO:0005125|RGD|na//biological process|eosinophil differentiation|IEA|GO:0030222|RGD|na//biological process|eosinophil differentiation|ISO|GO:0030222|RGD|na//biological process|inflammatory response|IMP|GO:0006954|RGD|15961726//biological process|inflammatory response|ISO|GO:0006954|RGD|na//biologi…
500	NM_001011994	6.9e-06	2236	Golgi associated, gamma adaptin ear containing, ARF binding protein 1	Gga1	300066	7	intracellular protein transport|vesicle-mediated transport|Golgi apparatus part|clathrin adaptor complex	biological process|intracellular protein transport|IEA|GO:0006886|RGD|na//biological process|vesicle-mediated transport|IEA|GO:0016192|RGD|na//cellular component|Golgi apparatus part|IEA|GO:0044431|RGD|na//cellular component|clathrin adaptor complex|IEA|GO:0030131|RGD|na
501	NM_001107058	6.9e-06	3944	Mitogen activated protein kinase kinase kinase 3	Map3k3	303604	10	ATP binding|molecular_function|protein kinase activity|protein kinase activity|biological_process|intracellular protein kinase cascade|positive regulation of I-kappaB kinase/NF-kappaB cascade|protein autophosphorylation|cellular_component	molecular function|ATP binding|IEA|GO:0005524|RGD|na//molecular function|molecular_function|ND|GO:0003674|RGD|na//molecular function|protein kinase activity|IEA|GO:0004672|RGD|na//molecular function|protein kinase activity|ISO|GO:0004672|RGD|na//biological process|biological_process|ND|GO:0008150|RGD|na//biological process|intracellular protein kinase cascade|ISO|GO:0007243|RGD|na//biological pro…
502	NM_053744	7e-06	1587	Delta-like 1 homolog (Drosophila)	Dlk1	114587	6	molecular_function|cell differentiation|embryo development|embryonic skeletal system development|negative regulation of Notch signaling pathway|post-embryonic development|cellular_component|external side of plasma membrane	molecular function|molecular_function|ND|GO:0003674|RGD|na//biological process|cell differentiation|IDA|GO:0030154|RGD|9645708//biological process|embryo development|ISO|GO:0009790|RGD|na//biological process|embryonic skeletal system development|ISO|GO:0048706|RGD|na//biological process|negative regulation of Notch signaling pathway|ISO|GO:0045746|RGD|na//biological process|post-embryonic develop…
503	NM_031837	7e-06	3249	Septin 9	SEPT9	83788	10	GTP binding|molecular_function|biological_process|cell cycle|cell division|protein heterooligomerization|cellular_component|cytoplasm|cytoskeleton|microtubule|perinuclear region of cytoplasm|stress fiber	molecular function|GTP binding|IEA|GO:0005525|RGD|na//molecular function|molecular_function|ND|GO:0003674|RGD|na//biological process|biological_process|ND|GO:0008150|RGD|na//biological process|cell cycle|IEA|GO:0007049|RGD|na//biological process|cell division|IEA|GO:0051301|RGD|na//biological process|protein heterooligomerization|ISO|GO:0051291|RGD|na//cellular component|cellular_component|ND|GO:…
504	NM_176856	7e-06	3249	Septin 9	SEPT9	83788	10	GTP binding|molecular_function|biological_process|cell cycle|cell division|protein heterooligomerization|cellular_component|cytoplasm|cytoskeleton|microtubule|perinuclear region of cytoplasm|stress fiber	molecular function|GTP binding|IEA|GO:0005525|RGD|na//molecular function|molecular_function|ND|GO:0003674|RGD|na//biological process|biological_process|ND|GO:0008150|RGD|na//biological process|cell cycle|IEA|GO:0007049|RGD|na//biological process|cell division|IEA|GO:0051301|RGD|na//biological process|protein heterooligomerization|ISO|GO:0051291|RGD|na//cellular component|cellular_component|ND|GO:…
505	NM_001113497	7e-06	3249	Septin 9	SEPT9	83788	10	GTP binding|molecular_function|biological_process|cell cycle|cell division|protein heterooligomerization|cellular_component|cytoplasm|cytoskeleton|microtubule|perinuclear region of cytoplasm|stress fiber	molecular function|GTP binding|IEA|GO:0005525|RGD|na//molecular function|molecular_function|ND|GO:0003674|RGD|na//biological process|biological_process|ND|GO:0008150|RGD|na//biological process|cell cycle|IEA|GO:0007049|RGD|na//biological process|cell division|IEA|GO:0051301|RGD|na//biological process|protein heterooligomerization|ISO|GO:0051291|RGD|na//cellular component|cellular_component|ND|GO:…
506	NM_001025054	7e-06	2575	Hypothetical protein LOC500956	LOC500956	500956	8
507	NM_021694	7.1e-06	1837	Rho guanine nucleotide exchange factor (GEF) 1	Arhgef1	60323	1	GTPase activator activity|Rho guanyl-nucleotide exchange factor activity|phospholipid binding|protein binding|regulation of Rho protein signal transduction|termination of G-protein coupled receptor signaling pathway|cytoplasm|cytoplasm|membrane	molecular function|GTPase activator activity|IEA|GO:0005096|RGD|na//molecular function|Rho guanyl-nucleotide exchange factor activity|IEA|GO:0005089|RGD|na//molecular function|phospholipid binding|IEA|GO:0005543|RGD|na//molecular function|protein binding|IPI|GO:0005515|RGD|12634853//biological process|regulation of Rho protein signal transduction|IEA|GO:0035023|RGD|na//biological process|terminat…
508	NM_001007677	7.2e-06	1904	Lymphoblastic leukemia derived sequence 1	Lyl1	304663	19	DNA binding|DNA binding|molecular_function|B cell differentiation|B cell differentiation|biological_process|blood vessel maturation|blood vessel maturation|definitive hemopoiesis|definitive hemopoiesis|positive regulation of transcription, DNA-dependent|positive regulation of transcription, DNA-dependent|regulation of transcription, DNA-dependent|regulation of transcription, DNA-dependent|transcr…	molecular function|DNA binding|ISO|GO:0003677|RGD|na//molecular function|DNA binding|ISS|GO:0003677|RGD|na//molecular function|molecular_function|ND|GO:0003674|RGD|na//biological process|B cell differentiation|ISO|GO:0030183|RGD|na//biological process|B cell differentiation|ISS|GO:0030183|RGD|na//biological process|biological_process|ND|GO:0008150|RGD|na//biological process|blood vessel maturatio…
509	NM_001044284	7.2e-06	1987	TSC22 domain family, member 4	Tsc22d4	684980	12	sequence-specific DNA binding transcription factor activity|response to osmotic stress|cytoplasm|nucleus	molecular function|sequence-specific DNA binding transcription factor activity|IEA|GO:0003700|RGD|na//biological process|response to osmotic stress|ISO|GO:0006970|RGD|na//cellular component|cytoplasm|ISO|GO:0005737|RGD|na//cellular component|nucleus|ISO|GO:0005634|RGD|na
510	NM_001130574	7.2e-06	1905	Transcription factor 20	Tcf20	366964		sequence-specific DNA binding transcription factor activity|transcription regulatory region DNA binding|positive regulation of transcription from RNA polymerase II promoter|nucleus	molecular function|sequence-specific DNA binding transcription factor activity|ISO|GO:0003700|RGD|na//molecular function|transcription regulatory region DNA binding|ISO|GO:0044212|RGD|na//biological process|positive regulation of transcription from RNA polymerase II promoter|ISO|GO:0045944|RGD|na//cellular component|nucleus|ISO|GO:0005634|RGD|na
511	NM_001270954	7.2e-06	2137	Data not found
512	NM_012603	7.3e-06	1943	Myelocytomatosis oncogene	Myc	24577	7	DNA binding|DNA binding|E-box binding|E-box binding|double-stranded DNA binding|protein complex binding|protein complex binding|protein heterodimerization activity|repressing transcription factor binding|repressing transcription factor binding|sequence-specific DNA binding|sequence-specific DNA binding transcription factor activity|sequence-specific DNA binding transcription factor activity|seque…	molecular function|DNA binding|IDA|GO:0003677|RGD|11799123//molecular function|DNA binding|ISO|GO:0003677|RGD|na//molecular function|E-box binding|ISO|GO:0070888|RGD|na//molecular function|E-box binding|ISS|GO:0070888|RGD|na//molecular function|double-stranded DNA binding|IDA|GO:0003690|RGD|15139290//molecular function|protein complex binding|ISO|GO:0032403|RGD|na//molecular function|protein comp…
513	NM_032617	7.3e-06	2299	RAB11B, member RAS oncogene family	Rab11b	79434	7	GDP binding|GDP binding|GTP binding|GTP binding|GTPase activity|GTPase activity|GTP catabolic process|GTP catabolic process|cell cycle|cellular component movement|protein transport|small GTPase mediated signal transduction|cytoplasmic membrane-bounded vesicle|mitochondrion|mitochondrion|plasma membrane	molecular function|GDP binding|ISO|GO:0019003|RGD|na//molecular function|GDP binding|ISS|GO:0019003|RGD|na//molecular function|GTP binding|ISO|GO:0005525|RGD|na//molecular function|GTP binding|ISS|GO:0005525|RGD|na//molecular function|GTPase activity|ISO|GO:0003924|RGD|na//molecular function|GTPase activity|ISS|GO:0003924|RGD|na//biological process|GTP catabolic process|ISO|GO:0006184|RGD|na//bio…
514	NM_001106465	7.5e-06	4146	Netrin G1	Ntng1	295382		axonogenesis|anchored to plasma membrane|plasma membrane	biological process|axonogenesis|ISO|GO:0007409|RGD|na//cellular component|anchored to plasma membrane|ISO|GO:0046658|RGD|na//cellular component|plasma membrane|ISO|GO:0005886|RGD|na
515	NM_001012459	7.5e-06	2322	C-type lectin domain family 11, member A	Clec11a	29313		carbohydrate binding|growth factor activity|growth factor activity|positive regulation of cell proliferation|positive regulation of cell proliferation|centrosome|centrosome|extracellular region|extracellular region	molecular function|carbohydrate binding|NAS|GO:0030246|RGD|9705843//molecular function|growth factor activity|ISO|GO:0008083|RGD|na//molecular function|growth factor activity|ISS|GO:0008083|RGD|na//biological process|positive regulation of cell proliferation|ISO|GO:0008284|RGD|na//biological process|positive regulation of cell proliferation|ISS|GO:0008284|RGD|na//cellular component|centrosome|IEA…
516	NM_001108978	7.8e-06	3295	Phosphoinositide-3-kinase, catalytic, delta polypeptide	Pik3cd	366508	5	kinase activity|phosphotransferase activity, alcohol group as acceptor|B cell activation|B cell homeostasis|cell surface receptor signaling pathway|phosphatidylinositol phosphorylation|phosphatidylinositol-mediated signaling	molecular function|kinase activity|IEA|GO:0016301|RGD|na//molecular function|phosphotransferase activity, alcohol group as acceptor|IEA|GO:0016773|RGD|na//biological process|B cell activation|ISO|GO:0042113|RGD|na//biological process|B cell homeostasis|ISO|GO:0001782|RGD|na//biological process|cell surface receptor signaling pathway|ISO|GO:0007166|RGD|na//biological process|phosphatidylinositol p…
517	NM_001107615	7.8e-06	1550	Bromodomain and PHD finger containing, 3	Brpf3	309647		histone H3 acetylation|MOZ/MORF histone acetyltransferase complex	biological process|histone H3 acetylation|ISO|GO:0043966|RGD|na//cellular component|MOZ/MORF histone acetyltransferase complex|ISO|GO:0070776|RGD|na
518	NM_153469	8e-06	2151	Protein kinase inhibitor, gamma	Pkig	266709	3	cAMP-dependent protein kinase inhibitor activity|cAMP-dependent protein kinase inhibitor activity|kinase activity|negative regulation of protein import into nucleus|negative regulation of protein import into nucleus|negative regulation of protein kinase activity|negative regulation of transcription from RNA polymerase II promoter|negative regulation of transcription from RNA polymerase II promote…	molecular function|cAMP-dependent protein kinase inhibitor activity|IMP|GO:0004862|RGD|15557275//molecular function|cAMP-dependent protein kinase inhibitor activity|ISO|GO:0004862|RGD|na//molecular function|kinase activity|IEA|GO:0016301|RGD|na//biological process|negative regulation of protein import into nucleus|IEA|GO:0042308|RGD|na//biological process|negative regulation of protein import int…
519	NM_001007146	8e-06	2489	Transducer of ERBB2, 2	Tob2	315159	7	molecular_function|vitamin D receptor binding|biological_process|negative regulation of osteoclast differentiation|positive regulation of ossification|regulation of gene expression|cellular_component	molecular function|molecular_function|ND|GO:0003674|RGD|na//molecular function|vitamin D receptor binding|ISO|GO:0042809|RGD|na//biological process|biological_process|ND|GO:0008150|RGD|na//biological process|negative regulation of osteoclast differentiation|ISO|GO:0045671|RGD|na//biological process|positive regulation of ossification|ISO|GO:0045778|RGD|na//biological process|regulation of gene ex…
520	NM_001134463	8e-06	1926	Calmodulin-lysine N-methyltransferase	Camkmt	299521	6	calmodulin-lysine N-methyltransferase activity|cytoplasm	molecular function|calmodulin-lysine N-methyltransferase activity|IEA|GO:0018025|RGD|na//cellular component|cytoplasm|IEA|GO:0005737|RGD|na
521	NM_001108102	8.1e-06	2533	Exportin, tRNA (nuclear export receptor for tRNAs)	Xpot	314879		protein transporter activity|receptor activity|intracellular protein transport|intracellular	molecular function|protein transporter activity|IEA|GO:0008565|RGD|na//molecular function|receptor activity|IEA|GO:0004872|RGD|na//biological process|intracellular protein transport|IEA|GO:0006886|RGD|na//cellular component|intracellular|IEA|GO:0005622|RGD|na
522	NM_001134755	8.1e-06	2176	Zinc finger protein 523	Zfp523	361809	20	DNA binding|nucleic acid binding|zinc ion binding|regulation of transcription, DNA-dependent|transcription, DNA-dependent|intracellular|nucleus	molecular function|DNA binding|IEA|GO:0003677|RGD|na//molecular function|nucleic acid binding|IEA|GO:0003676|RGD|na//molecular function|zinc ion binding|IEA|GO:0008270|RGD|na//biological process|regulation of transcription, DNA-dependent|IEA|GO:0006355|RGD|na//biological process|transcription, DNA-dependent|IEA|GO:0006351|RGD|na//cellular component|intracellular|IEA|GO:0005622|RGD|na//cellular co…
523	NM_001011967	8.2e-06	1712	Fas-activated serine/threonine kinase	Fastk	296741	4	protein kinase activity|protein serine/threonine kinase activity|protein phosphorylation|regulation of RNA splicing|mitochondrion	molecular function|protein kinase activity|IEA|GO:0004672|RGD|na//molecular function|protein serine/threonine kinase activity|ISO|GO:0004674|RGD|na//biological process|protein phosphorylation|ISO|GO:0006468|RGD|na//biological process|regulation of RNA splicing|ISO|GO:0043484|RGD|na//cellular component|mitochondrion|ISO|GO:0005739|RGD|na
524	NM_001031651	8.3e-06	2444	Transmembrane and ubiquitin-like domain containing 2	Tmub2	303567		integral to membrane	cellular component|integral to membrane|IEA|GO:0016021|RGD|na
525	NM_001108331	8.3e-06	2249	Adaptor-related protein complex 1, sigma 1 subunit	Ap1s1	360785	12	protein transporter activity|intracellular protein transport|response to virus|response to virus|vesicle-mediated transport|membrane coat	molecular function|protein transporter activity|IEA|GO:0008565|RGD|na//biological process|intracellular protein transport|IEA|GO:0006886|RGD|na//biological process|response to virus|IEA|GO:0009615|RGD|na//biological process|response to virus|ISO|GO:0009615|RGD|na//biological process|vesicle-mediated transport|IEA|GO:0016192|RGD|na//cellular component|membrane coat|IEA|GO:0030117|RGD|na
526	NM_012903	8.4e-06	1680	Acidic (leucine-rich) nuclear phosphoprotein 32 family, member A	Anp32a	25379	8	cell adhesion molecule binding|cytoskeletal protein binding|protein C-terminus binding|nucleocytoplasmic transport|nucleocytoplasmic transport|nucleocytoplasmic transport|regulation of transcription, DNA-dependent|transcription, DNA-dependent|cytoplasm|cytoplasm|cytoplasm|endoplasmic reticulum|endoplasmic reticulum|nuclear matrix|nuclear matrix|nucleus|nucleus|nucleus|perinuclear region of cytopl…	molecular function|cell adhesion molecule binding|IPI|GO:0050839|RGD|15865439//molecular function|cytoskeletal protein binding|TAS|GO:0008092|RGD|15865439//molecular function|protein C-terminus binding|IPI|GO:0008022|RGD|15865439//biological process|nucleocytoplasmic transport|ISO|GO:0006913|RGD|na//biological process|nucleocytoplasmic transport|ISS|GO:0006913|RGD|na//biological process|nucleocyt…
527	NM_001100174	8.4e-06	2452	Aristaless related homeobox	Arx	317268	X	molecular_function|sequence-specific DNA binding|sequence-specific DNA binding transcription factor activity|axon guidance|axon guidance|biological_process|cell proliferation in forebrain|cell proliferation in forebrain|cerebral cortex GABAergic interneuron migration|cerebral cortex GABAergic interneuron migration|cerebral cortex tangential migration|cerebral cortex tangential migration|embryonic…	molecular function|molecular_function|ND|GO:0003674|RGD|na//molecular function|sequence-specific DNA binding|IEA|GO:0043565|RGD|na//molecular function|sequence-specific DNA binding transcription factor activity|IEA|GO:0003700|RGD|na//biological process|axon guidance|IEA|GO:0007411|RGD|na//biological process|axon guidance|ISO|GO:0007411|RGD|na//biological process|biological_process|ND|GO:0008150|R…
528	NM_001107360	8.4e-06	2699	DIP2 disco-interacting protein 2 homolog C (Drosophila)	Dip2c	307067		catalytic activity|transcription factor binding|nucleus	molecular function|catalytic activity|IEA|GO:0003824|RGD|na//molecular function|transcription factor binding|IEA|GO:0008134|RGD|na//cellular component|nucleus|IEA|GO:0005634|RGD|na
529	NM_001037214	8.5e-06	2811	Cell division cycle associated 4	Cdca4	500727	6	nucleus	cellular component|nucleus|ISO|GO:0005634|RGD|na
530	NM_001108727	8.5e-06	2055	Coenzyme Q10 homolog A (S. cerevisiae)	Coq10a	362810	7
531	NM_001106373	8.6e-06	2907	Pantothenate kinase 1	Pank1	294088	1	ATP binding|pantothenate kinase activity|pantothenate kinase activity|coenzyme A biosynthetic process|cell periphery|cytoplasm|nucleolus|nucleus	molecular function|ATP binding|IEA|GO:0005524|RGD|na//molecular function|pantothenate kinase activity|IEA|GO:0004594|RGD|na//molecular function|pantothenate kinase activity|ISO|GO:0004594|RGD|na//biological process|coenzyme A biosynthetic process|IEA|GO:0015937|RGD|na//cellular component|cell periphery|ISO|GO:0071944|RGD|na//cellular component|cytoplasm|ISO|GO:0005737|RGD|na//cellular component|n…
532	NM_001134413	8.7e-06	2456	Glycolipid transfer protein	Gltp	288707	12	glycolipid binding|glycolipid binding|glycolipid transporter activity|glycolipid transporter activity|lipid binding|glycolipid transport|cytoplasm	molecular function|glycolipid binding|IEA|GO:0051861|RGD|na//molecular function|glycolipid binding|ISO|GO:0051861|RGD|na//molecular function|glycolipid transporter activity|IEA|GO:0017089|RGD|na//molecular function|glycolipid transporter activity|ISO|GO:0017089|RGD|na//molecular function|lipid binding|ISO|GO:0008289|RGD|na//biological process|glycolipid transport|ISO|GO:0046836|RGD|na//cellular c…
533	NM_001271205	8.7e-06	4227	Data not found
534	NM_001107972	8.7e-06	2470	Human immunodeficiency virus type I enhancer binding protein 3	Hivep3	313557	5	DNA binding|DNA binding|zinc ion binding|positive regulation of transcription, DNA-dependent|positive regulation of transcription, DNA-dependent|nucleus|nucleus	molecular function|DNA binding|IEA|GO:0003677|RGD|na//molecular function|DNA binding|ISO|GO:0003677|RGD|na//molecular function|zinc ion binding|IEA|GO:0008270|RGD|na//biological process|positive regulation of transcription, DNA-dependent|IEA|GO:0045893|RGD|na//biological process|positive regulation of transcription, DNA-dependent|ISO|GO:0045893|RGD|na//cellular component|nucleus|IEA|GO:0005634|RG…
535	NM_001013250	8.7e-06	2017	Melanoma antigen, family H, 1	Mageh1	367767	X	nerve growth factor receptor signaling pathway|cytoplasm	biological process|nerve growth factor receptor signaling pathway|NAS|GO:0048011|RGD|12414813//cellular component|cytoplasm|IDA|GO:0005737|RGD|12414813
536	NM_013026	8.7e-06	3355	Syndecan 1	Sdc1	25216	6	cytoskeletal protein binding|extracellular matrix binding|glycoprotein binding|glycoprotein binding|protein C-terminus binding|protein C-terminus binding|protein binding|Sertoli cell development|canonical Wnt receptor signaling pathway|canonical Wnt receptor signaling pathway|cell adhesion|cell-cell signaling|inflammatory response|myoblast development|myoblast development|odontogenesis|response t…	molecular function|cytoskeletal protein binding|IEA|GO:0008092|RGD|na//molecular function|extracellular matrix binding|TAS|GO:0050840|RGD|12135485//molecular function|glycoprotein binding|IEA|GO:0001948|RGD|na//molecular function|glycoprotein binding|ISO|GO:0001948|RGD|na//molecular function|protein C-terminus binding|IEA|GO:0008022|RGD|na//molecular function|protein C-terminus binding|ISO|GO:000…
537	NM_001107071	8.8e-06	3626	Chromobox homolog 2	Cbx2	303730	Un	chromatin binding|methylated histone residue binding|development of primary sexual characteristics|negative regulation of transcription from RNA polymerase II promoter|PRC1 complex|PcG protein complex|heterochromatin|nucleus	molecular function|chromatin binding|ISO|GO:0003682|RGD|na//molecular function|methylated histone residue binding|ISO|GO:0035064|RGD|na//biological process|development of primary sexual characteristics|ISO|GO:0045137|RGD|na//biological process|negative regulation of transcription from RNA polymerase II promoter|ISO|GO:0000122|RGD|na//cellular component|PRC1 complex|ISO|GO:0035102|RGD|na//cellular…
538	NM_001191846	8.8e-06	2005	Forkhead box O1	Foxo1	84482	2	DNA binding|sequence-specific DNA binding|sequence-specific DNA binding|sequence-specific DNA binding transcription factor activity|sequence-specific DNA binding transcription factor activity|anti-apoptosis|blood vessel development|insulin receptor signaling pathway|negative regulation of stress-activated MAPK cascade|positive regulation of gluconeogenesis|positive regulation of transcription fro…	molecular function|DNA binding|ISO|GO:0003677|RGD|na//molecular function|sequence-specific DNA binding|IDA|GO:0043565|RGD|17916612//molecular function|sequence-specific DNA binding|ISO|GO:0043565|RGD|na//molecular function|sequence-specific DNA binding transcription factor activity|IDA|GO:0003700|RGD|10960473//molecular function|sequence-specific DNA binding transcription factor activity|ISO|GO:0…
539	NM_001081980	8.8e-06	1826	TBC1 domain family, member 10C	Tbc1d10c	361697	1	Rab GTPase activator activity|intracellular	molecular function|Rab GTPase activator activity|IEA|GO:0005097|RGD|na//cellular component|intracellular|IEA|GO:0005622|RGD|na
540	NM_001106296	8.8e-06	2215	Family with sequence similarity 57, member B	Fam57b	293493	1	endoplasmic reticulum|endoplasmic reticulum|integral to membrane	cellular component|endoplasmic reticulum|IEA|GO:0005783|RGD|na//cellular component|endoplasmic reticulum|ISO|GO:0005783|RGD|na//cellular component|integral to membrane|IEA|GO:0016021|RGD|na
541	NM_001107549	8.9e-06	3471	Trinucleotide repeat containing 6a	Tnrc6a	308971	1	molecular_function|nucleic acid binding|nucleotide binding|biological_process|cellular response to starvation|negative regulation of translation involved in gene silencing by miRNA|cellular_component|cytoplasmic mRNA processing body|micro-ribonucleoprotein complex	molecular function|molecular_function|ND|GO:0003674|RGD|na//molecular function|nucleic acid binding|IEA|GO:0003676|RGD|na//molecular function|nucleotide binding|IEA|GO:0000166|RGD|na//biological process|biological_process|ND|GO:0008150|RGD|na//biological process|cellular response to starvation|ISO|GO:0009267|RGD|na//biological process|negative regulation of translation involved in gene silencing …
542	NM_001170566	8.9e-06	2389	Methyl-CpG binding domain protein 6	Mbd6	362892	7	DNA binding|DNA binding|chromatin binding|chromatin binding|nucleolus|nucleus|nucleus	molecular function|DNA binding|IEA|GO:0003677|RGD|na//molecular function|DNA binding|ISO|GO:0003677|RGD|na//molecular function|chromatin binding|IEA|GO:0003682|RGD|na//molecular function|chromatin binding|ISO|GO:0003682|RGD|na//cellular component|nucleolus|ISO|GO:0005730|RGD|na//cellular component|nucleus|IEA|GO:0005634|RGD|na//cellular component|nucleus|ISO|GO:0005634|RGD|na
543	NM_001108307	8.9e-06	1622	LOC360664	RGD1311078	360664	10	Stn1-Ten1 complex|nuclear chromosome, telomeric region|nucleus	cellular component|Stn1-Ten1 complex|ISO|GO:0070188|RGD|na//cellular component|nuclear chromosome, telomeric region|ISO|GO:0000784|RGD|na//cellular component|nucleus|ISO|GO:0005634|RGD|na
544	NM_001108737	8.9e-06	3270	Mesoderm induction early response 1, family member 2	Mier2	362841	7	DNA binding	molecular function|DNA binding|IEA|GO:0003677|RGD|na
545	NM_001037659	9e-06	1918	P55 protein	LOC652956	652956
546	NM_001109117	9.2e-06	1677	Ring finger protein 182	Rnf182	498726	17	ubiquitin-protein ligase activity|ubiquitin-protein ligase activity|zinc ion binding|protein ubiquitination|protein ubiquitination|cytoplasm|cytoplasm|integral to membrane|intracellular membrane-bounded organelle|intracellular membrane-bounded organelle	molecular function|ubiquitin-protein ligase activity|IEA|GO:0004842|RGD|na//molecular function|ubiquitin-protein ligase activity|ISO|GO:0004842|RGD|na//molecular function|zinc ion binding|IEA|GO:0008270|RGD|na//biological process|protein ubiquitination|ISO|GO:0016567|RGD|na//biological process|protein ubiquitination|ISS|GO:0016567|RGD|na//cellular component|cytoplasm|IEA|GO:0005737|RGD|na//cellul…
547	NM_001164505	9.3e-06	7250	Ring finger protein 165	Rnf165	307251	18	zinc ion binding	molecular function|zinc ion binding|IEA|GO:0008270|RGD|na
548	NM_001170551	9.6e-06	4696	WD repeat and FYVE domain containing 3	Wdfy3	305164	14	1-phosphatidylinositol binding|1-phosphatidylinositol binding|beta-N-acetylglucosaminylglycopeptide beta-1,4-galactosyltransferase activity|beta-N-acetylglucosaminylglycopeptide beta-1,4-galactosyltransferase activity|metal ion binding|autophagic vacuole|autophagic vacuole|cytoplasm|cytoplasmic part|extrinsic to membrane|extrinsic to membrane|nuclear envelope|nuclear envelope	molecular function|1-phosphatidylinositol binding|IEA|GO:0005545|RGD|na//molecular function|1-phosphatidylinositol binding|ISO|GO:0005545|RGD|na//molecular function|beta-N-acetylglucosaminylglycopeptide beta-1,4-galactosyltransferase activity|IEA|GO:0003831|RGD|na//molecular function|beta-N-acetylglucosaminylglycopeptide beta-1,4-galactosyltransferase activity|ISO|GO:0003831|RGD|na//molecular fun…
549	NM_024138	9.7e-06	3948	Guanine nucleotide binding protein (G protein), gamma 7	Gng7	58979	7	molecular_function|signal transducer activity|signal transducer activity|G-protein coupled receptor signaling pathway|behavioral fear response|behavioral fear response|biological_process|locomotory behavior|locomotory behavior|receptor guanylyl cyclase signaling pathway|receptor guanylyl cyclase signaling pathway|regulation of adenylate cyclase activity|regulation of adenylate cyclase activity|he…	molecular function|molecular_function|ND|GO:0003674|RGD|na//molecular function|signal transducer activity|IEA|GO:0004871|RGD|na//molecular function|signal transducer activity|ISO|GO:0004871|RGD|na//biological process|G-protein coupled receptor signaling pathway|IEA|GO:0007186|RGD|na//biological process|behavioral fear response|IEA|GO:0001662|RGD|na//biological process|behavioral fear response|ISO…
550	NM_001142652	9.8e-06	1500	Neuralized homolog 1B (Drosophila)	Neurl1B	303019	10	zinc ion binding	molecular function|zinc ion binding|IEA|GO:0008270|RGD|na
551	NM_012877	9.9e-06	1559	Sodium channel, voltage-gated, type II, beta	Scn2b	25349	8	sodium channel regulator activity|voltage-gated sodium channel activity|voltage-gated sodium channel activity involved in regulation of cardiac muscle cell action potential|cardiac muscle contraction|nervous system development|positive regulation of sodium ion transport via voltage-gated sodium channel activity|regulation of atrial cardiomyocyte membrane depolarization|regulation of cardiac muscl…	molecular function|sodium channel regulator activity|ISO|GO:0017080|RGD|na//molecular function|voltage-gated sodium channel activity|IDA|GO:0005248|RGD|8521473//molecular function|voltage-gated sodium channel activity involved in regulation of cardiac muscle cell action potential|ISO|GO:0086006|RGD|na//biological process|cardiac muscle contraction|ISO|GO:0060048|RGD|na//biological process|nervous…
[truncated: 1,033 more rows]

## Sheet: 5MIN UP VAR MOTIF
Target #	GenBank Accession	E-value	UTR Length	Gene Name	Symbol	Entrez GeneID	Chromosome	GOabr	GO
[truncated: 2,105 more rows]

## Sheet: NO REGULATION MOTIF
Target #	GenBank Accession	E-value	UTR Length	Gene Name	Symbol	Entrez GeneID	Chromosome	GOabr	GO
[truncated: 391 more rows]
