# Supplementary material for: Systematic identification of 3′-UTR regulatory elements in activity-dependent mRNA stability in hippocampal neurons
Source: Philos Trans R Soc Lond B Biol Sci. 2014 Sep 26;369(1652):20130509. doi: 10.1098/rstb.2013.0509 (PMC4142030; doi:10.1098/rstb.2013.0509)
Supplement: Supplemental Table 2: Summary table of predicted miRNA targets [file rstb20130509supp3.xlsx]

## Sheet: miR-326 miR330
miR-326-3p/330-5p predicted targets			Total Conserved targets:		292
#	GenBank Accession	Gene Name	Symbol	Entrez GeneID	Chromosome	GOabr	GO
1	NM_014911	AP2 associated kinase 1	AAK1	22848	2	AP-2 adaptor complex binding|ATP binding|Notch binding|nucleotide binding|protein serine/threonine kinase activity|endocytosis|positive regulation of Notch signaling pathway|protein autophosphorylation|protein phosphorylation|protein stabilization|regulation of clathrin-mediated endocytosis|regulation of clathrin-mediated endocytosis|regulation of protein localization|cell leading edge|clathrin-c…	molecular function|AP-2 adaptor complex binding|IDA|GO:0035612|GOA|17494869//molecular function|ATP binding|IEA|GO:0005524|GOA|na//molecular function|Notch binding|IDA|GO:0005112|GOA|na//molecular function|nucleotide binding|IEA|GO:0000166|GOA|na//molecular function|protein serine/threonine kinase activity|ISS|GO:0004674|GOA|na//biological process|endocytosis|IEA|GO:0006897|GOA|na//biological pro…
2	NM_004996	ATP-binding cassette, sub-family C (CFTR/MRP), member 1	ABCC1	4363	16	ATP binding|ATPase activity|ATPase activity, coupled to transmembrane movement of substances|hydrolase activity|nucleotide binding|transporter activity|ATP catabolic process|leukotriene biosynthetic process|prostanoid metabolic process|response to drug|small molecule metabolic process|transmembrane transport|transport|Golgi apparatus|integral to plasma membrane|membrane fraction|nucleolus|nucleus…	molecular function|ATP binding|IEA|GO:0005524|GOA|na//molecular function|ATPase activity|IDA|GO:0016887|GOA|15999530//molecular function|ATPase activity, coupled to transmembrane movement of substances|IEA|GO:0042626|GOA|na//molecular function|hydrolase activity|IEA|GO:0016787|GOA|na//molecular function|nucleotide binding|IEA|GO:0000166|GOA|na//molecular function|transporter activity|IEA|GO:00052…
3	NM_007011	Abhydrolase domain containing 2	ABHD2	11057	15	carboxylesterase activity|hydrolase activity|molecular_function|biological_process|negative regulation of cell migration|response to wounding|integral to membrane|membrane	molecular function|carboxylesterase activity|IEA|GO:0004091|GOA|na//molecular function|hydrolase activity|IEA|GO:0016787|GOA|na//molecular function|molecular_function|ND|GO:0003674|GOA|na//biological process|biological_process|ND|GO:0008150|GOA|na//biological process|negative regulation of cell migration|IEA|GO:0030336|GOA|na//biological process|response to wounding|IEA|GO:0009611|GOA|na//cellula…
4	NM_005759	Abl-interactor 2	ABI2	10152	2	DNA binding|SH3 domain binding|SH3 domain binding|cytoskeletal adaptor activity|kinase binding|proline-rich region binding|ubiquitin protein ligase binding|actin polymerization or depolymerization|cell migration|cellular component movement|cytoskeleton organization|peptidyl-tyrosine phosphorylation|cytoplasm|cytoskeleton|cytosol|filopodium|lamellipodium	molecular function|DNA binding|TAS|GO:0003677|GOA|7590236//molecular function|SH3 domain binding|IPI|GO:0017124|GOA|7590236//molecular function|SH3 domain binding|TAS|GO:0017124|GOA|8649853//molecular function|cytoskeletal adaptor activity|TAS|GO:0008093|GOA|12011975//molecular function|kinase binding|NAS|GO:0019900|GOA|8649853//molecular function|proline-rich region binding|IPI|GO:0070064|GOA|75…
5	NM_032489	Acrosin binding protein	ACRBP	84519	12	molecular_function|biological_process|acrosomal vesicle|cellular_component|cytoplasmic vesicle|extracellular region	molecular function|molecular_function|ND|GO:0003674|GOA|na//biological process|biological_process|ND|GO:0008150|GOA|na//cellular component|acrosomal vesicle|IEA|GO:0001669|GOA|na//cellular component|cellular_component|ND|GO:0005575|GOA|na//cellular component|cytoplasmic vesicle|IEA|GO:0031410|GOA|na//cellular component|extracellular region|IEA|GO:0005576|GOA|na
6	NM_033274	ADAM metallopeptidase domain 19	ADAM19	8728		SH3 domain binding|metal ion binding|metalloendopeptidase activity|peptidase activity|zinc ion binding|proteolysis|integral to membrane|membrane	molecular function|SH3 domain binding|IEA|GO:0017124|GOA|na//molecular function|metal ion binding|IEA|GO:0046872|GOA|na//molecular function|metalloendopeptidase activity|IEA|GO:0004222|GOA|na//molecular function|peptidase activity|IEA|GO:0008233|GOA|na//molecular function|zinc ion binding|IEA|GO:0008270|GOA|na//biological process|proteolysis|IEA|GO:0006508|GOA|na//cellular component|integral to m…
7	NM_024866	Adrenomedullin 2	ADM2	79924	22	hormone activity|protein complex binding|activation of adenylate cyclase activity by G-protein signaling pathway|angiogenesis|digestion|feeding behavior|negative regulation of blood pressure|positive regulation of angiogenesis|positive regulation of gene expression|protein phosphorylation|extracellular region	molecular function|hormone activity|IEA|GO:0005179|GOA|na//molecular function|protein complex binding|IDA|GO:0032403|GOA|na//biological process|activation of adenylate cyclase activity by G-protein signaling pathway|IEA|GO:0007189|GOA|na//biological process|angiogenesis|IDA|GO:0001525|GOA|na//biological process|digestion|IEA|GO:0007586|GOA|na//biological process|feeding behavior|IEA|GO:0007631|GO…
8	NM_001130720	Adenosylhomocysteinase-like 2	AHCYL2	23382		adenosylhomocysteinase activity|hydrolase activity|one-carbon metabolic process	molecular function|adenosylhomocysteinase activity|IEA|GO:0004013|GOA|na//molecular function|hydrolase activity|IEA|GO:0016787|GOA|na//biological process|one-carbon metabolic process|IEA|GO:0006730|GOA|na
9	NM_130847	Angiomotin like 1	AMOTL1	154810		identical protein binding|protein binding|cell junction|cytoplasm|signalosome|tight junction	molecular function|identical protein binding|IDA|GO:0042802|GOA|16019084//molecular function|protein binding|IPI|GO:0005515|GOA|na//cellular component|cell junction|IDA|GO:0030054|GOA|18029348//cellular component|cytoplasm|IDA|GO:0005737|GOA|18029348//cellular component|signalosome|IDA|GO:0008180|GOA|18850735//cellular component|tight junction|IDA|GO:0005923|GOA|16019084
10	NM_001242546	Anaphase promoting complex subunit 16	ANAPC16	119504	10	cell cycle|cell division|mitosis|protein ubiquitination|anaphase-promoting complex|cytoplasm|nucleus	biological process|cell cycle|IEA|GO:0007049|GOA|na//biological process|cell division|IEA|GO:0051301|GOA|na//biological process|mitosis|IEA|GO:0007067|GOA|na//biological process|protein ubiquitination|IDA|GO:0016567|GOA|na//cellular component|anaphase-promoting complex|IDA|GO:0005680|GOA|na//cellular component|cytoplasm|IDA|GO:0005737|GOA|18029348//cellular component|nucleus|IEA|GO:0005634|GOA|na
11	NM_000037	Ankyrin 1, erythrocytic	ANK1	286		cytoskeletal adaptor activity|cytoskeletal adaptor activity|enzyme binding|protein binding|spectrin binding|spectrin binding|structural constituent of cytoskeleton|structural molecule activity|axon guidance|cytoskeleton organization|exocytosis|maintenance of epithelial cell apical/basal polarity|signal transduction|M band|basolateral plasma membrane|cytoplasm|cytoskeleton|cytosol|plasma membrane|…	molecular function|cytoskeletal adaptor activity|IDA|GO:0008093|GOA|379653//molecular function|cytoskeletal adaptor activity|TAS|GO:0008093|GOA|11427698//molecular function|enzyme binding|TAS|GO:0019899|GOA|11427698//molecular function|protein binding|IPI|GO:0005515|GOA|379653//molecular function|spectrin binding|IDA|GO:0030507|GOA|379653//molecular function|spectrin binding|NAS|GO:0030507|GOA|86…
12	NM_016376	Ankyrin repeat and FYVE domain containing 1	ANKFY1	51479		metal ion binding|cytoplasm|endosome|endosome membrane|intracellular membrane-bounded organelle|membrane	molecular function|metal ion binding|IEA|GO:0046872|GOA|na//cellular component|cytoplasm|IEA|GO:0005737|GOA|na//cellular component|endosome|IEA|GO:0005768|GOA|na//cellular component|endosome membrane|ISS|GO:0010008|GOA|na//cellular component|intracellular membrane-bounded organelle|IDA|GO:0043231|GOA|18029348//cellular component|membrane|IEA|GO:0016020|GOA|na
13	NM_173595	Ankyrin repeat domain 52	ANKRD52	283373
14	NM_144967	Rho GTPase activating protein 36	ARHGAP36	158763	X	GTPase activator activity|regulation of small GTPase mediated signal transduction|signal transduction|small GTPase mediated signal transduction|cytosol|intracellular	molecular function|GTPase activator activity|IEA|GO:0005096|GOA|na//biological process|regulation of small GTPase mediated signal transduction|TAS|GO:0051056|GOA|na//biological process|signal transduction|IEA|GO:0007165|GOA|na//biological process|small GTPase mediated signal transduction|TAS|GO:0007264|GOA|na//cellular component|cytosol|TAS|GO:0005829|GOA|na//cellular component|intracellular|IEA|…
15	NM_001001669	Rho guanine nucleotide exchange factor (GEF) 37	ARHGEF37	389337	5	Rho guanyl-nucleotide exchange factor activity|guanyl-nucleotide exchange factor activity|regulation of Rho protein signal transduction|cytoplasm|intracellular	molecular function|Rho guanyl-nucleotide exchange factor activity|IEA|GO:0005089|GOA|na//molecular function|guanyl-nucleotide exchange factor activity|IEA|GO:0005085|GOA|na//biological process|regulation of Rho protein signal transduction|IEA|GO:0035023|GOA|na//cellular component|cytoplasm|IEA|GO:0005737|GOA|na//cellular component|intracellular|IEA|GO:0005622|GOA|na
16	NM_006465	AT rich interactive domain 3B (BRIGHT-like)	ARID3B	10620		DNA binding|biological_process|regulation of transcription, DNA-dependent|intracellular|nucleus	molecular function|DNA binding|NAS|GO:0003677|GOA|10446990//biological process|biological_process|ND|GO:0008150|GOA|na//biological process|regulation of transcription, DNA-dependent|IEA|GO:0006355|GOA|na//cellular component|intracellular|IEA|GO:0005622|GOA|na//cellular component|nucleus|NAS|GO:0005634|GOA|10446990
17	NM_024590	Arylsulfatase family, member J	ARSJ	79642	4	arylsulfatase activity|catalytic activity|hydrolase activity|metal ion binding|sulfuric ester hydrolase activity|extracellular region	molecular function|arylsulfatase activity|TAS|GO:0004065|GOA|16174644//molecular function|catalytic activity|IEA|GO:0003824|GOA|na//molecular function|hydrolase activity|IEA|GO:0016787|GOA|na//molecular function|metal ion binding|IEA|GO:0046872|GOA|na//molecular function|sulfuric ester hydrolase activity|IEA|GO:0008484|GOA|na//cellular component|extracellular region|IEA|GO:0005576|GOA|na
18	NM_004319	Astrotactin 1	ASTN1	460		cell adhesion|cell migration|neuron cell-cell adhesion|cellular_component|integral to membrane|membrane	biological process|cell adhesion|IEA|GO:0007155|GOA|na//biological process|cell migration|NAS|GO:0016477|GOA|na//biological process|neuron cell-cell adhesion|NAS|GO:0007158|GOA|na//cellular component|cellular_component|ND|GO:0005575|GOA|na//cellular component|integral to membrane|IEA|GO:0016021|GOA|na//cellular component|membrane|IEA|GO:0016020|GOA|na
19	NM_001001331	ATPase, Ca++ transporting, plasma membrane 2	ATP2B2	491	3	ATP binding|ATP binding|PDZ domain binding|calcium ion binding|calcium-dependent ATPase activity|calcium-transporting ATPase activity|calcium-transporting ATPase activity|calmodulin binding|calmodulin binding|glutamate receptor binding|hydrolase activity|hydrolase activity, acting on acid anhydrides, catalyzing transmembrane movement of substances|metal ion binding|nucleotide binding|protein C-te…	molecular function|ATP binding|IDA|GO:0005524|GOA|7929331//molecular function|ATP binding|IEA|GO:0005524|GOA|na//molecular function|PDZ domain binding|IDA|GO:0030165|GOA|11786550//molecular function|calcium ion binding|IDA|GO:0005509|GOA|7929331//molecular function|calcium-dependent ATPase activity|IEA|GO:0030899|GOA|na//molecular function|calcium-transporting ATPase activity|IDA|GO:0005388|GOA|7…
20	NM_020452	ATPase, aminophospholipid transporter, class I, type 8B, member 2	ATP8B2	57198	1	ATP binding|ATPase activity|ATPase activity, coupled to transmembrane movement of ions, phosphorylative mechanism|hydrolase activity|hydrolase activity, acting on acid anhydrides, catalyzing transmembrane movement of substances|magnesium ion binding|nucleotide binding|phospholipid-translocating ATPase activity|ATP catabolic process|cation transport|ion transmembrane transport|phospholipid transpo…	molecular function|ATP binding|IEA|GO:0005524|GOA|na//molecular function|ATPase activity|RCA|GO:0016887|GOA|12880872//molecular function|ATPase activity, coupled to transmembrane movement of ions, phosphorylative mechanism|IEA|GO:0015662|GOA|na//molecular function|hydrolase activity|IEA|GO:0016787|GOA|na//molecular function|hydrolase activity, acting on acid anhydrides, catalyzing transmembrane m…
21	NM_181575	Ancient ubiquitous protein 1	AUP1	550	2	endoplasmic reticulum|endoplasmic reticulum membrane|integral to membrane|intracellular membrane-bounded organelle|membrane|nucleolus|nucleus	cellular component|endoplasmic reticulum|IDA|GO:0005783|GOA|18029348//cellular component|endoplasmic reticulum membrane|IEA|GO:0005789|GOA|na//cellular component|integral to membrane|IEA|GO:0016021|GOA|na//cellular component|intracellular membrane-bounded organelle|IDA|GO:0043231|GOA|18029348//cellular component|membrane|IEA|GO:0016020|GOA|na//cellular component|nucleolus|IDA|GO:0005730|GOA|18029…
22	NM_001191	BCL2-like 1	BCL2L1	598		BH3 domain binding|identical protein binding|protein binding|protein heterodimerization activity|protein kinase binding|anti-apoptosis|apoptotic mitochondrial changes|apoptotic process|cellular process regulating host cell cycle in response to virus|cellular response to alkaloid|cellular response to amino acid stimulus|cellular response to gamma radiation|cytokinesis|fertilization|germ cell devel…	molecular function|BH3 domain binding|IPI|GO:0051434|GOA|15901672//molecular function|identical protein binding|IPI|GO:0042802|GOA|15131699//molecular function|protein binding|IPI|GO:0005515|GOA|12011449//molecular function|protein heterodimerization activity|IEA|GO:0046982|GOA|na//molecular function|protein kinase binding|IPI|GO:0019901|GOA|na//biological process|anti-apoptosis|IDA|GO:0006916|GO…
23	NM_001199839	BCL2-like 2	BCL2L2	599	14	protein binding|Sertoli cell proliferation|anti-apoptosis|negative regulation of apoptotic process|spermatogenesis|cytosol|membrane|mitochondrial membrane|mitochondrion	molecular function|protein binding|IPI|GO:0005515|GOA|15694340//biological process|Sertoli cell proliferation|IEA|GO:0060011|GOA|na//biological process|anti-apoptosis|TAS|GO:0006916|GOA|9500547//biological process|negative regulation of apoptotic process|IMP|GO:0043066|GOA|17289999//biological process|spermatogenesis|TAS|GO:0007283|GOA|8761287//cellular component|cytosol|IEA|GO:0005829|GOA|na//ce…
24	NM_001077440	BCL2-associated transcription factor 1	BCLAF1	9774		DNA binding|protein binding|induction of apoptosis|negative regulation of transcription, DNA-dependent|negative regulation of transcription, DNA-dependent|positive regulation of apoptotic process|positive regulation of intrinsic apoptotic signaling pathway|positive regulation of response to DNA damage stimulus|positive regulation of transcription initiation, DNA-dependent|regulation of DNA-depend…	molecular function|DNA binding|IDA|GO:0003677|GOA|10330179//molecular function|protein binding|IPI|GO:0005515|GOA|10837489//biological process|induction of apoptosis|TAS|GO:0006917|GOA|10330179//biological process|negative regulation of transcription, DNA-dependent|IDA|GO:0045892|GOA|10330179//biological process|negative regulation of transcription, DNA-dependent|TAS|GO:0045892|GOA|10330179//biol…
25	NM_000623	Bradykinin receptor B2	BDKRB2	624		G-protein coupled receptor activity|bradykinin receptor activity|phosphatidylinositol phospholipase C activity|protease binding|protein binding|protein heterodimerization activity|receptor activity|signal transducer activity|type 1 angiotensin receptor binding|G-protein coupled receptor signaling pathway|arachidonic acid secretion|blood circulation|cell surface receptor signaling pathway|elevatio…	molecular function|G-protein coupled receptor activity|IEA|GO:0004930|GOA|na//molecular function|bradykinin receptor activity|IDA|GO:0004947|GOA|17077303//molecular function|phosphatidylinositol phospholipase C activity|TAS|GO:0004435|GOA|8302267//molecular function|protease binding|IPI|GO:0002020|GOA|17077303//molecular function|protein binding|IPI|GO:0005515|GOA|18672896//molecular function|pro…
26	NM_003670	Basic helix-loop-helix family, member e40	BHLHE40	8553		DNA binding|E-box binding|MRF binding|RNA polymerase II activating transcription factor binding|RNA polymerase II core promoter proximal region sequence-specific DNA binding transcription factor activity involved in negative regulation of transcription|RNA polymerase II transcription factor binding transcription factor activity involved in negative regulation of transcription|bHLH transcription f…	molecular function|DNA binding|IEA|GO:0003677|GOA|na//molecular function|E-box binding|IDA|GO:0070888|GOA|12397359//molecular function|MRF binding|ISS|GO:0043426|GOA|na//molecular function|RNA polymerase II activating transcription factor binding|ISS|GO:0001102|GOA|na//molecular function|RNA polymerase II core promoter proximal region sequence-specific DNA binding transcription factor activity in…
27	NM_016293	Bridging integrator 2	BIN2	51411	12	protein binding|cytoplasm	molecular function|protein binding|IPI|GO:0005515|GOA|10903846//cellular component|cytoplasm|IEA|GO:0005737|GOA|na
28	NM_001143888	BSD domain containing 1	BSDC1	55108	1
29	NM_014962	BTB (POZ) domain containing 3	BTBD3	22903
30	NM_003939	Beta-transducin repeat containing E3 ubiquitin protein ligase	BTRC	8945		beta-catenin binding|ligase activity|protein binding|protein dimerization activity|protein phosphorylated amino acid binding|ubiquitin-protein ligase activity|ubiquitin-protein ligase activity|Wnt receptor signaling pathway|anaphase-promoting complex-dependent proteasomal ubiquitin-dependent protein catabolic process|branching involved in mammary gland duct morphogenesis|cellular response to orga…	molecular function|beta-catenin binding|IEA|GO:0008013|GOA|na//molecular function|ligase activity|IEA|GO:0016874|GOA|na//molecular function|protein binding|IPI|GO:0005515|GOA|15070733//molecular function|protein dimerization activity|IEA|GO:0046983|GOA|na//molecular function|protein phosphorylated amino acid binding|IEA|GO:0045309|GOA|na//molecular function|ubiquitin-protein ligase activity|IDA|G…
31	NM_007176	Chromosome 14 open reading frame 1	C14orf1	11161	14	molecular_function|biological_process|sterol biosynthetic process|endoplasmic reticulum|endoplasmic reticulum membrane|integral to membrane|membrane|transport vesicle	molecular function|molecular_function|ND|GO:0003674|GOA|na//biological process|biological_process|ND|GO:0008150|GOA|na//biological process|sterol biosynthetic process|IEA|GO:0016126|GOA|na//cellular component|endoplasmic reticulum|IEA|GO:0005783|GOA|na//cellular component|endoplasmic reticulum membrane|IEA|GO:0005789|GOA|na//cellular component|integral to membrane|NAS|GO:0016021|GOA|10449901//cel…
32	NM_175900	Chromosome 16 open reading frame 54	C16orf54	283897	16	integral to membrane|membrane	cellular component|integral to membrane|IEA|GO:0016021|GOA|na//cellular component|membrane|IEA|GO:0016020|GOA|na
33	NM_001142569	Chromosome 1 open reading frame 106	C1orf106	55765
34	NM_001025266	Chromosome 3 open reading frame 70	C3orf70	285382	3
35	NM_001171795	Chromosome 8 open reading frame 83	C8orf83	286144	8	endoplasmic reticulum|endoplasmic reticulum membrane|integral to membrane|membrane	cellular component|endoplasmic reticulum|IEA|GO:0005783|GOA|na//cellular component|endoplasmic reticulum membrane|IEA|GO:0005789|GOA|na//cellular component|integral to membrane|IEA|GO:0016021|GOA|na//cellular component|membrane|IEA|GO:0016020|GOA|na
36	NM_001012502	Chromosome 9 open reading frame 117	C9orf117	286207
37	NM_001193329	Chromosome 9 open reading frame 3	C9orf3	84909	9	aminopeptidase activity|binding|metal ion binding|metallopeptidase activity|peptidase activity|zinc ion binding|leukotriene biosynthetic process|proteolysis|cytoplasm	molecular function|aminopeptidase activity|IDA|GO:0004177|GOA|15687497//molecular function|binding|IEA|GO:0005488|GOA|na//molecular function|metal ion binding|IEA|GO:0046872|GOA|na//molecular function|metallopeptidase activity|IDA|GO:0008237|GOA|15687497//molecular function|peptidase activity|IEA|GO:0008233|GOA|na//molecular function|zinc ion binding|IEA|GO:0008270|GOA|na//biological process|leuk…
38	NM_000721	Calcium channel, voltage-dependent, R type, alpha 1E subunit	CACNA1E	777	1	voltage-gated calcium channel activity|voltage-gated ion channel activity|behavioral fear response|behavioral response to pain|energy reserve metabolic process|glucose homeostasis|ion transport|locomotory behavior|membrane depolarization|regulation of calcium ion transport via voltage-gated calcium channel activity|regulation of heart rate|regulation of insulin secretion|regulation of insulin sec…	molecular function|voltage-gated calcium channel activity|IDA|GO:0005245|GOA|8071363//molecular function|voltage-gated ion channel activity|IEA|GO:0005244|GOA|na//biological process|behavioral fear response|IEA|GO:0001662|GOA|na//biological process|behavioral response to pain|IEA|GO:0048266|GOA|na//biological process|energy reserve metabolic process|TAS|GO:0006112|GOA|na//biological process|gluco…
39	NM_000723	Calcium channel, voltage-dependent, beta 1 subunit	CACNB1	782	17	high voltage-gated calcium channel activity|voltage-gated calcium channel activity|voltage-gated ion channel activity|axon guidance|ion transport|protein targeting to membrane|regulation of calcium ion transport via voltage-gated calcium channel activity|transport|T-tubule|sarcoplasmic reticulum|voltage-gated calcium channel complex	molecular function|high voltage-gated calcium channel activity|IEA|GO:0008331|GOA|na//molecular function|voltage-gated calcium channel activity|TAS|GO:0005245|GOA|1385409//molecular function|voltage-gated ion channel activity|IEA|GO:0005244|GOA|na//biological process|axon guidance|TAS|GO:0007411|GOA|na//biological process|ion transport|IEA|GO:0006811|GOA|na//biological process|protein targeting t…
40	NM_005187	Core-binding factor, runt domain, alpha subunit 2; translocated to, 3	CBFA2T3	863		chromatin binding|metal ion binding|protein binding|sequence-specific DNA binding transcription factor activity|zinc ion binding|cell differentiation|cell proliferation|granulocyte differentiation|positive regulation of transcription from RNA polymerase II promoter|Golgi apparatus|Golgi membrane|intracellular|membrane|nucleolus|nucleoplasm|nucleus	molecular function|chromatin binding|IEA|GO:0003682|GOA|na//molecular function|metal ion binding|IEA|GO:0046872|GOA|na//molecular function|protein binding|IPI|GO:0005515|GOA|16966434//molecular function|sequence-specific DNA binding transcription factor activity|IEA|GO:0003700|GOA|na//molecular function|zinc ion binding|IEA|GO:0008270|GOA|na//biological process|cell differentiation|IEA|GO:0030154…
41	NM_032449	Coiled-coil and C2 domain containing 1B	CC2D1B	200014		regulation of transcription, DNA-dependent|nucleus	biological process|regulation of transcription, DNA-dependent|IEA|GO:0006355|GOA|na//cellular component|nucleus|IEA|GO:0005634|GOA|na
42	NM_033124	Coiled-coil domain containing 65	CCDC65	85478
43	NM_000734	CD247 molecule	CD247	919	1	identical protein binding|protein binding|protein homodimerization activity|receptor activity|transmembrane signaling receptor activity|T cell costimulation|T cell receptor signaling pathway|cell surface receptor signaling pathway|interspecies interaction between organisms|regulation of defense response to virus by virus|regulation of immune response|viral reproduction|T cell receptor complex|alp…	molecular function|identical protein binding|IPI|GO:0042802|GOA|17055436//molecular function|protein binding|IPI|GO:0005515|GOA|16461343//molecular function|protein homodimerization activity|NAS|GO:0042803|GOA|12110186//molecular function|receptor activity|IEA|GO:0004872|GOA|na//molecular function|transmembrane signaling receptor activity|IEA|GO:0004888|GOA|na//biological process|T cell costimula…
44	NM_001168324	CD300 molecule-like family member g	CD300LG	146894	17	receptor activity|apical plasma membrane|basolateral plasma membrane|endosome|integral to membrane|multivesicular body membrane|plasma membrane	molecular function|receptor activity|IEA|GO:0004872|GOA|na//cellular component|apical plasma membrane|IEA|GO:0016324|GOA|na//cellular component|basolateral plasma membrane|IEA|GO:0016323|GOA|na//cellular component|endosome|IEA|GO:0005768|GOA|na//cellular component|integral to membrane|IEA|GO:0016021|GOA|na//cellular component|multivesicular body membrane|IEA|GO:0032585|GOA|na//cellular component|…
45	NM_001025109	CD34 molecule	CD34	947	1	carbohydrate binding|sulfate binding|transcription factor binding|cell adhesion|cell motility|cell proliferation|cell-cell adhesion|cellular response to heat|cellular response to hypoxia|endothelial cell proliferation|endothelium development|extracellular vesicular exosome assembly|glomerular endothelium development|glomerular filtration|glutamate metabolic process|hemopoiesis|hemopoietic stem ce…	molecular function|carbohydrate binding|IDA|GO:0030246|GOA|15249540//molecular function|sulfate binding|IEA|GO:0043199|GOA|na//molecular function|transcription factor binding|IPI|GO:0008134|GOA|na//biological process|cell adhesion|IEA|GO:0007155|GOA|na//biological process|cell motility|IEP|GO:0048870|GOA|17261663//biological process|cell proliferation|ISS|GO:0008283|GOA|na//biological process|cel…
46	NM_021248	Cadherin 22, type 2	CDH22	64405		calcium ion binding|cell adhesion|homophilic cell adhesion|integral to membrane|plasma membrane	molecular function|calcium ion binding|IEA|GO:0005509|GOA|na//biological process|cell adhesion|IEA|GO:0007155|GOA|na//biological process|homophilic cell adhesion|IEA|GO:0007156|GOA|na//cellular component|integral to membrane|IEA|GO:0016021|GOA|na//cellular component|plasma membrane|IEA|GO:0005886|GOA|na
47	NM_001793	Cadherin 3, type 1, P-cadherin (placental)	CDH3	1001	16	calcium ion binding|adherens junction organization|cell adhesion|cell junction assembly|cell-cell junction organization|homophilic cell adhesion|response to stimulus|visual perception|cell-cell adherens junction|integral to membrane|plasma membrane|plasma membrane	molecular function|calcium ion binding|IEA|GO:0005509|GOA|na//biological process|adherens junction organization|TAS|GO:0034332|GOA|na//biological process|cell adhesion|TAS|GO:0007155|GOA|2793940//biological process|cell junction assembly|TAS|GO:0034329|GOA|na//biological process|cell-cell junction organization|TAS|GO:0045216|GOA|na//biological process|homophilic cell adhesion|IEA|GO:0007156|GOA|n…
48	NM_001796	Cadherin 8, type 2	CDH8	1006	16	calcium ion binding|adherens junction organization|cell adhesion|cell junction assembly|cell-cell junction organization|homophilic cell adhesion|integral to membrane|plasma membrane	molecular function|calcium ion binding|IEA|GO:0005509|GOA|na//biological process|adherens junction organization|TAS|GO:0034332|GOA|na//biological process|cell adhesion|IEA|GO:0007155|GOA|na//biological process|cell junction assembly|TAS|GO:0034329|GOA|na//biological process|cell-cell junction organization|TAS|GO:0045216|GOA|na//biological process|homophilic cell adhesion|IEA|GO:0007156|GOA|na//ce…
49	NM_004364	CCAAT/enhancer binding protein (C/EBP), alpha	CEBPA	1050		DNA binding|protein binding|protein complex binding|protein domain specific binding|protein heterodimerization activity|protein homodimerization activity|sequence-specific DNA binding|sequence-specific DNA binding transcription factor activity|sequence-specific distal enhancer binding RNA polymerase II transcription factor activity|transcription factor binding|transcription regulatory region DNA …	molecular function|DNA binding|TAS|GO:0003677|GOA|8643605//molecular function|protein binding|IPI|GO:0005515|GOA|16490787//molecular function|protein complex binding|IEA|GO:0032403|GOA|na//molecular function|protein domain specific binding|IEA|GO:0019904|GOA|na//molecular function|protein heterodimerization activity|IEA|GO:0046982|GOA|na//molecular function|protein homodimerization activity|IEA|G…
50	NM_001025076	CUGBP, Elav-like family member 2	CELF2	10659	10	RNA binding|nucleotide binding|RNA processing|mRNA processing|regulation of heart contraction|cytoplasm|nucleus	molecular function|RNA binding|IEA|GO:0003723|GOA|na//molecular function|nucleotide binding|IEA|GO:0000166|GOA|na//biological process|RNA processing|TAS|GO:0006396|GOA|9887331//biological process|mRNA processing|IEA|GO:0006397|GOA|na//biological process|regulation of heart contraction|TAS|GO:0008016|GOA|9887331//cellular component|cytoplasm|IEA|GO:0005737|GOA|na//cellular component|nucleus|IEA|GO…
51	NM_001407	Cadherin, EGF LAG seven-pass G-type receptor 3 (flamingo homolog, Drosophila)	CELSR3	1951		G-protein coupled receptor activity|calcium ion binding|protein binding|receptor activity|signal transducer activity|G-protein coupled receptor signaling pathway|axonal fasciculation|cell adhesion|homophilic cell adhesion|multicellular organismal development|neuron migration|neuropeptide signaling pathway|integral to membrane|plasma membrane	molecular function|G-protein coupled receptor activity|IEA|GO:0004930|GOA|na//molecular function|calcium ion binding|IEA|GO:0005509|GOA|na//molecular function|protein binding|IPI|GO:0005515|GOA|17474147//molecular function|receptor activity|IEA|GO:0004872|GOA|na//molecular function|signal transducer activity|IEA|GO:0004871|GOA|na//biological process|G-protein coupled receptor signaling pathway|TA…
52	NM_022778	Centrosomal protein 85kDa	CEP85	64793	1	centrosome|cytoplasm|cytoskeleton|nucleolus|nucleus|spindle pole	cellular component|centrosome|IDA|GO:0005813|GOA|na//cellular component|cytoplasm|IEA|GO:0005737|GOA|na//cellular component|cytoskeleton|IEA|GO:0005856|GOA|na//cellular component|nucleolus|IDA|GO:0005730|GOA|na//cellular component|nucleus|IEA|GO:0005634|GOA|na//cellular component|spindle pole|IDA|GO:0000922|GOA|na
53	NM_000738	Cholinergic receptor, muscarinic 1	CHRM1	1128		G-protein coupled acetylcholine receptor activity|G-protein coupled receptor activity|drug binding|phosphatidylinositol phospholipase C activity|receptor activity|signal transducer activity|G-protein coupled acetylcholine receptor signaling pathway|G-protein coupled receptor signaling pathway|activation of phospholipase C activity by G-protein coupled acetylcholine receptor signaling pathway|acti…	molecular function|G-protein coupled acetylcholine receptor activity|IEA|GO:0016907|GOA|na//molecular function|G-protein coupled receptor activity|IEA|GO:0004930|GOA|na//molecular function|drug binding|IEA|GO:0008144|GOA|na//molecular function|phosphatidylinositol phospholipase C activity|TAS|GO:0004435|GOA|9614217//molecular function|receptor activity|IEA|GO:0004872|GOA|na//molecular function|si…
54	NM_015125	Capicua homolog (Drosophila)	CIC	23152	19	DNA binding|protein binding|regulation of transcription, DNA-dependent|nucleus	molecular function|DNA binding|IEA|GO:0003677|GOA|na//molecular function|protein binding|IPI|GO:0005515|GOA|16713569//biological process|regulation of transcription, DNA-dependent|IEA|GO:0006355|GOA|na//cellular component|nucleus|IEA|GO:0005634|GOA|na
55	NM_001830	Chloride channel, voltage-sensitive 4	CLCN4	1183		ATP binding|antiporter activity|chloride channel activity|ion channel activity|nucleotide binding|voltage-gated chloride channel activity|chloride transport|ion transport|transmembrane transport|transport|early endosome membrane|endosome|integral to membrane|late endosome membrane|membrane	molecular function|ATP binding|IEA|GO:0005524|GOA|na//molecular function|antiporter activity|IEA|GO:0015297|GOA|na//molecular function|chloride channel activity|IDA|GO:0005254|GOA|10564087//molecular function|ion channel activity|IEA|GO:0005216|GOA|na//molecular function|nucleotide binding|IEA|GO:0000166|GOA|na//molecular function|voltage-gated chloride channel activity|IEA|GO:0005247|GOA|na//bio…
56	NM_001127192	CCHC-type zinc finger, nucleic acid binding protein	CNBP	7555		DNA binding|metal ion binding|nucleic acid binding|sequence-specific DNA binding transcription factor activity|zinc ion binding|cholesterol biosynthetic process|positive regulation of cell proliferation|positive regulation of transcription from RNA polymerase II promoter|positive regulation of transcription, DNA-dependent|regulation of transcription, DNA-dependent|cytoplasm|cytosol|endoplasmic re…	molecular function|DNA binding|IEA|GO:0003677|GOA|na//molecular function|metal ion binding|IEA|GO:0046872|GOA|na//molecular function|nucleic acid binding|IEA|GO:0003676|GOA|na//molecular function|sequence-specific DNA binding transcription factor activity|TAS|GO:0003700|GOA|2562787//molecular function|zinc ion binding|IEA|GO:0008270|GOA|na//biological process|cholesterol biosynthetic process|TAS|…
57	NM_001143887	COP9 constitutive photomorphogenic homolog subunit 2 (Arabidopsis)	COPS2	9318	15	protein binding|signal transducer activity|cullin deneddylation|signal transduction|transcription from RNA polymerase II promoter|cytoplasm|nucleus|signalosome	molecular function|protein binding|IPI|GO:0005515|GOA|17438371//molecular function|signal transducer activity|NAS|GO:0004871|GOA|9535219//biological process|cullin deneddylation|IDA|GO:0010388|GOA|19141280//biological process|signal transduction|NAS|GO:0007165|GOA|9535219//biological process|transcription from RNA polymerase II promoter|TAS|GO:0006366|GOA|7776974//cellular component|cytoplasm|IDA…
58	NM_001164093	COP9 constitutive photomorphogenic homolog subunit 7A (Arabidopsis)	COPS7A	50813		cullin deneddylation|cytoplasm|nucleolus|nucleus|signalosome	biological process|cullin deneddylation|IDA|GO:0010388|GOA|19141280//cellular component|cytoplasm|IDA|GO:0005737|GOA|18029348//cellular component|nucleolus|IDA|GO:0005730|GOA|18029348//cellular component|nucleus|IDA|GO:0005634|GOA|18029348//cellular component|signalosome|IDA|GO:0008180|GOA|18850735
59	NM_001190456	Coronin, actin binding protein, 2B	CORO2B	10391		actin binding|actin filament binding|actin cytoskeleton organization|actin cytoskeleton organization|actin cytoskeleton|actin cytoskeleton|cytoplasm|membrane	molecular function|actin binding|NAS|GO:0003779|GOA|10224093//molecular function|actin filament binding|IBA|GO:0051015|GOA|na//biological process|actin cytoskeleton organization|IBA|GO:0030036|GOA|na//biological process|actin cytoskeleton organization|NAS|GO:0030036|GOA|10224093//cellular component|actin cytoskeleton|IBA|GO:0015629|GOA|na//cellular component|actin cytoskeleton|NAS|GO:0015629|GOA|…
60	NM_001008220	Complexin 2	CPLX2	10814	5	syntaxin-1 binding|cell differentiation|mast cell degranulation|nervous system development|neurotransmitter transport|positive regulation of synaptic plasticity|synaptic vesicle exocytosis|vesicle docking involved in exocytosis|SNARE complex|cytoplasm|cytosol|dendrite|neuronal cell body|synapse	molecular function|syntaxin-1 binding|IEA|GO:0017075|GOA|na//biological process|cell differentiation|IEA|GO:0030154|GOA|na//biological process|mast cell degranulation|IEA|GO:0043303|GOA|na//biological process|nervous system development|IEA|GO:0007399|GOA|na//biological process|neurotransmitter transport|IEA|GO:0006836|GOA|na//biological process|positive regulation of synaptic plasticity|ISS|GO:00…
61	NM_001145146	Corticotropin releasing hormone receptor 1	CRHR1	1394	17	corticotrophin-releasing factor receptor activity|corticotropin-releasing hormone binding|peptide binding|protein binding|receptor activity|signal transducer activity|G-protein coupled receptor signaling pathway|G-protein signaling, coupled to cAMP nucleotide second messenger|activation of adenylate cyclase activity|activation of adenylate cyclase activity by G-protein signaling pathway|activatio…	molecular function|corticotrophin-releasing factor receptor activity|IEA|GO:0015056|GOA|na//molecular function|corticotropin-releasing hormone binding|IEA|GO:0051424|GOA|na//molecular function|peptide binding|IEA|GO:0042277|GOA|na//molecular function|protein binding|IPI|GO:0005515|GOA|18801728//molecular function|receptor activity|IEA|GO:0004872|GOA|na//molecular function|signal transducer activi…
62	NM_001895	Casein kinase 2, alpha 1 polypeptide	CSNK2A1	1457		ATP binding|Hsp90 protein binding|beta-catenin binding|nucleotide binding|protein N-terminus binding|protein binding|protein phosphatase regulator activity|protein serine/threonine kinase activity|protein serine/threonine kinase activity|protein serine/threonine kinase activity|transferase activity, transferring phosphorus-containing groups|axon guidance|cell cycle|chaperone-mediated protein fold…	molecular function|ATP binding|IEA|GO:0005524|GOA|na//molecular function|Hsp90 protein binding|TAS|GO:0051879|GOA|19387550//molecular function|beta-catenin binding|IEA|GO:0008013|GOA|na//molecular function|nucleotide binding|IEA|GO:0000166|GOA|na//molecular function|protein N-terminus binding|IPI|GO:0047485|GOA|11972058//molecular function|protein binding|IPI|GO:0005515|GOA|na//molecular function…
63	NM_001012329	Catenin, beta interacting protein 1	CTNNBIP1	56998	1	armadillo repeat domain binding|beta-catenin binding|protein binding|anterior/posterior pattern specification|branching involved in ureteric bud morphogenesis|negative regulation of DNA binding|negative regulation of Wnt receptor signaling pathway|negative regulation of mesenchymal cell proliferation|negative regulation of protein binding|negative regulation of protein complex assembly|negative r…	molecular function|armadillo repeat domain binding|IPI|GO:0070016|GOA|12408825//molecular function|beta-catenin binding|IPI|GO:0008013|GOA|18287330//molecular function|protein binding|IPI|GO:0005515|GOA|12408825//biological process|anterior/posterior pattern specification|IBA|GO:0009952|GOA|na//biological process|branching involved in ureteric bud morphogenesis|IBA|GO:0001658|GOA|na//biological p…
64	NM_001199743	Dynactin 5 (p25)	DCTN5	84516	16	transferase activity|centrosome|cytoplasm|cytoskeleton	molecular function|transferase activity|IEA|GO:0016740|GOA|na//cellular component|centrosome|IDA|GO:0005813|GOA|na//cellular component|cytoplasm|IEA|GO:0005737|GOA|na//cellular component|cytoskeleton|IEA|GO:0005856|GOA|na
65	NM_032341	DNA-damage inducible 1 homolog 2 (S. cerevisiae)	DDI2	84301		aspartic-type endopeptidase activity|proteolysis	molecular function|aspartic-type endopeptidase activity|IEA|GO:0004190|GOA|na//biological process|proteolysis|IEA|GO:0006508|GOA|na
66	NM_001002862	Der1-like domain family, member 3	DERL3	91319		protein binding|ER-associated protein catabolic process|endoplasmic reticulum unfolded protein response|endoplasmic reticulum|endoplasmic reticulum membrane|integral to endoplasmic reticulum membrane|integral to membrane|membrane	molecular function|protein binding|IPI|GO:0005515|GOA|16449189//biological process|ER-associated protein catabolic process|NAS|GO:0030433|GOA|16449189//biological process|endoplasmic reticulum unfolded protein response|IDA|GO:0030968|GOA|16449189//cellular component|endoplasmic reticulum|IEA|GO:0005783|GOA|na//cellular component|endoplasmic reticulum membrane|IEA|GO:0005789|GOA|na//cellular compo…
67	NM_001083885	Deafness, autosomal recessive 31	DFNB31	25861	9	protein binding|protein domain specific binding|inner ear receptor stereocilium organization|retina homeostasis|sensory perception of light stimulus|sensory perception of sound|actin filament|axon|cilium|cytoplasm|dendritic shaft|growth cone|membrane fraction|neuronal cell body|photoreceptor connecting cilium|photoreceptor inner segment|soluble fraction|stereocilia ankle link complex|stereocilium…	molecular function|protein binding|IPI|GO:0005515|GOA|17584769//molecular function|protein domain specific binding|IEA|GO:0019904|GOA|na//biological process|inner ear receptor stereocilium organization|ISS|GO:0060122|GOA|na//biological process|retina homeostasis|IMP|GO:0001895|GOA|17171570//biological process|sensory perception of light stimulus|IMP|GO:0050953|GOA|17171570//biological process|sen…
68	NM_001166278	Discs, large homolog 3 (Drosophila)	DLG3	1741		PDZ domain binding|guanylate kinase activity|ionotropic glutamate receptor binding|phosphatase binding|protein C-terminus binding|protein binding|protein phosphatase binding|axon guidance|negative regulation of cell proliferation|negative regulation of phosphatase activity|synaptic transmission|cytoplasm|dendritic shaft|growth cone|neuronal cell body|plasma membrane|postsynaptic density|synapse	molecular function|PDZ domain binding|IEA|GO:0030165|GOA|na//molecular function|guanylate kinase activity|NAS|GO:0004385|GOA|na//molecular function|ionotropic glutamate receptor binding|IEA|GO:0035255|GOA|na//molecular function|phosphatase binding|IDA|GO:0019902|GOA|19389623//molecular function|protein C-terminus binding|IEA|GO:0008022|GOA|na//molecular function|protein binding|IPI|GO:0005515|GOA…
69	NM_004745	Discs, large (Drosophila) homolog-associated protein 2	DLGAP2	9228	8	protein binding|cell-cell signaling|neuron-neuron synaptic transmission|cell junction|neurofilament|plasma membrane|postsynaptic density|postsynaptic membrane|synapse	molecular function|protein binding|IPI|GO:0005515|GOA|17474147//biological process|cell-cell signaling|IEA|GO:0007267|GOA|na//biological process|neuron-neuron synaptic transmission|NAS|GO:0007270|GOA|9694864//cellular component|cell junction|IEA|GO:0030054|GOA|na//cellular component|neurofilament|NAS|GO:0005883|GOA|10759891//cellular component|plasma membrane|IEA|GO:0005886|GOA|na//cellular compo…
70	NM_001135917	Dolichyl pyrophosphate phosphatase 1	DOLPP1	57171	9	dolichyldiphosphatase activity|hydrolase activity|cellular protein metabolic process|dolichol-linked oligosaccharide biosynthetic process|dolichyl diphosphate biosynthetic process|post-translational protein modification|protein N-linked glycosylation|protein N-linked glycosylation via asparagine|endoplasmic reticulum|endoplasmic reticulum membrane|integral to endoplasmic reticulum membrane|integr…	molecular function|dolichyldiphosphatase activity|ISS|GO:0047874|GOA|na//molecular function|hydrolase activity|IEA|GO:0016787|GOA|na//biological process|cellular protein metabolic process|TAS|GO:0044267|GOA|na//biological process|dolichol-linked oligosaccharide biosynthetic process|TAS|GO:0006488|GOA|na//biological process|dolichyl diphosphate biosynthetic process|TAS|GO:0006489|GOA|na//biologica…
71	NM_000795	Dopamine receptor D2	DRD2	1813	11	G-protein coupled receptor activity|dopamine binding|dopamine receptor activity, coupled via Gi/Go|dopamine receptor activity, coupled via Gi/Go|drug binding|drug binding|ionotropic glutamate receptor binding|potassium channel regulator activity|protein binding|receptor activity|receptor binding|signal transducer activity|G-protein coupled receptor internalization|G-protein signaling, coupled to …	molecular function|G-protein coupled receptor activity|IEA|GO:0004930|GOA|na//molecular function|dopamine binding|IEA|GO:0035240|GOA|na//molecular function|dopamine receptor activity, coupled via Gi/Go|IDA|GO:0001591|GOA|8301582//molecular function|dopamine receptor activity, coupled via Gi/Go|IEA|GO:0001591|GOA|na//molecular function|drug binding|IDA|GO:0008144|GOA|8413587//molecular function|dr…
72	NM_021907	Dystrobrevin, beta	DTNB	1838	2	calcium ion binding|zinc ion binding|cytoplasm|synapse	molecular function|calcium ion binding|IEA|GO:0005509|GOA|na//molecular function|zinc ion binding|IEA|GO:0008270|GOA|na//cellular component|cytoplasm|IEA|GO:0005737|GOA|na//cellular component|synapse|IEA|GO:0045202|GOA|na
73	NM_003583	Dual-specificity tyrosine-(Y)-phosphorylation regulated kinase 2	DYRK2	8445	12	ATP binding|magnesium ion binding|manganese ion binding|nucleotide binding|protein kinase activity|protein serine/threonine kinase activity|protein serine/threonine/tyrosine kinase activity|protein tyrosine kinase activity|ubiquitin binding|DNA damage response, signal transduction by p53 class mediator resulting in induction of apoptosis|apoptotic process|positive regulation of glycogen biosynthe…	molecular function|ATP binding|IDA|GO:0005524|GOA|11311121//molecular function|magnesium ion binding|IDA|GO:0000287|GOA|9748265//molecular function|manganese ion binding|IDA|GO:0030145|GOA|9748265//molecular function|nucleotide binding|IEA|GO:0000166|GOA|na//molecular function|protein kinase activity|TAS|GO:0004672|GOA|9748265//molecular function|protein serine/threonine kinase activity|IDA|GO:00…
74	NM_024007	Early B-cell factor 1	EBF1	1879		C2H2 zinc finger domain binding|DNA binding|metal ion binding|sequence-specific DNA binding transcription factor activity|multicellular organismal development|positive regulation of transcription, DNA-dependent|nucleus	molecular function|C2H2 zinc finger domain binding|IEA|GO:0070742|GOA|na//molecular function|DNA binding|IEA|GO:0003677|GOA|na//molecular function|metal ion binding|IEA|GO:0046872|GOA|na//molecular function|sequence-specific DNA binding transcription factor activity|IEA|GO:0003700|GOA|na//biological process|multicellular organismal development|IEA|GO:0007275|GOA|na//biological process|positive re…
75	NM_004952	Ephrin-A3	EFNA3	1944		ephrin receptor binding|transmembrane-ephrin receptor activity|cell-cell signaling|ephrin receptor signaling pathway|anchored to membrane|integral to plasma membrane|plasma membrane	molecular function|ephrin receptor binding|IPI|GO:0046875|GOA|15777695//molecular function|transmembrane-ephrin receptor activity|TAS|GO:0005005|GOA|8660976//biological process|cell-cell signaling|TAS|GO:0007267|GOA|8660976//biological process|ephrin receptor signaling pathway|ISS|GO:0048013|GOA|na//cellular component|anchored to membrane|IEA|GO:0031225|GOA|na//cellular component|integral to plas…
76	NM_006709	Euchromatic histone-lysine N-methyltransferase 2	EHMT2	10919		histone methyltransferase activity (H3-K27 specific)|histone methyltransferase activity (H3-K9 specific)|metal ion binding|methyltransferase activity|p53 binding|protein binding|protein-lysine N-methyltransferase activity|transferase activity|zinc ion binding|DNA methylation|chromatin modification|fertilization|histone H3-K27 methylation|histone H3-K9 methylation|negative regulation of transcript…	molecular function|histone methyltransferase activity (H3-K27 specific)|ISS|GO:0046976|GOA|na//molecular function|histone methyltransferase activity (H3-K9 specific)|ISS|GO:0046974|GOA|na//molecular function|metal ion binding|IEA|GO:0046872|GOA|na//molecular function|methyltransferase activity|IEA|GO:0008168|GOA|na//molecular function|p53 binding|IPI|GO:0002039|GOA|na//molecular function|protein …
77	NM_001417	Eukaryotic translation initiation factor 4B	EIF4B	1975		RNA binding|nucleotide binding|protein binding|translation initiation factor activity|RNA metabolic process|cellular protein metabolic process|gene expression|insulin receptor signaling pathway|mRNA metabolic process|nuclear-transcribed mRNA catabolic process, deadenylation-dependent decay|nuclear-transcribed mRNA poly(A) tail shortening|regulation of translational initiation|translation|translat…	molecular function|RNA binding|IEA|GO:0003723|GOA|na//molecular function|nucleotide binding|IEA|GO:0000166|GOA|na//molecular function|protein binding|IPI|GO:0005515|GOA|na//molecular function|translation initiation factor activity|IEA|GO:0003743|GOA|na//biological process|RNA metabolic process|TAS|GO:0016070|GOA|na//biological process|cellular protein metabolic process|TAS|GO:0044267|GOA|na//biol…
78	NM_052906	Extracellular leucine-rich repeat and fibronectin type III domain containing 2	ELFN2	114794		phosphatase binding|protein phosphatase inhibitor activity|negative regulation of phosphatase activity|cell surface|integral to membrane|membrane	molecular function|phosphatase binding|IDA|GO:0019902|GOA|19389623//molecular function|protein phosphatase inhibitor activity|IEA|GO:0004864|GOA|na//biological process|negative regulation of phosphatase activity|IDA|GO:0010923|GOA|19389623//cellular component|cell surface|IEA|GO:0009986|GOA|na//cellular component|integral to membrane|IEA|GO:0016021|GOA|na//cellular component|membrane|IEA|GO:00160…
79	NM_032377	Elongation factor 1 homolog (S. cerevisiae)	ELOF1	84337		metal ion binding|regulation of transcription, DNA-dependent|nucleus	molecular function|metal ion binding|IEA|GO:0046872|GOA|na//biological process|regulation of transcription, DNA-dependent|IEA|GO:0006355|GOA|na//cellular component|nucleus|IEA|GO:0005634|GOA|na
80	NM_001193268	Echinoderm microtubule associated protein like 2	EML2	24139	19	catalytic activity|sensory perception of sound|visual perception|cytoplasm|cytoskeleton|intracellular membrane-bounded organelle|microtubule|microtubule associated complex	molecular function|catalytic activity|IEA|GO:0003824|GOA|na//biological process|sensory perception of sound|TAS|GO:0007605|GOA|10521658//biological process|visual perception|TAS|GO:0007601|GOA|10521658//cellular component|cytoplasm|IEA|GO:0005737|GOA|na//cellular component|cytoskeleton|IEA|GO:0005856|GOA|na//cellular component|intracellular membrane-bounded organelle|IDA|GO:0043231|GOA|18029348//…
81	NM_001098175	Ectonucleoside triphosphate diphosphohydrolase 1	ENTPD1	953		ATP binding|hydrolase activity|nucleoside-diphosphatase activity|nucleoside-triphosphatase activity|nucleotide binding|ATP catabolic process|G-protein coupled receptor signaling pathway|blood coagulation|cell adhesion|platelet activation|purine ribonucleoside diphosphate catabolic process|basal lamina|integral to plasma membrane|plasma membrane	molecular function|ATP binding|IEA|GO:0005524|GOA|na//molecular function|hydrolase activity|IEA|GO:0016787|GOA|na//molecular function|nucleoside-diphosphatase activity|IEA|GO:0017110|GOA|na//molecular function|nucleoside-triphosphatase activity|IEA|GO:0017111|GOA|na//molecular function|nucleotide binding|IEA|GO:0000166|GOA|na//biological process|ATP catabolic process|IEA|GO:0006200|GOA|na//biolog…
82	NM_012156	Erythrocyte membrane protein band 4.1-like 1	EPB41L1	2036	20	actin binding|binding|cytoskeletal protein binding|structural molecule activity|cortical actin cytoskeleton organization|synaptic transmission|cytoplasm|cytoskeleton|cytosol|extrinsic to membrane|plasma membrane	molecular function|actin binding|IEA|GO:0003779|GOA|na//molecular function|binding|IEA|GO:0005488|GOA|na//molecular function|cytoskeletal protein binding|IEA|GO:0008092|GOA|na//molecular function|structural molecule activity|IEA|GO:0005198|GOA|na//biological process|cortical actin cytoskeleton organization|IEA|GO:0030866|GOA|na//biological process|synaptic transmission|TAS|GO:0007268|GOA|na//cell…
83	NM_004443	EPH receptor B3	EPHB3	2049	3	ATP binding|axon guidance receptor activity|ephrin receptor activity|nucleotide binding|receptor activity|angiogenesis|axon guidance|axonal fasciculation|cell migration|central nervous system projection neuron axonogenesis|corpus callosum development|dendritic spine development|dendritic spine morphogenesis|digestive tract morphogenesis|ephrin receptor signaling pathway|multicellular organismal d…	molecular function|ATP binding|IEA|GO:0005524|GOA|na//molecular function|axon guidance receptor activity|IEA|GO:0008046|GOA|na//molecular function|ephrin receptor activity|IDA|GO:0005003|GOA|15536074//molecular function|nucleotide binding|IEA|GO:0000166|GOA|na//molecular function|receptor activity|IEA|GO:0004872|GOA|na//biological process|angiogenesis|ISS|GO:0001525|GOA|na//biological process|axo…
84	NM_004451	Estrogen-related receptor alpha	ESRRA	2101	11	DNA binding|ligand-activated sequence-specific DNA binding RNA polymerase II transcription factor activity|metal ion binding|protein binding|protein domain specific binding|receptor activity|sequence-specific DNA binding|sequence-specific DNA binding transcription factor activity|steroid binding|steroid hormone receptor activity|zinc ion binding|cartilage development|gene expression|intracellular…	molecular function|DNA binding|TAS|GO:0003677|GOA|9286700//molecular function|ligand-activated sequence-specific DNA binding RNA polymerase II transcription factor activity|TAS|GO:0004879|GOA|9286700//molecular function|metal ion binding|IEA|GO:0046872|GOA|na//molecular function|protein binding|IPI|GO:0005515|GOA|16260778//molecular function|protein domain specific binding|IPI|GO:0019904|GOA|1198…
85	NM_001987	Ets variant 6	ETV6	2120		protein binding|protein domain specific binding|sequence-specific DNA binding|sequence-specific DNA binding transcription factor activity|regulation of transcription, DNA-dependent|nucleus	molecular function|protein binding|IPI|GO:0005515|GOA|12590135//molecular function|protein domain specific binding|IPI|GO:0019904|GOA|12588862//molecular function|sequence-specific DNA binding|IEA|GO:0043565|GOA|na//molecular function|sequence-specific DNA binding transcription factor activity|IEA|GO:0003700|GOA|na//biological process|regulation of transcription, DNA-dependent|TAS|GO:0006355|GOA|…
86	NM_001992	Coagulation factor II (thrombin) receptor	F2R	2149		G-protein alpha-subunit binding|G-protein beta-subunit binding|G-protein coupled receptor activity|G-protein coupled receptor activity|protein binding|receptor activity|receptor binding|signal transducer activity|thrombin receptor activity|G-protein coupled receptor signaling pathway|G-protein coupled receptor signaling pathway|STAT protein import into nucleus|activation of MAPKK activity|activat…	molecular function|G-protein alpha-subunit binding|ISS|GO:0001965|GOA|na//molecular function|G-protein beta-subunit binding|ISS|GO:0031681|GOA|na//molecular function|G-protein coupled receptor activity|ISS|GO:0004930|GOA|na//molecular function|G-protein coupled receptor activity|TAS|GO:0004930|GOA|17848177//molecular function|protein binding|IPI|GO:0005515|GOA|17848177//molecular function|recepto…
87	NM_012306	Fas apoptotic inhibitory molecule 2	FAIM2	23017		anti-apoptosis|apoptotic process|central nervous system development|cerebellar Purkinje cell differentiation|cerebellar Purkinje cell layer development|cerebellar granular layer development|cerebellum development|regulation of neuron apoptosis|cell junction|cellular_component|integral to membrane|membrane raft|plasma membrane|postsynaptic membrane|synapse	biological process|anti-apoptosis|NAS|GO:0006916|GOA|10535980//biological process|apoptotic process|IEA|GO:0006915|GOA|na//biological process|central nervous system development|IEA|GO:0007417|GOA|na//biological process|cerebellar Purkinje cell differentiation|ISS|GO:0021702|GOA|na//biological process|cerebellar Purkinje cell layer development|ISS|GO:0021680|GOA|na//biological process|cerebellar g…
88	NM_145253	Family with sequence similarity 100, member A	FAM100A	124402
89	NM_182705	Family with sequence similarity 101, member B	FAM101B	359845	17
90	NM_173822	Family with sequence similarity 126, member B	FAM126B	285172	2	intracellular	cellular component|intracellular|IDA|GO:0005622|GOA|11256614
91	NM_015686	Family with sequence similarity 155, member B	FAM155B	27112	X	integral to membrane|membrane	cellular component|integral to membrane|IEA|GO:0016021|GOA|na//cellular component|membrane|IEA|GO:0016020|GOA|na
92	NM_182508	Family with sequence similarity 216, member B	FAM216B	144809	13
93	NM_001135647	Family with sequence similarity 53, member C	FAM53C	51307
94	NM_001105079	Fibrosin	FBRS	64319	16
95	NM_001184906	F-box and leucine-rich repeat protein 20	FBXL20	84961	17	cytoplasm	cellular component|cytoplasm|IEA|GO:0005737|GOA|na
96	NM_001080410	F-box protein 41	FBXO41	150726	2	zinc ion binding|intracellular	molecular function|zinc ion binding|IEA|GO:0008270|GOA|na//cellular component|intracellular|IEA|GO:0005622|GOA|na
97	NM_001083536	FYVE, RhoGEF and PH domain containing 3	FGD3	89846	9	Rho guanyl-nucleotide exchange factor activity|guanyl-nucleotide exchange factor activity|metal ion binding|small GTPase binding|actin cytoskeleton organization|apoptotic process|cytoskeleton organization|filopodium assembly|induction of apoptosis by extracellular signals|nerve growth factor receptor signaling pathway|regulation of Cdc42 GTPase activity|regulation of Rho protein signal transducti…	molecular function|Rho guanyl-nucleotide exchange factor activity|IEA|GO:0005089|GOA|na//molecular function|guanyl-nucleotide exchange factor activity|ISS|GO:0005085|GOA|na//molecular function|metal ion binding|IEA|GO:0046872|GOA|na//molecular function|small GTPase binding|ISS|GO:0031267|GOA|na//biological process|actin cytoskeleton organization|ISS|GO:0030036|GOA|na//biological process|apoptotic…
98	NM_004112	Fibroblast growth factor 11	FGF11	2256		growth factor activity|cell-cell signaling|nervous system development|signal transduction	molecular function|growth factor activity|IEA|GO:0008083|GOA|na//biological process|cell-cell signaling|TAS|GO:0007267|GOA|8790420//biological process|nervous system development|TAS|GO:0007399|GOA|8790420//biological process|signal transduction|TAS|GO:0007165|GOA|8790420
99	NM_002010	Fibroblast growth factor 9 (glia-activating factor)	FGF9	2254	13	fibroblast growth factor receptor binding|growth factor activity|heparin binding|protein tyrosine kinase activity|angiogenesis|cell-cell signaling|chondrocyte differentiation|embryonic digestive tract development|embryonic limb morphogenesis|embryonic skeletal system development|fibroblast growth factor receptor signaling pathway|fibroblast growth factor receptor signaling pathway|inner ear morph…	molecular function|fibroblast growth factor receptor binding|IEA|GO:0005104|GOA|na//molecular function|growth factor activity|IEA|GO:0008083|GOA|na//molecular function|heparin binding|IEA|GO:0008201|GOA|na//molecular function|protein tyrosine kinase activity|TAS|GO:0004713|GOA|na//biological process|angiogenesis|IEA|GO:0001525|GOA|na//biological process|cell-cell signaling|IEA|GO:0007267|GOA|na//…
100	NM_004468	Four and a half LIM domains 3	FHL3	2275	1	actin binding|metal ion binding|zinc ion binding|actin cytoskeleton organization|muscle organ development|Z disc|nucleus|stress fiber	molecular function|actin binding|IEA|GO:0003779|GOA|na//molecular function|metal ion binding|IEA|GO:0046872|GOA|na//molecular function|zinc ion binding|IEA|GO:0008270|GOA|na//biological process|actin cytoskeleton organization|IEA|GO:0030036|GOA|na//biological process|muscle organ development|TAS|GO:0007517|GOA|10049693//cellular component|Z disc|IEA|GO:0030018|GOA|na//cellular component|nucleus|I…
101	NM_001079673	Fibronectin type III domain containing 3A	FNDC3A	22862		Sertoli cell development|cell-cell adhesion|fertilization|spermatid development|Golgi apparatus|Golgi membrane|acrosomal vesicle|cytoplasmic vesicle|cytosol|integral to membrane|membrane|vesicle membrane|vesicular fraction	biological process|Sertoli cell development|IEA|GO:0060009|GOA|na//biological process|cell-cell adhesion|IEA|GO:0016337|GOA|na//biological process|fertilization|IEA|GO:0009566|GOA|na//biological process|spermatid development|IEA|GO:0007286|GOA|na//cellular component|Golgi apparatus|IDA|GO:0005794|GOA|18218838//cellular component|Golgi membrane|IEA|GO:0000139|GOA|na//cellular component|acrosomal v…
102	NM_025074	Fraser syndrome 1	FRAS1	80144	4	metal ion binding|cell communication|extracellular matrix|integral to membrane|plasma membrane	molecular function|metal ion binding|IEA|GO:0046872|GOA|na//biological process|cell communication|IEA|GO:0007154|GOA|na//cellular component|extracellular matrix|ISS|GO:0031012|GOA|na//cellular component|integral to membrane|IEA|GO:0016021|GOA|na//cellular component|plasma membrane|IEA|GO:0005886|GOA|na
103	NM_012193	Frizzled family receptor 4	FZD4	8322		G-protein coupled receptor activity|PDZ domain binding|PDZ domain binding|Wnt-activated receptor activity|Wnt-protein binding|cytokine binding|protein binding|protein heterodimerization activity|protein homodimerization activity|receptor activity|signal transducer activity|Wnt receptor signaling pathway|Wnt receptor signaling pathway, calcium modulating pathway|blood vessel development|brain deve…	molecular function|G-protein coupled receptor activity|IEA|GO:0004930|GOA|na//molecular function|PDZ domain binding|IDA|GO:0030165|GOA|na//molecular function|PDZ domain binding|IPI|GO:0030165|GOA|19388021//molecular function|Wnt-activated receptor activity|IDA|GO:0042813|GOA|17955262//molecular function|Wnt-protein binding|IBA|GO:0017147|GOA|na//molecular function|cytokine binding|IPI|GO:0019955|…
104	NM_003468	Frizzled family receptor 5	FZD5	7855	2	G-protein coupled receptor activity|PDZ domain binding|Wnt-activated receptor activity|Wnt-activated receptor activity|Wnt-protein binding|protein binding|protein kinase binding|receptor activity|signal transducer activity|Spemann organizer formation|T cell differentiation in thymus|Wnt receptor signaling pathway involved in dorsal/ventral axis specification|angiogenesis|anterior/posterior axis s…	molecular function|G-protein coupled receptor activity|IEA|GO:0004930|GOA|na//molecular function|PDZ domain binding|IBA|GO:0030165|GOA|na//molecular function|Wnt-activated receptor activity|IBA|GO:0042813|GOA|na//molecular function|Wnt-activated receptor activity|IC|GO:0042813|GOA|9054360//molecular function|Wnt-protein binding|IPI|GO:0017147|GOA|12857724//molecular function|protein binding|IPI|G…
105	NM_005458	Gamma-aminobutyric acid (GABA) B receptor, 2	GABBR2	9568	9	G-protein coupled GABA receptor activity|receptor activity|signal transducer activity|G-protein coupled receptor signaling pathway|gamma-aminobutyric acid signaling pathway|negative regulation of adenylate cyclase activity|synaptic transmission|cell junction|cytoplasm|integral to plasma membrane|neuron projection|plasma membrane|postsynaptic membrane|synapse	molecular function|G-protein coupled GABA receptor activity|IEA|GO:0004965|GOA|na//molecular function|receptor activity|IEA|GO:0004872|GOA|na//molecular function|signal transducer activity|IEA|GO:0004871|GOA|na//biological process|G-protein coupled receptor signaling pathway|TAS|GO:0007186|GOA|9872316//biological process|gamma-aminobutyric acid signaling pathway|IEA|GO:0007214|GOA|na//biological …
106	NM_207359	Glutamate decarboxylase-like 1	GADL1	339896		carboxy-lyase activity|lyase activity|pyridoxal phosphate binding|carboxylic acid metabolic process	molecular function|carboxy-lyase activity|IEA|GO:0016831|GOA|na//molecular function|lyase activity|IEA|GO:0016829|GOA|na//molecular function|pyridoxal phosphate binding|IEA|GO:0030170|GOA|na//biological process|carboxylic acid metabolic process|IEA|GO:0019752|GOA|na
107	NM_033036	Galactose-3-O-sulfotransferase 3	GAL3ST3	89792	11	3'-phosphoadenosine 5'-phosphosulfate binding|carbohydrate binding|galactose 3-O-sulfotransferase activity|galactose 3-O-sulfotransferase activity|galactosylceramide sulfotransferase activity|proteoglycan sulfotransferase activity|transferase activity|biosynthetic process|monosaccharide metabolic process|oligosaccharide metabolic process|poly-N-acetyllactosamine metabolic process|proteoglycan bio…	molecular function|3'-phosphoadenosine 5'-phosphosulfate binding|NAS|GO:0050656|GOA|11323440//molecular function|carbohydrate binding|NAS|GO:0030246|GOA|11323440//molecular function|galactose 3-O-sulfotransferase activity|IDA|GO:0050694|GOA|11323440//molecular function|galactose 3-O-sulfotransferase activity|IMP|GO:0050694|GOA|11356829//molecular function|galactosylceramide sulfotransferase activ…
108	NM_017686	Ganglioside induced differentiation associated protein 2	GDAP2	54834		response to retinoic acid	biological process|response to retinoic acid|IEA|GO:0032526|GOA|na
109	NM_005811	Growth differentiation factor 11	GDF11	10220		cytokine activity|growth factor activity|camera-type eye morphogenesis|cell maturation|growth|mesoderm development|metanephros development|negative regulation of cell proliferation|negative regulation of neuron differentiation|nervous system development|organ morphogenesis|pancreas development|skeletal system development|spinal cord anterior/posterior patterning|ureteric bud development|cellular_…	molecular function|cytokine activity|NAS|GO:0005125|GOA|na//molecular function|growth factor activity|IEA|GO:0008083|GOA|na//biological process|camera-type eye morphogenesis|IEA|GO:0048593|GOA|na//biological process|cell maturation|IEA|GO:0048469|GOA|na//biological process|growth|IEA|GO:0040007|GOA|na//biological process|mesoderm development|TAS|GO:0007498|GOA|10075854//biological process|metanep…
110	NM_000514	Glial cell derived neurotrophic factor	GDNF	2668	5	growth factor activity|protein homodimerization activity|receptor binding|adult locomotory behavior|anti-apoptosis|axon guidance|branching involved in ureteric bud morphogenesis|enteric nervous system development|mRNA stabilization|metanephros development|negative regulation of extrinsic apoptotic signaling pathway in absence of ligand|negative regulation of neuron apoptosis|nervous system develo…	molecular function|growth factor activity|NAS|GO:0008083|GOA|na//molecular function|protein homodimerization activity|IDA|GO:0042803|GOA|8493557//molecular function|receptor binding|TAS|GO:0005102|GOA|10829012//biological process|adult locomotory behavior|TAS|GO:0008344|GOA|12358785//biological process|anti-apoptosis|IEA|GO:0006916|GOA|na//biological process|axon guidance|TAS|GO:0007411|GOA|na//b…
111	NM_001131019	Glial fibrillary acidic protein	GFAP	2670		integrin binding|structural constituent of cytoskeleton|Bergmann glial cell differentiation|astrocyte development|extracellular matrix organization|intermediate filament organization|intermediate filament-based process|long-term synaptic potentiation|negative regulation of neuron projection development|neuron projection regeneration|positive regulation of Schwann cell proliferation|regulation of …	molecular function|integrin binding|IEA|GO:0005178|GOA|na//molecular function|structural constituent of cytoskeleton|IEA|GO:0005200|GOA|na//biological process|Bergmann glial cell differentiation|IEA|GO:0060020|GOA|na//biological process|astrocyte development|IEA|GO:0014002|GOA|na//biological process|extracellular matrix organization|IEA|GO:0030198|GOA|na//biological process|intermediate filament …
112	NM_178026	Gamma-glutamyltransferase 7	GGT7	2686	20	gamma-glutamyltransferase activity|hydrolase activity|transferase activity, transferring acyl groups|glutathione biosynthetic process|glutathione metabolic process|leukotriene biosynthetic process|anchored to external side of plasma membrane|integral to membrane|membrane	molecular function|gamma-glutamyltransferase activity|TAS|GO:0003840|GOA|18357469//molecular function|hydrolase activity|IEA|GO:0016787|GOA|na//molecular function|transferase activity, transferring acyl groups|IEA|GO:0016746|GOA|na//biological process|glutathione biosynthetic process|IEA|GO:0006750|GOA|na//biological process|glutathione metabolic process|TAS|GO:0006749|GOA|18357469//biological pr…
113	NM_022574	GRB10 interacting GYF protein 1	GIGYF1	64599	7	insulin-like growth factor receptor signaling pathway	biological process|insulin-like growth factor receptor signaling pathway|IEA|GO:0048009|GOA|na
114	NM_133261	GIPC PDZ domain containing family, member 3	GIPC3	126326	19
115	NM_001080489	Glyoxalase domain containing 5	GLOD5	392465	X
116	NM_005276	Glycerol-3-phosphate dehydrogenase 1 (soluble)	GPD1	2819		NAD binding|glycerol-3-phosphate dehydrogenase [NAD+] activity|glycerol-3-phosphate dehydrogenase activity|protein homodimerization activity|NADH oxidation|carbohydrate metabolic process|cellular lipid metabolic process|gluconeogenesis|glycerol-3-phosphate catabolic process|glycerolipid metabolic process|small molecule metabolic process|triglyceride biosynthetic process|cytoplasm|cytosol|glycerol…	molecular function|NAD binding|IEA|GO:0051287|GOA|na//molecular function|glycerol-3-phosphate dehydrogenase [NAD+] activity|TAS|GO:0004367|GOA|na//molecular function|glycerol-3-phosphate dehydrogenase activity|IEA|GO:0004368|GOA|na//molecular function|protein homodimerization activity|IEA|GO:0042803|GOA|na//biological process|NADH oxidation|IEA|GO:0006116|GOA|na//biological process|carbohydrate m…
117	NM_000175	Glucose-6-phosphate isomerase	GPI	2821	19	cytokine activity|glucose-6-phosphate isomerase activity|glucose-6-phosphate isomerase activity|growth factor activity|isomerase activity|angiogenesis|carbohydrate metabolic process|gluconeogenesis|gluconeogenesis|glucose metabolic process|glycolysis|glycolysis|hemostasis|humoral immune response|small molecule metabolic process|cytoplasm|cytosol|extracellular region|extracellular space|nucleolus|…	molecular function|cytokine activity|IEA|GO:0005125|GOA|na//molecular function|glucose-6-phosphate isomerase activity|IEA|GO:0004347|GOA|na//molecular function|glucose-6-phosphate isomerase activity|TAS|GO:0004347|GOA|na//molecular function|growth factor activity|IEA|GO:0008083|GOA|na//molecular function|isomerase activity|IEA|GO:0016853|GOA|na//biological process|angiogenesis|IEA|GO:0001525|GOA|…
118	NM_207370	G protein-coupled receptor 153	GPR153	387509		G-protein coupled receptor activity|receptor activity|signal transducer activity|integral to membrane|plasma membrane	molecular function|G-protein coupled receptor activity|IEA|GO:0004930|GOA|na//molecular function|receptor activity|IEA|GO:0004872|GOA|na//molecular function|signal transducer activity|IEA|GO:0004871|GOA|na//cellular component|integral to membrane|IEA|GO:0016021|GOA|na//cellular component|plasma membrane|IEA|GO:0005886|GOA|na
119	NM_016235	G protein-coupled receptor, family C, group 5, member B	GPRC5B	51704	16	G-protein coupled receptor activity|receptor activity|signal transducer activity|Golgi apparatus|cytoplasmic vesicle|cytoplasmic vesicle membrane|integral to membrane|intracellular membrane-bounded organelle|nucleolus|nucleus|plasma membrane	molecular function|G-protein coupled receptor activity|IEA|GO:0004930|GOA|na//molecular function|receptor activity|IEA|GO:0004872|GOA|na//molecular function|signal transducer activity|IEA|GO:0004871|GOA|na//cellular component|Golgi apparatus|IDA|GO:0005794|GOA|18029348//cellular component|cytoplasmic vesicle|IEA|GO:0031410|GOA|na//cellular component|cytoplasmic vesicle membrane|IEA|GO:0030659|GOA…
120	NM_000832	Glutamate receptor, ionotropic, N-methyl D-aspartate 1	GRIN1	2902		N-methyl-D-aspartate selective glutamate receptor activity|calcium channel activity|calcium ion binding|calmodulin binding|extracellular-glutamate-gated ion channel activity|glutamate binding|glycine binding|glycine binding|ion channel activity|ionotropic glutamate receptor activity|protein binding|receptor activity|transporter activity|calcium ion homeostasis|calcium ion transmembrane transport|…	molecular function|N-methyl-D-aspartate selective glutamate receptor activity|IDA|GO:0004972|GOA|7679115//molecular function|calcium channel activity|IDA|GO:0005262|GOA|7685113//molecular function|calcium ion binding|ISS|GO:0005509|GOA|na//molecular function|calmodulin binding|ISS|GO:0005516|GOA|na//molecular function|extracellular-glutamate-gated ion channel activity|IEA|GO:0005234|GOA|na//molec…
121	NM_020137	GRIP1 associated protein 1	GRIPAP1	56850	X	molecular_function|biological_process|cellular_component|early endosome	molecular function|molecular_function|ND|GO:0003674|GOA|na//biological process|biological_process|ND|GO:0008150|GOA|na//cellular component|cellular_component|ND|GO:0005575|GOA|na//cellular component|early endosome|IEA|GO:0005769|GOA|na
122	NM_004285	Hexose-6-phosphate dehydrogenase (glucose 1-dehydrogenase)	H6PD	9563	1	6-phosphogluconolactonase activity|NADP binding|glucose 1-dehydrogenase [NAD(P)] activity|glucose-6-phosphate dehydrogenase activity|hydrolase activity|oxidoreductase activity|NADP metabolic process|carbohydrate metabolic process|glucose metabolic process|pentose-phosphate shunt|endoplasmic reticulum|endoplasmic reticulum lumen|microsome	molecular function|6-phosphogluconolactonase activity|IEA|GO:0017057|GOA|na//molecular function|NADP binding|IEA|GO:0050661|GOA|na//molecular function|glucose 1-dehydrogenase [NAD(P)] activity|IEA|GO:0047936|GOA|na//molecular function|glucose-6-phosphate dehydrogenase activity|IEA|GO:0004345|GOA|na//molecular function|hydrolase activity|IEA|GO:0016787|GOA|na//molecular function|oxidoreductase act…
123	NM_032782	Hepatitis A virus cellular receptor 2	HAVCR2	84868		integral to membrane|membrane	cellular component|integral to membrane|IEA|GO:0016021|GOA|na//cellular component|membrane|IEA|GO:0016020|GOA|na
124	NM_014571	Hairy/enhancer-of-split related with YRPW motif-like	HEYL	26508		AF-1 domain binding|DNA binding|RNA polymerase II core promoter proximal region sequence-specific DNA binding transcription factor activity involved in positive regulation of transcription|RNA polymerase II core promoter sequence-specific DNA binding|RNA polymerase II core promoter sequence-specific DNA binding transcription factor activity|RNA polymerase II transcription corepressor activity|mic…	molecular function|AF-1 domain binding|IPI|GO:0050683|GOA|na//molecular function|DNA binding|IEA|GO:0003677|GOA|na//molecular function|RNA polymerase II core promoter proximal region sequence-specific DNA binding transcription factor activity involved in positive regulation of transcription|IEA|GO:0001077|GOA|na//molecular function|RNA polymerase II core promoter sequence-specific DNA binding|IEA…
125	NM_005517	High mobility group nucleosomal binding domain 2	HMGN2	3151	1	DNA binding|chromatin organization|regulation of transcription, DNA-dependent|chromatin|cytoplasm|nucleus	molecular function|DNA binding|NAS|GO:0003677|GOA|na//biological process|chromatin organization|NAS|GO:0006325|GOA|na//biological process|regulation of transcription, DNA-dependent|NAS|GO:0006355|GOA|na//cellular component|chromatin|IEA|GO:0000785|GOA|na//cellular component|cytoplasm|IEA|GO:0005737|GOA|na//cellular component|nucleus|NAS|GO:0005634|GOA|na
126	NM_002136	Heterogeneous nuclear ribonucleoprotein A1	HNRNPA1	3178		RNA binding|nucleotide binding|single-stranded DNA binding|single-stranded RNA binding|RNA export from nucleus|RNA splicing|alternative nuclear mRNA splicing, via spliceosome|gene expression|interspecies interaction between organisms|mRNA processing|mRNA transport|nuclear export|nuclear import|nuclear mRNA splicing, via spliceosome|nuclear mRNA splicing, via spliceosome|transport|catalytic step 2…	molecular function|RNA binding|TAS|GO:0003723|GOA|8521471//molecular function|nucleotide binding|IEA|GO:0000166|GOA|na//molecular function|single-stranded DNA binding|IDA|GO:0003697|GOA|8521471//molecular function|single-stranded RNA binding|IC|GO:0003727|GOA|8521471//biological process|RNA export from nucleus|IC|GO:0006405|GOA|8521471//biological process|RNA splicing|TAS|GO:0008380|GOA|na//biolo…
127	NM_002137	Heterogeneous nuclear ribonucleoprotein A2/B1	HNRNPA2B1	3181		RNA binding|nucleotide binding|protein binding|single-stranded telomeric DNA binding|RNA splicing|RNA transport|gene expression|mRNA processing|nuclear mRNA splicing, via spliceosome|nuclear mRNA splicing, via spliceosome|catalytic step 2 spliceosome|cytoplasm|heterogeneous nuclear ribonucleoprotein complex|nucleolus|nucleoplasm|nucleus|ribonucleoprotein complex|spliceosomal complex	molecular function|RNA binding|IDA|GO:0003723|GOA|15659580//molecular function|nucleotide binding|IEA|GO:0000166|GOA|na//molecular function|protein binding|IPI|GO:0005515|GOA|na//molecular function|single-stranded telomeric DNA binding|IDA|GO:0043047|GOA|15659580//biological process|RNA splicing|TAS|GO:0008380|GOA|na//biological process|RNA transport|IDA|GO:0050658|GOA|17004321//biological proces…
128	NM_000872	5-hydroxytryptamine (serotonin) receptor 7, adenylate cyclase-coupled	HTR7	3363	10	G-protein coupled receptor activity|neurotransmitter receptor activity|receptor activity|serotonin receptor activity|signal transducer activity|G-protein signaling, coupled to cyclic nucleotide second messenger|activation of adenylate cyclase activity by serotonin receptor signaling pathway|blood circulation|circadian rhythm|serotonin receptor signaling pathway|synaptic transmission|integral to m…	molecular function|G-protein coupled receptor activity|IEA|GO:0004930|GOA|na//molecular function|neurotransmitter receptor activity|IEA|GO:0030594|GOA|na//molecular function|receptor activity|IEA|GO:0004872|GOA|na//molecular function|serotonin receptor activity|IEA|GO:0004993|GOA|na//molecular function|signal transducer activity|IEA|GO:0004871|GOA|na//biological process|G-protein signaling, coupl…
129	NM_002165	Inhibitor of DNA binding 1, dominant negative helix-loop-helix protein	ID1	3397		protein binding|BMP signaling pathway|angiogenesis|apoptotic process|blood vessel endothelial cell migration|blood vessel morphogenesis|collagen metabolic process|endothelial cell morphogenesis|heart development|lung morphogenesis|lung vasculature development|multicellular organismal development|negative regulation of DNA binding|negative regulation of osteoblast differentiation|negative regulati…	molecular function|protein binding|IPI|GO:0005515|GOA|15694377//biological process|BMP signaling pathway|IEA|GO:0030509|GOA|na//biological process|angiogenesis|TAS|GO:0001525|GOA|14522471//biological process|apoptotic process|IEA|GO:0006915|GOA|na//biological process|blood vessel endothelial cell migration|TAS|GO:0043534|GOA|14522471//biological process|blood vessel morphogenesis|TAS|GO:0048514|G…
130	NM_001160423	Insulin-like growth factor 2 mRNA binding protein 1	IGF2BP1	10642	17	mRNA 3'-UTR binding|mRNA 5'-UTR binding|mRNA binding|nucleotide binding|protein binding|translation regulator activity|CRD-mediated mRNA stabilization|RNA localization|negative regulation of translation|regulation of cytokine biosynthetic process|regulation of mRNA stability involved in response to stress|CRD-mediated mRNA stability complex|cytoplasm|cytoplasmic stress granule|cytosol|dendritic s…	molecular function|mRNA 3'-UTR binding|IDA|GO:0003730|GOA|na//molecular function|mRNA 5'-UTR binding|IDA|GO:0048027|GOA|9891060//molecular function|mRNA binding|IDA|GO:0003729|GOA|17101699//molecular function|nucleotide binding|IEA|GO:0000166|GOA|na//molecular function|protein binding|IPI|GO:0005515|GOA|17289661//molecular function|translation regulator activity|IDA|GO:0045182|GOA|9891060//biolog…
131	NM_001040694	Inner centromere protein antigens 135/155kDa	INCENP	3619	11	protein binding|M phase of mitotic cell cycle|chromosome segregation|cytokinesis|mitotic cell cycle|mitotic prometaphase|central element|centromeric heterochromatin|chromosome|chromosome, centromeric region|condensed chromosome kinetochore|cytoplasm|cytoskeleton|cytosol|kinetochore|microtubule|midbody|nucleus|protein complex|spindle	molecular function|protein binding|IPI|GO:0005515|GOA|na//biological process|M phase of mitotic cell cycle|TAS|GO:0000087|GOA|na//biological process|chromosome segregation|IMP|GO:0007059|GOA|16239925//biological process|cytokinesis|IMP|GO:0000910|GOA|16239925//biological process|mitotic cell cycle|TAS|GO:0000278|GOA|na//biological process|mitotic prometaphase|TAS|GO:0000236|GOA|na//cellular compo…
132	NM_002205	Integrin, alpha 5 (fibronectin receptor, alpha polypeptide)	ITGA5	3678		integrin binding|platelet-derived growth factor receptor binding|protein binding|receptor activity|vascular endothelial growth factor receptor 2 binding|angiogenesis|axon guidance|blood coagulation|cell adhesion|cell-cell adhesion mediated by integrin|cell-substrate junction assembly|heterophilic cell-cell adhesion|integrin-mediated signaling pathway|interspecies interaction between organisms|leu…	molecular function|integrin binding|IEA|GO:0005178|GOA|na//molecular function|platelet-derived growth factor receptor binding|TAS|GO:0005161|GOA|19267251//molecular function|protein binding|IPI|GO:0005515|GOA|14970227//molecular function|receptor activity|IEA|GO:0004872|GOA|na//molecular function|vascular endothelial growth factor receptor 2 binding|TAS|GO:0043184|GOA|19267251//biological process…
133	NM_001142593	Inositol-tetrakisphosphate 1-kinase	ITPK1	3705	14	ATP binding|catalytic activity|hydrolase activity|inositol tetrakisphosphate 1-kinase activity|inositol-1,3,4-trisphosphate 5-kinase activity|inositol-1,3,4-trisphosphate 6-kinase activity|isomerase activity|kinase activity|ligase activity|magnesium ion binding|nucleotide binding|transferase activity|blood coagulation|inositol trisphosphate metabolic process|metabolic process|signal transduction|…	molecular function|ATP binding|IEA|GO:0005524|GOA|na//molecular function|catalytic activity|TAS|GO:0003824|GOA|8662638//molecular function|hydrolase activity|IEA|GO:0016787|GOA|na//molecular function|inositol tetrakisphosphate 1-kinase activity|IEA|GO:0047325|GOA|na//molecular function|inositol-1,3,4-trisphosphate 5-kinase activity|IEA|GO:0052726|GOA|na//molecular function|inositol-1,3,4-trisphos…
134	NM_001001132	Intersectin 1 (SH3 domain protein)	ITSN1	6453	21	Rho guanyl-nucleotide exchange factor activity|calcium ion binding|guanyl-nucleotide exchange factor activity|kinase activator activity|proline-rich region binding|protein binding|protein complex scaffold|apoptotic process|induction of apoptosis by extracellular signals|negative regulation of neuron apoptosis|nerve growth factor receptor signaling pathway|positive regulation of catalytic activity…	molecular function|Rho guanyl-nucleotide exchange factor activity|IEA|GO:0005089|GOA|na//molecular function|calcium ion binding|NAS|GO:0005509|GOA|9799604//molecular function|guanyl-nucleotide exchange factor activity|NAS|GO:0005085|GOA|9799604//molecular function|kinase activator activity|IEA|GO:0019209|GOA|na//molecular function|proline-rich region binding|IPI|GO:0070064|GOA|na//molecular funct…
135	NM_001105521	Janus kinase and microtubule interacting protein 3	JAKMIP3	282973	10	kinase binding|microtubule binding|Golgi apparatus	molecular function|kinase binding|IEA|GO:0019900|GOA|na//molecular function|microtubule binding|IEA|GO:0008017|GOA|na//cellular component|Golgi apparatus|IEA|GO:0005794|GOA|na
136	NM_001099412	K(lysine) acetyltransferase 6A	KAT6A	7994		DNA binding|acetyltransferase activity|histone acetyltransferase activity|metal ion binding|protein binding|transcription coactivator activity|transcription factor binding|zinc ion binding|DNA packaging|chromatin modification|histone H3 acetylation|histone acetylation|myeloid cell differentiation|negative regulation of transcription, DNA-dependent|nucleosome assembly|positive regulation of transc…	molecular function|DNA binding|IDA|GO:0003677|GOA|17925393//molecular function|acetyltransferase activity|IDA|GO:0016407|GOA|11742995//molecular function|histone acetyltransferase activity|IDA|GO:0004402|GOA|11742995//molecular function|metal ion binding|IEA|GO:0046872|GOA|na//molecular function|protein binding|IPI|GO:0005515|GOA|na//molecular function|transcription coactivator activity|TAS|GO:00…
137	NM_014591	Kv channel interacting protein 2	KCNIP2	30819	10	A-type (transient outward) potassium channel activity|ER retention sequence binding|calcium ion binding|identical protein binding|potassium channel activity|protein N-terminus binding|protein binding|voltage-gated ion channel activity|clustering of voltage-gated potassium channels|detection of calcium ion|ion transport|muscle contraction|potassium ion transport|regulation of heart contraction|sig…	molecular function|A-type (transient outward) potassium channel activity|TAS|GO:0005250|GOA|11287421//molecular function|ER retention sequence binding|NAS|GO:0046923|GOA|11287421//molecular function|calcium ion binding|TAS|GO:0005509|GOA|11287421//molecular function|identical protein binding|IPI|GO:0042802|GOA|15358149//molecular function|potassium channel activity|IEA|GO:0005267|GOA|na//molecula…
138	NM_021161	Potassium channel, subfamily K, member 10	KCNK10	54207		potassium channel activity|voltage-gated ion channel activity|ion transport|potassium ion transmembrane transport|potassium ion transport|signal transduction|synaptic transmission|transport|integral to membrane|plasma membrane	molecular function|potassium channel activity|TAS|GO:0005267|GOA|na//molecular function|voltage-gated ion channel activity|IEA|GO:0005244|GOA|na//biological process|ion transport|IEA|GO:0006811|GOA|na//biological process|potassium ion transmembrane transport|TAS|GO:0071805|GOA|10880510//biological process|potassium ion transport|IEA|GO:0006813|GOA|na//biological process|signal transduction|NAS|GO…
139	NM_002246	Potassium channel, subfamily K, member 3	KCNK3	3777		open rectifier potassium channel activity|potassium channel activity|protein C-terminus binding|protein heterodimerization activity|protein homodimerization activity|voltage-gated ion channel activity|brain development|cellular response to hypoxia|cellular response to zinc ion|cochlea development|ion transport|potassium ion transmembrane transport|potassium ion transport|reduction of cytosolic ca…	molecular function|open rectifier potassium channel activity|IEA|GO:0005252|GOA|na//molecular function|potassium channel activity|IEA|GO:0005267|GOA|na//molecular function|protein C-terminus binding|IEA|GO:0008022|GOA|na//molecular function|protein heterodimerization activity|IEA|GO:0046982|GOA|na//molecular function|protein homodimerization activity|IEA|GO:0042803|GOA|na//molecular function|volt…
140	NM_153033	Potassium channel tetramerisation domain containing 7	KCTD7	154881		voltage-gated potassium channel activity|potassium ion transport|membrane|voltage-gated potassium channel complex	molecular function|voltage-gated potassium channel activity|IEA|GO:0005249|GOA|na//biological process|potassium ion transport|IEA|GO:0006813|GOA|na//cellular component|membrane|IEA|GO:0016020|GOA|na//cellular component|voltage-gated potassium channel complex|IEA|GO:0008076|GOA|na
141	NM_000221	Ketohexokinase (fructokinase)	KHK	3795		ATP binding|ketohexokinase activity|kinase activity|nucleotide binding|transferase activity|carbohydrate metabolic process|fructose catabolic process|response to fructose stimulus|response to glucose stimulus|response to insulin stimulus|response to sucrose stimulus|response to zinc ion|small molecule metabolic process|cytoplasm|cytosol	molecular function|ATP binding|IEA|GO:0005524|GOA|na//molecular function|ketohexokinase activity|IEA|GO:0004454|GOA|na//molecular function|kinase activity|IEA|GO:0016301|GOA|na//molecular function|nucleotide binding|IEA|GO:0000166|GOA|na//molecular function|transferase activity|IEA|GO:0016740|GOA|na//biological process|carbohydrate metabolic process|TAS|GO:0005975|GOA|na//biological process|fruct…
142	NM_014732	KIAA0513	KIAA0513	9764	16	cytoplasm	cellular component|cytoplasm|IEA|GO:0005737|GOA|na
143	NM_015297	KIAA1045	KIAA1045	23349	9	calcium ion binding	molecular function|calcium ion binding|IEA|GO:0005509|GOA|na
144	NM_001122819	Kinesin family member 17	KIF17	57576	1	ATP binding|microtubule motor activity|nucleotide binding|metabolic process|microtubule-based movement|protein complex localization|protein transport|vesicle-mediated transport|cytoplasm|cytoskeleton|kinesin complex|microtubule	molecular function|ATP binding|IEA|GO:0005524|GOA|na//molecular function|microtubule motor activity|IEA|GO:0003777|GOA|na//molecular function|nucleotide binding|IEA|GO:0000166|GOA|na//biological process|metabolic process|IEA|GO:0008152|GOA|na//biological process|microtubule-based movement|IEA|GO:0007018|GOA|na//biological process|protein complex localization|IEA|GO:0031503|GOA|na//biological proc…
145	NM_007249	Kruppel-like factor 12	KLF12	11278	13	DNA binding|metal ion binding|sequence-specific DNA binding transcription factor activity|transcription corepressor activity|zinc ion binding|negative regulation of transcription from RNA polymerase II promoter|positive regulation of transcription from RNA polymerase II promoter|regulation of transcription from RNA polymerase II promoter|intracellular|nucleus	molecular function|DNA binding|IDA|GO:0003677|GOA|16615998//molecular function|metal ion binding|IEA|GO:0046872|GOA|na//molecular function|sequence-specific DNA binding transcription factor activity|IDA|GO:0003700|GOA|16615998//molecular function|transcription corepressor activity|TAS|GO:0003714|GOA|10704285//molecular function|zinc ion binding|IEA|GO:0008270|GOA|na//biological process|negative r…
146	NM_016531	Kruppel-like factor 3 (basic)	KLF3	51274	4	DNA binding|metal ion binding|sequence-specific DNA binding transcription factor activity|zinc ion binding|multicellular organismal development|regulation of transcription, DNA-dependent|intracellular|nucleus	molecular function|DNA binding|IEA|GO:0003677|GOA|na//molecular function|metal ion binding|IEA|GO:0046872|GOA|na//molecular function|sequence-specific DNA binding transcription factor activity|NAS|GO:0003700|GOA|10582345//molecular function|zinc ion binding|IEA|GO:0008270|GOA|na//biological process|multicellular organismal development|TAS|GO:0007275|GOA|10582345//biological process|regulation of …
147	NM_020805	Kelch-like 14 (Drosophila)	KLHL14	57565	18	cytoplasm|cytosol|endoplasmic reticulum|endoplasmic reticulum membrane|membrane	cellular component|cytoplasm|IEA|GO:0005737|GOA|na//cellular component|cytosol|IEA|GO:0005829|GOA|na//cellular component|endoplasmic reticulum|IEA|GO:0005783|GOA|na//cellular component|endoplasmic reticulum membrane|IEA|GO:0005789|GOA|na//cellular component|membrane|IEA|GO:0016020|GOA|na
148	NM_173598	Kinase suppressor of ras 2	KSR2	283455	12	ATP binding|metal ion binding|protein serine/threonine kinase activity|transferase activity, transferring phosphorus-containing groups|intracellular signal transduction|cytoplasm|membrane	molecular function|ATP binding|IEA|GO:0005524|GOA|na//molecular function|metal ion binding|IEA|GO:0046872|GOA|na//molecular function|protein serine/threonine kinase activity|IEA|GO:0004674|GOA|na//molecular function|transferase activity, transferring phosphorus-containing groups|IEA|GO:0016772|GOA|na//biological process|intracellular signal transduction|IEA|GO:0035556|GOA|na//cellular component|c…
149	NM_015315	La ribonucleoprotein domain family, member 1	LARP1	23367	5	RNA binding	molecular function|RNA binding|IEA|GO:0003723|GOA|na
150	NM_032737	Lamin B2	LMNB2	84823		molecular_function|structural molecule activity|biological_process|lamin filament|membrane|nuclear inner membrane|nuclear lamina|nucleus	molecular function|molecular_function|ND|GO:0003674|GOA|na//molecular function|structural molecule activity|IEA|GO:0005198|GOA|na//biological process|biological_process|ND|GO:0008150|GOA|na//cellular component|lamin filament|IEA|GO:0005638|GOA|na//cellular component|membrane|IEA|GO:0016020|GOA|na//cellular component|nuclear inner membrane|IEA|GO:0005637|GOA|na//cellular component|nuclear lamina|N…
151	NM_001174146	LIM homeobox transcription factor 1, beta	LMX1B	4010	9	metal ion binding|protein binding|sequence-specific DNA binding|sequence-specific DNA binding transcription factor activity|zinc ion binding|dorsal/ventral pattern formation|in utero embryonic development|multicellular organismal development|neuron differentiation|regulation of transcription, DNA-dependent|nucleus	molecular function|metal ion binding|IEA|GO:0046872|GOA|na//molecular function|protein binding|IPI|GO:0005515|GOA|12792813//molecular function|sequence-specific DNA binding|IEA|GO:0043565|GOA|na//molecular function|sequence-specific DNA binding transcription factor activity|IDA|GO:0003700|GOA|10767331//molecular function|zinc ion binding|IEA|GO:0008270|GOA|na//biological process|dorsal/ventral pa…
152	NM_001195278	Transmembrane protein 178-like	LOC100507421	100507421	7
153	NM_001194986	UPF0632 protein A	LOC388630	388630	1	integral to membrane|membrane	cellular component|integral to membrane|IEA|GO:0016021|GOA|na//cellular component|membrane|IEA|GO:0016020|GOA|na
154	NM_001008701	Latrophilin 1	LPHN1	22859	19	G-protein coupled receptor activity|latrotoxin receptor activity|receptor activity|signal transducer activity|toxin binding|G-protein coupled receptor signaling pathway|brain development|neuropeptide signaling pathway|integral to membrane|plasma membrane|postsynaptic density	molecular function|G-protein coupled receptor activity|IEA|GO:0004930|GOA|na//molecular function|latrotoxin receptor activity|IEA|GO:0016524|GOA|na//molecular function|receptor activity|IEA|GO:0004872|GOA|na//molecular function|signal transducer activity|IEA|GO:0004871|GOA|na//molecular function|toxin binding|IEA|GO:0015643|GOA|na//biological process|G-protein coupled receptor signaling pathway|T…
155	NM_014646	Lipin 2	LPIN2	9663	18	hydrolase activity|phosphatidate phosphatase activity|transcription coactivator activity|cellular lipid metabolic process|dephosphorylation|fatty acid metabolic process|lipid metabolic process|positive regulation of transcription from RNA polymerase II promoter|regulation of transcription, DNA-dependent|small molecule metabolic process|triglyceride biosynthetic process|cytoplasm|cytosol|endoplasm…	molecular function|hydrolase activity|IEA|GO:0016787|GOA|na//molecular function|phosphatidate phosphatase activity|ISS|GO:0008195|GOA|na//molecular function|transcription coactivator activity|ISS|GO:0003713|GOA|na//biological process|cellular lipid metabolic process|TAS|GO:0044255|GOA|na//biological process|dephosphorylation|IEA|GO:0016311|GOA|na//biological process|fatty acid metabolic process|I…
156	NM_001167671	LIM domain containing preferred translocation partner in lipoma	LPP	4026	3	metal ion binding|protein binding|zinc ion binding|biological_process|cell adhesion|cell junction|cytoplasm|focal adhesion|nucleus|plasma membrane	molecular function|metal ion binding|IEA|GO:0046872|GOA|na//molecular function|protein binding|IPI|GO:0005515|GOA|15649318//molecular function|zinc ion binding|IEA|GO:0008270|GOA|na//biological process|biological_process|ND|GO:0008150|GOA|na//biological process|cell adhesion|IEA|GO:0007155|GOA|na//cellular component|cell junction|IEA|GO:0030054|GOA|na//cellular component|cytoplasm|IDA|GO:0005737|…
157	NM_018205	Leucine rich repeat containing 20	LRRC20	55222	10
158	NM_002745	Mitogen-activated protein kinase 1	MAPK1	5594	22	ATP binding|DNA binding|MAP kinase activity|RNA polymerase II carboxy-terminal domain kinase activity|mitogen-activated protein kinase kinase kinase binding|nucleotide binding|phosphatase binding|phosphotyrosine binding|protein binding|protein serine/threonine kinase activity|transcription factor binding|B cell receptor signaling pathway|ERK1 and ERK2 cascade|ERK1 and ERK2 cascade|JAK-STAT cascad…	molecular function|ATP binding|IEA|GO:0005524|GOA|na//molecular function|DNA binding|IEA|GO:0003677|GOA|na//molecular function|MAP kinase activity|IEA|GO:0004707|GOA|na//molecular function|RNA polymerase II carboxy-terminal domain kinase activity|ISS|GO:0008353|GOA|na//molecular function|mitogen-activated protein kinase kinase kinase binding|IEA|GO:0031435|GOA|na//molecular function|nucleotide bi…
159	NM_001039469	MAP/microtubule affinity-regulating kinase 2	MARK2	2011		ATP binding|kinase activity|lipid binding|magnesium ion binding|nucleotide binding|protein binding|protein serine/threonine kinase activity|protein serine/threonine kinase activity|tau-protein kinase activity|Wnt receptor signaling pathway|cell differentiation|establishment of cell polarity|establishment of cell polarity|establishment or maintenance of epithelial cell apical/basal polarity|intrac…	molecular function|ATP binding|IDA|GO:0005524|GOA|14976552//molecular function|kinase activity|IEA|GO:0016301|GOA|na//molecular function|lipid binding|IEA|GO:0008289|GOA|na//molecular function|magnesium ion binding|IDA|GO:0000287|GOA|14976552//molecular function|nucleotide binding|IEA|GO:0000166|GOA|na//molecular function|protein binding|IPI|GO:0005515|GOA|14676191//molecular function|protein ser…
160	NM_015143	Methionyl aminopeptidase 1	METAP1	23173		aminopeptidase activity|metal ion binding|metalloexopeptidase activity|peptidase activity|N-terminal protein amino acid modification|cellular process|peptidyl-methionine modification|proteolysis|regulation of translation|cytoplasm	molecular function|aminopeptidase activity|TAS|GO:0004177|GOA|16386852//molecular function|metal ion binding|IEA|GO:0046872|GOA|na//molecular function|metalloexopeptidase activity|TAS|GO:0008235|GOA|16386852//molecular function|peptidase activity|IEA|GO:0008233|GOA|na//biological process|N-terminal protein amino acid modification|TAS|GO:0031365|GOA|16386852//biological process|cellular process|IE…
161	NM_006933	Mitochondrial ribosomal protein S6	MRPS6	64968	21	rRNA binding|structural constituent of ribosome|translation|mitochondrion|ribosome|small ribosomal subunit	molecular function|rRNA binding|IEA|GO:0019843|GOA|na//molecular function|structural constituent of ribosome|NAS|GO:0003735|GOA|11279123//biological process|translation|NAS|GO:0006412|GOA|11279123//cellular component|mitochondrion|IEA|GO:0005739|GOA|na//cellular component|ribosome|IEA|GO:0005840|GOA|na//cellular component|small ribosomal subunit|NAS|GO:0015935|GOA|11279123
162	NM_016239	Myosin XVA	MYO15A	51168	17	ATP binding|actin binding|calmodulin binding|motor activity|nucleotide binding|inner ear morphogenesis|locomotory behavior|sensory perception of sound|cell projection|cytoplasm|cytoskeleton|myosin complex|stereocilium	molecular function|ATP binding|IEA|GO:0005524|GOA|na//molecular function|actin binding|IEA|GO:0003779|GOA|na//molecular function|calmodulin binding|IEA|GO:0005516|GOA|na//molecular function|motor activity|IEA|GO:0003774|GOA|na//molecular function|nucleotide binding|IEA|GO:0000166|GOA|na//biological process|inner ear morphogenesis|IEA|GO:0042472|GOA|na//biological process|locomotory behavior|IEA|G…
163	NM_001080779	Myosin IC	MYO1C	4641	17	ATP binding|actin binding|calmodulin binding|motor activity|nucleotide binding|protein C-terminus binding|mRNA transport|protein transport|basal plasma membrane|brush border|cytoplasm|filamentous actin|lateral plasma membrane|microvillus|myosin I complex|nuclear pore|nucleolus|nucleoplasm|nucleus|plasma membrane|stereocilium membrane|stress fiber|unconventional myosin complex	molecular function|ATP binding|IEA|GO:0005524|GOA|na//molecular function|actin binding|IEA|GO:0003779|GOA|na//molecular function|calmodulin binding|IEA|GO:0005516|GOA|na//molecular function|motor activity|IEA|GO:0003774|GOA|na//molecular function|nucleotide binding|IEA|GO:0000166|GOA|na//molecular function|protein C-terminus binding|IEA|GO:0008022|GOA|na//biological process|mRNA transport|IEA|GO:…
164	NM_001167738	Neuron navigator 1	NAV1	89796		nucleoside-triphosphatase activity|nucleotide binding|cell differentiation|microtubule bundle formation|multicellular organismal development|nervous system development|neuron migration|cytoplasm|microtubule	molecular function|nucleoside-triphosphatase activity|IEA|GO:0017111|GOA|na//molecular function|nucleotide binding|IEA|GO:0000166|GOA|na//biological process|cell differentiation|IEA|GO:0030154|GOA|na//biological process|microtubule bundle formation|IEA|GO:0001578|GOA|na//biological process|multicellular organismal development|IEA|GO:0007275|GOA|na//biological process|nervous system development|IE…
165	NM_001190440	Nuclear receptor corepressor 1	NCOR1	9611	17	histone deacetylase binding|histone deacetylase regulator activity|protein binding|retinoid X receptor binding|sequence-specific DNA binding|sequence-specific DNA binding transcription factor activity|thyroid hormone receptor binding|transcription corepressor activity|transcription corepressor activity|transcription regulatory region DNA binding|CD4-positive, CD25-positive, alpha-beta regulatory …	molecular function|histone deacetylase binding|IPI|GO:0042826|GOA|11804585//molecular function|histone deacetylase regulator activity|IEA|GO:0035033|GOA|na//molecular function|protein binding|IPI|GO:0005515|GOA|11486045//molecular function|retinoid X receptor binding|IEA|GO:0046965|GOA|na//molecular function|sequence-specific DNA binding|IEA|GO:0043565|GOA|na//molecular function|sequence-specific…
166	NM_001543	N-deacetylase/N-sulfotransferase (heparan glucosaminyl) 1	NDST1	3340	5	[heparan sulfate]-glucosamine N-sulfotransferase activity|deacetylase activity|sulfotransferase activity|transferase activity|MAPK cascade|embryo development|embryonic neurocranium morphogenesis|embryonic viscerocranium morphogenesis|fibroblast growth factor receptor signaling pathway|forebrain development|glycosaminoglycan metabolic process|heparan sulfate proteoglycan biosynthetic process|infla…	molecular function|[heparan sulfate]-glucosamine N-sulfotransferase activity|IEA|GO:0015016|GOA|na//molecular function|deacetylase activity|IEA|GO:0019213|GOA|na//molecular function|sulfotransferase activity|IEA|GO:0008146|GOA|na//molecular function|transferase activity|IEA|GO:0016740|GOA|na//biological process|MAPK cascade|IEA|GO:0000165|GOA|na//biological process|embryo development|IEA|GO:00097…
167	NM_002507	Nerve growth factor receptor	NGFR	4804	17	death receptor activity|nerve growth factor binding|protein binding|receptor activity|signal transducer activity|transmembrane signaling receptor activity|anti-apoptosis|apoptotic process|axon guidance|cell differentiation|central nervous system development|detection of temperature stimulus|hair follicle morphogenesis|induction of apoptosis by extracellular signals|membrane protein intracellular …	molecular function|death receptor activity|IEA|GO:0005035|GOA|na//molecular function|nerve growth factor binding|IEA|GO:0048406|GOA|na//molecular function|protein binding|IPI|GO:0005515|GOA|19225519//molecular function|receptor activity|IEA|GO:0004872|GOA|na//molecular function|signal transducer activity|TAS|GO:0004871|GOA|3022937//molecular function|transmembrane signaling receptor activity|TAS|…
168	NM_024522	Na+/K+ transporting ATPase interacting 1	NKAIN1	79570	1	integral to membrane|plasma membrane	cellular component|integral to membrane|IEA|GO:0016021|GOA|na//cellular component|plasma membrane|IEA|GO:0005886|GOA|na
169	NM_016231	Nemo-like kinase	NLK	51701	17	ATP binding|MAP kinase activity|SH2 domain binding|magnesium ion binding|nucleotide binding|protein binding|protein kinase activity|protein serine/threonine kinase activity|transcription factor binding|ubiquitin protein ligase binding|MAPK cascade|intracellular protein kinase cascade|negative regulation of Wnt receptor signaling pathway|peptidyl-threonine phosphorylation|protein autophosphorylati…	molecular function|ATP binding|ISS|GO:0005524|GOA|na//molecular function|MAP kinase activity|ISS|GO:0004707|GOA|na//molecular function|SH2 domain binding|ISS|GO:0042169|GOA|na//molecular function|magnesium ion binding|ISS|GO:0000287|GOA|na//molecular function|nucleotide binding|IEA|GO:0000166|GOA|na//molecular function|protein binding|IPI|GO:0005515|GOA|na//molecular function|protein kinase activ…
170	NM_001145408	Non-POU domain containing, octamer-binding	NONO	4841		DNA binding|RNA binding|identical protein binding|nucleotide binding|protein binding|DNA recombination|DNA repair|RNA splicing|mRNA processing|regulation of transcription, DNA-dependent|nuclear matrix|nucleus|paraspeckles	molecular function|DNA binding|IEA|GO:0003677|GOA|na//molecular function|RNA binding|IEA|GO:0003723|GOA|na//molecular function|identical protein binding|IPI|GO:0042802|GOA|16148043//molecular function|nucleotide binding|IEA|GO:0000166|GOA|na//molecular function|protein binding|IPI|GO:0005515|GOA|19874820//biological process|DNA recombination|IEA|GO:0006310|GOA|na//biological process|DNA repair|IE…
171	NM_001164749	Neuronal PAS domain protein 3	NPAS3	64067		DNA binding|signal transducer activity|locomotory behavior|maternal behavior|positive regulation of transcription, DNA-dependent|social behavior|cytoplasm|nucleolus|nucleus	molecular function|DNA binding|IEA|GO:0003677|GOA|na//molecular function|signal transducer activity|IEA|GO:0004871|GOA|na//biological process|locomotory behavior|IEA|GO:0007626|GOA|na//biological process|maternal behavior|IEA|GO:0042711|GOA|na//biological process|positive regulation of transcription, DNA-dependent|ISS|GO:0045893|GOA|na//biological process|social behavior|IEA|GO:0035176|GOA|na//ce…
172	NM_004959	Nuclear receptor subfamily 5, group A, member 1	NR5A1	2516		DNA binding|DNA binding|chromatin binding|double-stranded DNA binding|enzyme binding|ligand-activated sequence-specific DNA binding RNA polymerase II transcription factor activity|metal ion binding|phospholipid binding|protein binding|receptor activity|sequence-specific DNA binding|sequence-specific DNA binding transcription factor activity|sequence-specific distal enhancer binding RNA polymerase…	molecular function|DNA binding|IDA|GO:0003677|GOA|10567391//molecular function|DNA binding|IEA|GO:0003677|GOA|na//molecular function|chromatin binding|IEA|GO:0003682|GOA|na//molecular function|double-stranded DNA binding|IEA|GO:0003690|GOA|na//molecular function|enzyme binding|IPI|GO:0019899|GOA|17664281//molecular function|ligand-activated sequence-specific DNA binding RNA polymerase II transcri…
173	NM_002524	Neuroblastoma RAS viral (v-ras) oncogene homolog	NRAS	4893		GTP binding|GTPase activity|nucleotide binding|MAPK cascade|Ras protein signal transduction|actin cytoskeleton organization|activation of MAPKK activity|axon guidance|blood coagulation|epidermal growth factor receptor signaling pathway|fibroblast growth factor receptor signaling pathway|insulin receptor signaling pathway|leukocyte migration|negative regulation of neuron apoptosis|nerve growth fac…	molecular function|GTP binding|IEA|GO:0005525|GOA|na//molecular function|GTPase activity|IEA|GO:0003924|GOA|na//molecular function|nucleotide binding|IEA|GO:0000166|GOA|na//biological process|MAPK cascade|TAS|GO:0000165|GOA|na//biological process|Ras protein signal transduction|TAS|GO:0007265|GOA|na//biological process|actin cytoskeleton organization|IEA|GO:0030036|GOA|na//biological process|acti…
174	NM_001126181	Neurogranin (protein kinase C substrate, RC3)	NRGN	4900		calmodulin binding|nervous system development|signal transduction	molecular function|calmodulin binding|IEA|GO:0005516|GOA|na//biological process|nervous system development|TAS|GO:0007399|GOA|10075657//biological process|signal transduction|TAS|GO:0007165|GOA|10075657
175	NM_004822	Netrin 1	NTN1	9423		protein binding|apoptotic process|axon guidance|cell-cell adhesion|establishment of nucleus localization|mammary gland development|mammary gland duct morphogenesis|negative regulation of axon extension|neuron migration|positive regulation of axon extension|positive regulation of cell proliferation|regulation of cell migration|basement membrane|cytoplasm|extracellular region	molecular function|protein binding|IPI|GO:0005515|GOA|19196994//biological process|apoptotic process|IEA|GO:0006915|GOA|na//biological process|axon guidance|TAS|GO:0007411|GOA|na//biological process|cell-cell adhesion|IEA|GO:0016337|GOA|na//biological process|establishment of nucleus localization|IEA|GO:0040023|GOA|na//biological process|mammary gland development|IEA|GO:0030879|GOA|na//biological…
176	NM_006185	Nuclear mitotic apparatus protein 1	NUMA1	4926	11	protein binding|structural molecule activity|G2/M transition of mitotic cell cycle|establishment of mitotic spindle orientation|lung epithelial cell differentiation|mitotic anaphase|mitotic cell cycle|nucleus organization|apical part of cell|chromosome|cytoplasm|cytosol|nucleolus|nucleoplasm|nucleus|spindle|spindle microtubule|spindle pole	molecular function|protein binding|IPI|GO:0005515|GOA|15537540//molecular function|structural molecule activity|TAS|GO:0005198|GOA|1541630//biological process|G2/M transition of mitotic cell cycle|TAS|GO:0000086|GOA|na//biological process|establishment of mitotic spindle orientation|IEA|GO:0000132|GOA|na//biological process|lung epithelial cell differentiation|IEA|GO:0060487|GOA|na//biological pr…
177	NM_001081491	Nuclear RNA export factor 1	NXF1	10482		mRNA binding|nucleocytoplasmic transporter activity|nucleotide binding|protein binding|gene expression|interspecies interaction between organisms|mRNA export from nucleus|mRNA export from nucleus|poly(A)+ mRNA export from nucleus|transport|cytoplasm|cytosol|intracellular|nuclear inclusion body|nuclear pore|nuclear speck|nucleoplasm|nucleus	molecular function|mRNA binding|IEA|GO:0003729|GOA|na//molecular function|nucleocytoplasmic transporter activity|IEA|GO:0005487|GOA|na//molecular function|nucleotide binding|IEA|GO:0000166|GOA|na//molecular function|protein binding|IPI|GO:0005515|GOA|9175835//biological process|gene expression|TAS|GO:0010467|GOA|na//biological process|interspecies interaction between organisms|IEA|GO:0044419|GOA|…
178	NM_181672	O-linked N-acetylglucosamine (GlcNAc) transferase (UDP-N-acetylglucosamine:polypeptide-N-acetylglucosaminyl transferase)	OGT	8473	X	acetylglucosaminyltransferase activity|enzyme activator activity|histone acetyltransferase activity (H4-K16 specific)|histone acetyltransferase activity (H4-K5 specific)|histone acetyltransferase activity (H4-K8 specific)|lipid binding|monosaccharide binding|peptide binding|phosphatidylinositol-3,4,5-trisphosphate binding|protein N-acetylglucosaminyltransferase activity|protein binding|transferas…	molecular function|acetylglucosaminyltransferase activity|TAS|GO:0008375|GOA|9083068//molecular function|enzyme activator activity|IDA|GO:0008047|GOA|19377461//molecular function|histone acetyltransferase activity (H4-K16 specific)|IDA|GO:0046972|GOA|na//molecular function|histone acetyltransferase activity (H4-K5 specific)|IDA|GO:0043995|GOA|na//molecular function|histone acetyltransferase activ…
179	NM_032109	Orthopedia homeobox	OTP	23440	5	transcription regulatory region sequence-specific DNA binding|forebrain neuron differentiation|hypothalamus cell differentiation|multicellular organismal development|nervous system development|neurohypophysis development|positive regulation of neuroblast proliferation|nucleus	molecular function|transcription regulatory region sequence-specific DNA binding|IEA|GO:0000976|GOA|na//biological process|forebrain neuron differentiation|IEA|GO:0021879|GOA|na//biological process|hypothalamus cell differentiation|IEA|GO:0021979|GOA|na//biological process|multicellular organismal development|IEA|GO:0007275|GOA|na//biological process|nervous system development|IEA|GO:0007399|GOA|…
180	NM_005109	Oxidative-stress responsive 1	OXSR1	9943		ATP binding|magnesium ion binding|nucleotide binding|protein serine/threonine kinase activity|intracellular protein kinase cascade|protein phosphorylation|response to oxidative stress	molecular function|ATP binding|IDA|GO:0005524|GOA|14707132//molecular function|magnesium ion binding|IDA|GO:0000287|GOA|14707132//molecular function|nucleotide binding|IEA|GO:0000166|GOA|na//molecular function|protein serine/threonine kinase activity|IDA|GO:0004674|GOA|14707132//biological process|intracellular protein kinase cascade|IDA|GO:0007243|GOA|14707132//biological process|protein phospho…
181	NM_001012977	Poly(A) binding protein, cytoplasmic 1-like 2A	PABPC1L2A	340529	X
182	NM_001042506	Poly(A) binding protein, cytoplasmic 1-like 2B	PABPC1L2B	645974		RNA binding|nucleotide binding	molecular function|RNA binding|IEA|GO:0003723|GOA|na//molecular function|nucleotide binding|IEA|GO:0000166|GOA|na
183	NM_013358	Peptidyl arginine deiminase, type I	PADI1	29943	1	calcium ion binding|hydrolase activity|protein-arginine deiminase activity|peptidyl-citrulline biosynthetic process from peptidyl-arginine|protein modification process|cytoplasm	molecular function|calcium ion binding|IEA|GO:0005509|GOA|na//molecular function|hydrolase activity|IEA|GO:0016787|GOA|na//molecular function|protein-arginine deiminase activity|IEA|GO:0004668|GOA|na//biological process|peptidyl-citrulline biosynthetic process from peptidyl-arginine|IEA|GO:0018101|GOA|na//biological process|protein modification process|IEA|GO:0006464|GOA|na//cellular component|cy…
184	NM_001040134	Paralemmin	PALM	5064		D3 dopamine receptor binding|protein binding|cellular component movement|cellular response to electrical stimulus|cytoskeleton organization|negative regulation of adenylate cyclase activity|negative regulation of dopamine receptor signaling pathway|positive regulation of dendritic spine development|positive regulation of filopodium assembly|protein localization|protein targeting to plasma membran…	molecular function|D3 dopamine receptor binding|IEA|GO:0031750|GOA|na//molecular function|protein binding|IPI|GO:0005515|GOA|16386234//biological process|cellular component movement|TAS|GO:0006928|GOA|9813098//biological process|cellular response to electrical stimulus|IEA|GO:0071257|GOA|na//biological process|cytoskeleton organization|IEA|GO:0007010|GOA|na//biological process|negative regulation…
185	NM_018222	Parvin, alpha	PARVA	55742	11	actin binding|protein binding|actin cytoskeleton organization|cell adhesion|cell junction assembly|cell projection organization|cilium morphogenesis|protein heterooligomerization|actin cytoskeleton|cell junction|cytoplasm|cytosol|focal adhesion|lamellipodium|nucleus|plasma membrane|protein complex	molecular function|actin binding|IEA|GO:0003779|GOA|na//molecular function|protein binding|IPI|GO:0005515|GOA|16189514//biological process|actin cytoskeleton organization|IEA|GO:0030036|GOA|na//biological process|cell adhesion|IEA|GO:0007155|GOA|na//biological process|cell junction assembly|TAS|GO:0034329|GOA|na//biological process|cell projection organization|IEA|GO:0030030|GOA|na//biological pr…
186	NM_003466	Paired box 8	PAX8	7849	2	DNA binding|DNA binding|RNA polymerase II core promoter sequence-specific DNA binding|protein binding|sequence-specific DNA binding|sequence-specific DNA binding transcription factor activity|thyroid-stimulating hormone receptor activity|transcription regulatory region DNA binding|anatomical structure morphogenesis|branching involved in ureteric bud morphogenesis|cell differentiation|cellular res…	molecular function|DNA binding|IDA|GO:0003677|GOA|15961562//molecular function|DNA binding|IMP|GO:0003677|GOA|9590296//molecular function|RNA polymerase II core promoter sequence-specific DNA binding|IDA|GO:0000979|GOA|9388203//molecular function|protein binding|IPI|GO:0005515|GOA|na//molecular function|sequence-specific DNA binding|IEA|GO:0043565|GOA|na//molecular function|sequence-specific DNA …
187	NM_014982	Pecanex homolog (Drosophila)	PCNX	22990	14	integral to membrane|membrane	cellular component|integral to membrane|IEA|GO:0016021|GOA|na//cellular component|membrane|IEA|GO:0016020|GOA|na
188	NM_000924	Phosphodiesterase 1B, calmodulin-dependent	PDE1B	5153		3',5'-cyclic-AMP phosphodiesterase activity|calcium- and calmodulin-regulated 3',5'-cyclic-GMP phosphodiesterase activity|calmodulin binding|calmodulin-dependent cyclic-nucleotide phosphodiesterase activity|hydrolase activity|metal ion binding|activation of phospholipase C activity|apoptotic process|blood coagulation|cAMP catabolic process|cGMP catabolic process|cellular response to granulocyte m…	molecular function|3',5'-cyclic-AMP phosphodiesterase activity|IEA|GO:0004115|GOA|na//molecular function|calcium- and calmodulin-regulated 3',5'-cyclic-GMP phosphodiesterase activity|IEA|GO:0048101|GOA|na//molecular function|calmodulin binding|IEA|GO:0005516|GOA|na//molecular function|calmodulin-dependent cyclic-nucleotide phosphodiesterase activity|TAS|GO:0004117|GOA|9419816//molecular function|…
189	NM_005313	Protein disulfide isomerase family A, member 3	PDIA3	2923		cysteine-type endopeptidase activity|electron carrier activity|isomerase activity|phospholipase C activity|protein binding|protein disulfide isomerase activity|protein disulfide oxidoreductase activity|antigen processing and presentation of exogenous peptide antigen via MHC class I|antigen processing and presentation of exogenous peptide antigen via MHC class I, TAP-dependent|antigen processing a…	molecular function|cysteine-type endopeptidase activity|TAS|GO:0004197|GOA|9399589//molecular function|electron carrier activity|IEA|GO:0009055|GOA|na//molecular function|isomerase activity|IEA|GO:0016853|GOA|na//molecular function|phospholipase C activity|TAS|GO:0004629|GOA|3398923//molecular function|protein binding|IPI|GO:0005515|GOA|15896298//molecular function|protein disulfide isomerase act…
190	NM_001199898	Pyruvate dehydrogenase kinase, isozyme 2	PDK2	5164	17	ATP binding|nucleotide binding|protein kinase activity|pyruvate dehydrogenase (acetyl-transferring) kinase activity|transferase activity|two-component sensor activity|carbohydrate metabolic process|glucose metabolic process|peptidyl-histidine phosphorylation|protein phosphorylation|pyruvate metabolic process|regulation of acetyl-CoA biosynthetic process from pyruvate|small molecule metabolic proc…	molecular function|ATP binding|IDA|GO:0005524|GOA|16401071//molecular function|nucleotide binding|IEA|GO:0000166|GOA|na//molecular function|protein kinase activity|TAS|GO:0004672|GOA|10748134//molecular function|pyruvate dehydrogenase (acetyl-transferring) kinase activity|IEA|GO:0004740|GOA|na//molecular function|transferase activity|IEA|GO:0016740|GOA|na//molecular function|two-component sensor …
191	NM_001101802	PHD finger protein 21A	PHF21A	51317		DNA binding|chromatin binding|metal ion binding|zinc ion binding|blood coagulation|chromatin modification|negative regulation of transcription from RNA polymerase II promoter|regulation of transcription, DNA-dependent|suckling behavior|histone deacetylase complex|nucleoplasm|nucleus	molecular function|DNA binding|IEA|GO:0003677|GOA|na//molecular function|chromatin binding|IEA|GO:0003682|GOA|na//molecular function|metal ion binding|IEA|GO:0046872|GOA|na//molecular function|zinc ion binding|IEA|GO:0008270|GOA|na//biological process|blood coagulation|TAS|GO:0007596|GOA|na//biological process|chromatin modification|IEA|GO:0016568|GOA|na//biological process|negative regulation of…
192	NM_001122670	Phosphorylase kinase, alpha 1 (muscle)	PHKA1	5255	X	calmodulin binding|catalytic activity|hydrolase activity, hydrolyzing O-glycosyl compounds|phosphorylase kinase activity|carbohydrate metabolic process|generation of precursor metabolites and energy|glucose metabolic process|glycogen catabolic process|glycogen metabolic process|polysaccharide metabolic process|protein autophosphorylation|small molecule metabolic process|cytosol|phosphorylase kina…	molecular function|calmodulin binding|IEA|GO:0005516|GOA|na//molecular function|catalytic activity|IEA|GO:0003824|GOA|na//molecular function|hydrolase activity, hydrolyzing O-glycosyl compounds|IEA|GO:0004553|GOA|na//molecular function|phosphorylase kinase activity|IEA|GO:0004689|GOA|na//biological process|carbohydrate metabolic process|TAS|GO:0005975|GOA|na//biological process|generation of prec…
193	NM_001146258	Phosphatidylinositol-5-phosphate 4-kinase, type II, gamma	PIP4K2C	79837	12	1-phosphatidylinositol-5-phosphate 4-kinase activity|ATP binding|identical protein binding|nucleotide binding|transferase activity|cytoplasm|membrane|nucleolus|nucleus	molecular function|1-phosphatidylinositol-5-phosphate 4-kinase activity|IEA|GO:0016309|GOA|na//molecular function|ATP binding|IEA|GO:0005524|GOA|na//molecular function|identical protein binding|IPI|GO:0042802|GOA|18255255//molecular function|nucleotide binding|IEA|GO:0000166|GOA|na//molecular function|transferase activity|IEA|GO:0016740|GOA|na//cellular component|cytoplasm|IDA|GO:0005737|GOA|1802…
194	NM_006823	Protein kinase (cAMP-dependent, catalytic) inhibitor alpha	PKIA	5569	8	cAMP-dependent protein kinase inhibitor activity|protein kinase inhibitor activity|negative regulation of catalytic activity|negative regulation of phosphorylation|negative regulation of protein import into nucleus|negative regulation of protein serine/threonine kinase activity|negative regulation of transcription from RNA polymerase II promoter|regulation of G2/M transition of mitotic cell cycle…	molecular function|cAMP-dependent protein kinase inhibitor activity|TAS|GO:0004862|GOA|1710219//molecular function|protein kinase inhibitor activity|IEA|GO:0004860|GOA|na//biological process|negative regulation of catalytic activity|IEA|GO:0043086|GOA|na//biological process|negative regulation of phosphorylation|IEA|GO:0042326|GOA|na//biological process|negative regulation of protein import into …
195	NM_000445	Plectin	PLEC	5339	8	actin binding|protein binding|structural constituent of muscle|structural constituent of muscle|apoptotic process|cell junction assembly|cellular component disassembly involved in apoptosis|hemidesmosome assembly|hemidesmosome assembly|cell junction|contractile fiber|cytoplasm|cytosol|focal adhesion|hemidesmosome|insoluble fraction|intermediate filament cytoskeleton|plasma membrane|sarcolemma	molecular function|actin binding|IEA|GO:0003779|GOA|na//molecular function|protein binding|IPI|GO:0005515|GOA|19932097//molecular function|structural constituent of muscle|IMP|GO:0008307|GOA|na//molecular function|structural constituent of muscle|TAS|GO:0008307|GOA|8696340//biological process|apoptotic process|TAS|GO:0006915|GOA|na//biological process|cell junction assembly|TAS|GO:0034329|GOA|na/…
196	NM_021974	Polymerase (RNA) II (DNA directed) polypeptide F	POLR2F	5435	22	DNA binding|DNA-directed RNA polymerase activity|protein kinase activity|DNA repair|RNA splicing|gene expression|mRNA capping|nuclear mRNA splicing, via spliceosome|nucleotide-excision repair|positive regulation of viral transcription|protein phosphorylation|termination of RNA polymerase III transcription|transcription elongation from RNA polymerase II promoter|transcription elongation from RNA p…	molecular function|DNA binding|IEA|GO:0003677|GOA|na//molecular function|DNA-directed RNA polymerase activity|IEA|GO:0003899|GOA|na//molecular function|protein kinase activity|IDA|GO:0004672|GOA|9852112//biological process|DNA repair|TAS|GO:0006281|GOA|na//biological process|RNA splicing|TAS|GO:0008380|GOA|na//biological process|gene expression|TAS|GO:0010467|GOA|na//biological process|mRNA cappi…
197	NM_001097615	Polymerase (RNA) II (DNA directed) polypeptide J3	POLR2J3	548644		DNA binding|DNA-directed RNA polymerase activity|nucleus	molecular function|DNA binding|IEA|GO:0003677|GOA|na//molecular function|DNA-directed RNA polymerase activity|IEA|GO:0003899|GOA|na//cellular component|nucleus|IEA|GO:0005634|GOA|na
198	NM_001172698	Peroxisome proliferator-activated receptor gamma, coactivator 1 beta	PPARGC1B	133522		AF-2 domain binding|RNA binding|RNA polymerase II transcription cofactor activity|estrogen receptor binding|ligand-dependent nuclear receptor transcription coactivator activity|nucleotide binding|receptor activator activity|intracellular estrogen receptor signaling pathway|positive regulation of receptor activity|positive regulation of transcription from RNA polymerase II promoter|regulation of t…	molecular function|AF-2 domain binding|IPI|GO:0050682|GOA|11854298//molecular function|RNA binding|NAS|GO:0003723|GOA|11854298//molecular function|RNA polymerase II transcription cofactor activity|IDA|GO:0001104|GOA|11854298//molecular function|estrogen receptor binding|IDA|GO:0030331|GOA|11854298//molecular function|ligand-dependent nuclear receptor transcription coactivator activity|IDA|GO:0030…
199	NM_001184745	Protein phosphatase 1, regulatory subunit 3F	PPP1R3F	89801	X	integral to membrane|membrane	cellular component|integral to membrane|IEA|GO:0016021|GOA|na//cellular component|membrane|IEA|GO:0016020|GOA|na
200	NM_006244	Protein phosphatase 2, regulatory subunit B', beta	PPP2R5B	5526	11	protein binding|protein phosphatase type 2A regulator activity|activation of signaling protein activity involved in unfolded protein response|cellular response to growth factor stimulus|endoplasmic reticulum unfolded protein response|negative regulation of G0 to G1 transition|positive regulation of cell cycle arrest|positive regulation of nerve growth factor receptor signaling pathway|positive re…	molecular function|protein binding|IPI|GO:0005515|GOA|15380617//molecular function|protein phosphatase type 2A regulator activity|IEA|GO:0008601|GOA|na//biological process|activation of signaling protein activity involved in unfolded protein response|TAS|GO:0006987|GOA|na//biological process|cellular response to growth factor stimulus|IEA|GO:0071363|GOA|na//biological process|endoplasmic reticulu…
201	NM_001042388	Protein phosphatase 4, regulatory subunit 1	PPP4R1	9989		phosphoprotein phosphatase activity|protein binding|protein phosphatase type 4 regulator activity|protein phosphorylation|signal transduction|protein phosphatase 4 complex	molecular function|phosphoprotein phosphatase activity|ISS|GO:0004721|GOA|na//molecular function|protein binding|IPI|GO:0005515|GOA|16085932//molecular function|protein phosphatase type 4 regulator activity|NAS|GO:0030362|GOA|10026142//biological process|protein phosphorylation|ISS|GO:0006468|GOA|na//biological process|signal transduction|NAS|GO:0007165|GOA|10026142//cellular component|protein ph…
202	NM_015704	PPPDE peptidase domain containing 2	PPPDE2	27351
203	NM_001204103	Palmitoyl-protein thioesterase 2	PPT2	9374	6	hydrolase activity|palmitoyl-(protein) hydrolase activity|thiolester hydrolase activity|protein modification process|lysosome	molecular function|hydrolase activity|IEA|GO:0016787|GOA|na//molecular function|palmitoyl-(protein) hydrolase activity|NAS|GO:0008474|GOA|10417332//molecular function|thiolester hydrolase activity|NAS|GO:0016790|GOA|9341199//biological process|protein modification process|NAS|GO:0006464|GOA|9341199//cellular component|lysosome|NAS|GO:0005764|GOA|9341199
204	NM_198859	Prickle homolog 2 (Drosophila)	PRICKLE2	166336		metal ion binding|zinc ion binding|establishment or maintenance of epithelial cell apical/basal polarity|neuron projection development|apicolateral plasma membrane|cytoplasm|lateral plasma membrane|membrane|nuclear membrane|nucleus	molecular function|metal ion binding|IEA|GO:0046872|GOA|na//molecular function|zinc ion binding|IEA|GO:0008270|GOA|na//biological process|establishment or maintenance of epithelial cell apical/basal polarity|IEA|GO:0045197|GOA|na//biological process|neuron projection development|IEA|GO:0031175|GOA|na//cellular component|apicolateral plasma membrane|IEA|GO:0016327|GOA|na//cellular component|cytopl…
205	NM_007173	Protease, serine, 23	PRSS23	11098	11	peptidase activity|serine-type endopeptidase activity|proteolysis|extracellular region|nucleus	molecular function|peptidase activity|IEA|GO:0008233|GOA|na//molecular function|serine-type endopeptidase activity|IEA|GO:0004252|GOA|na//biological process|proteolysis|IEA|GO:0006508|GOA|na//cellular component|extracellular region|IEA|GO:0005576|GOA|na//cellular component|nucleus|IDA|GO:0005634|GOA|11256614
206	NM_006742	Protein serine kinase H1	PSKH1	5681		ATP binding|nucleotide binding|protein serine/threonine kinase activity|protein phosphorylation|Golgi apparatus|cellular_component|cytoplasm|cytoskeleton|endoplasmic reticulum|endoplasmic reticulum membrane|microtubule organizing center|nuclear speck|nucleus|plasma membrane	molecular function|ATP binding|NAS|GO:0005524|GOA|na//molecular function|nucleotide binding|IEA|GO:0000166|GOA|na//molecular function|protein serine/threonine kinase activity|NAS|GO:0004674|GOA|na//biological process|protein phosphorylation|NAS|GO:0006468|GOA|na//cellular component|Golgi apparatus|IEA|GO:0005794|GOA|na//cellular component|cellular_component|ND|GO:0005575|GOA|na//cellular componen…
207	NM_002819	Polypyrimidine tract binding protein 1	PTBP1	5725	19	RNA binding|RNA binding|nucleotide binding|poly-pyrimidine tract binding|pre-mRNA binding|protein binding|RNA splicing|alternative nuclear mRNA splicing, via spliceosome|gene expression|mRNA processing|mRNA processing|negative regulation of RNA splicing|negative regulation of muscle cell differentiation|negative regulation of nuclear mRNA splicing, via spliceosome|nuclear mRNA splicing, via splic…	molecular function|RNA binding|IEA|GO:0003723|GOA|na//molecular function|RNA binding|TAS|GO:0003723|GOA|1906036//molecular function|nucleotide binding|IEA|GO:0000166|GOA|na//molecular function|poly-pyrimidine tract binding|TAS|GO:0008187|GOA|1906036//molecular function|pre-mRNA binding|IDA|GO:0036002|GOA|16260624//molecular function|protein binding|IPI|GO:0005515|GOA|10653975//biological process|…
208	NM_005401	Protein tyrosine phosphatase, non-receptor type 14	PTPN14	5784	1	binding|hydrolase activity|protein tyrosine phosphatase activity|receptor tyrosine kinase binding|lymphangiogenesis|peptidyl-tyrosine dephosphorylation|protein dephosphorylation|cytoplasm|cytoskeleton	molecular function|binding|IEA|GO:0005488|GOA|na//molecular function|hydrolase activity|IEA|GO:0016787|GOA|na//molecular function|protein tyrosine phosphatase activity|IEA|GO:0004725|GOA|na//molecular function|receptor tyrosine kinase binding|IPI|GO:0030971|GOA|na//biological process|lymphangiogenesis|IMP|GO:0001946|GOA|na//biological process|peptidyl-tyrosine dephosphorylation|TAS|GO:0035335|GOA…
209	NM_033224	Purine-rich element binding protein B	PURB	5814	7	DNA binding|SMAD binding|double-stranded DNA binding|mRNA binding|purine-rich negative regulatory element binding|sequence-specific DNA binding transcription factor activity|single-stranded DNA binding|transcription factor binding|translation repressor activity, nucleic acid binding|negative regulation of transcription, DNA-dependent|regulation of myeloid cell differentiation|DNA replication fact…	molecular function|DNA binding|IEA|GO:0003677|GOA|na//molecular function|SMAD binding|IEA|GO:0046332|GOA|na//molecular function|double-stranded DNA binding|IEA|GO:0003690|GOA|na//molecular function|mRNA binding|ISS|GO:0003729|GOA|na//molecular function|purine-rich negative regulatory element binding|IEA|GO:0032422|GOA|na//molecular function|sequence-specific DNA binding transcription factor activ…
210	NM_030916	Poliovirus receptor-related 4	PVRL4	81607		protein binding|adherens junction organization|cell adhesion|cell junction assembly|cell-cell junction organization|interspecies interaction between organisms|adherens junction|cell junction|extracellular region|integral to membrane|plasma membrane	molecular function|protein binding|IPI|GO:0005515|GOA|na//biological process|adherens junction organization|TAS|GO:0034332|GOA|na//biological process|cell adhesion|IEA|GO:0007155|GOA|na//biological process|cell junction assembly|TAS|GO:0034329|GOA|na//biological process|cell-cell junction organization|TAS|GO:0045216|GOA|na//biological process|interspecies interaction between organisms|IEA|GO:0044…
211	NM_152663	Ral GEF with PH domain and SH3 binding motif 2	RALGPS2	55103		guanyl-nucleotide exchange factor activity|small GTPase mediated signal transduction|cytoplasm|intracellular|plasma membrane	molecular function|guanyl-nucleotide exchange factor activity|IEA|GO:0005085|GOA|na//biological process|small GTPase mediated signal transduction|IEA|GO:0007264|GOA|na//cellular component|cytoplasm|IEA|GO:0005737|GOA|na//cellular component|intracellular|IEA|GO:0005622|GOA|na//cellular component|plasma membrane|IEA|GO:0005886|GOA|na
212	NM_021033	RAP2A, member of RAS oncogene family	RAP2A	5911		GTP binding|GTPase activity|nucleotide binding|protein binding|GTP catabolic process|Rap protein signal transduction|actin cytoskeleton reorganization|cellular protein localization|establishment of protein localization|negative regulation of cell migration|positive regulation of protein autophosphorylation|regulation of JNK cascade|regulation of dendrite morphogenesis|signal transduction|small GT…	molecular function|GTP binding|IEA|GO:0005525|GOA|na//molecular function|GTPase activity|IDA|GO:0003924|GOA|1900290//molecular function|nucleotide binding|IEA|GO:0000166|GOA|na//molecular function|protein binding|IPI|GO:0005515|GOA|14966141//biological process|GTP catabolic process|IDA|GO:0006184|GOA|1900290//biological process|Rap protein signal transduction|ISS|GO:0032486|GOA|na//biological pro…
213	NM_000966	Retinoic acid receptor, gamma	RARG	5916	12	DNA binding|metal ion binding|protein binding|receptor activity|retinoic acid receptor activity|retinoid X receptor binding|sequence-specific DNA binding|sequence-specific DNA binding transcription factor activity|steroid hormone receptor activity|zinc ion binding|canonical Wnt receptor signaling pathway|embryonic eye morphogenesis|embryonic hindlimb morphogenesis|gene expression|negative regulat…	molecular function|DNA binding|ISS|GO:0003677|GOA|na//molecular function|metal ion binding|IEA|GO:0046872|GOA|na//molecular function|protein binding|IPI|GO:0005515|GOA|na//molecular function|receptor activity|IEA|GO:0004872|GOA|na//molecular function|retinoic acid receptor activity|IEA|GO:0003708|GOA|na//molecular function|retinoid X receptor binding|ISS|GO:0046965|GOA|na//molecular function|sequ…
214	NM_033315	RAS-like, family 10, member B	RASL10B	91608		GTP binding|GTPase activity|nucleotide binding|signal transduction|small GTPase mediated signal transduction|plasma membrane	molecular function|GTP binding|IEA|GO:0005525|GOA|na//molecular function|GTPase activity|IEA|GO:0003924|GOA|na//molecular function|nucleotide binding|IEA|GO:0000166|GOA|na//biological process|signal transduction|IEA|GO:0007165|GOA|na//biological process|small GTPase mediated signal transduction|IEA|GO:0007264|GOA|na//cellular component|plasma membrane|IEA|GO:0005886|GOA|na
215	NM_001206957	Ras association (RalGDS/AF-6) domain family member 1	RASSF1	11186		identical protein binding|metal ion binding|protein N-terminus binding|protein binding|zinc ion binding|Ras protein signal transduction|cell cycle|cell cycle arrest|intracellular signal transduction|negative regulation of cell cycle arrest|positive regulation of protein ubiquitination|protein stabilization|response to DNA damage stimulus|cytoplasm|microtubule|microtubule cytoskeleton|microtubule …	molecular function|identical protein binding|IPI|GO:0042802|GOA|11857081//molecular function|metal ion binding|IEA|GO:0046872|GOA|na//molecular function|protein N-terminus binding|IPI|GO:0047485|GOA|18566590//molecular function|protein binding|IPI|GO:0005515|GOA|na//molecular function|zinc ion binding|TAS|GO:0008270|GOA|11333291//biological process|Ras protein signal transduction|IDA|GO:0007265|G…
216	NM_001031695	RNA binding protein, fox-1 homolog (C. elegans) 2	RBFOX2	23543	22	RNA binding|nucleotide binding|protein binding|transcription corepressor activity|transcription factor binding|RNA metabolic process|RNA splicing|intracellular estrogen receptor signaling pathway|mRNA processing|negative regulation of transcription, DNA-dependent|regulation of alternative nuclear mRNA splicing, via spliceosome|regulation of cell proliferation|regulation of definitive erythrocyte …	molecular function|RNA binding|IDA|GO:0003723|GOA|11875103//molecular function|nucleotide binding|IEA|GO:0000166|GOA|na//molecular function|protein binding|IPI|GO:0005515|GOA|11875103//molecular function|transcription corepressor activity|IDA|GO:0003714|GOA|11875103//molecular function|transcription factor binding|IDA|GO:0008134|GOA|11875103//biological process|RNA metabolic process|TAS|GO:001607…
217	NM_015156	REST corepressor 1	RCOR1	23186		DNA binding|RNA polymerase II core promoter proximal region sequence-specific DNA binding transcription factor activity involved in negative regulation of transcription|protein binding|transcription regulatory region DNA binding|blood coagulation|chromatin modification|erythrocyte differentiation|histone H4 deacetylation|interspecies interaction between organisms|negative regulation of transcript…	molecular function|DNA binding|IEA|GO:0003677|GOA|na//molecular function|RNA polymerase II core promoter proximal region sequence-specific DNA binding transcription factor activity involved in negative regulation of transcription|IDA|GO:0001078|GOA|10449787//molecular function|protein binding|IPI|GO:0005515|GOA|19703393//molecular function|transcription regulatory region DNA binding|IDA|GO:004421…
218	NM_001205317	Regulating synaptic membrane exocytosis 4	RIMS4	140730		exocytosis|neurotransmitter transport|cell junction|synapse	biological process|exocytosis|IEA|GO:0006887|GOA|na//biological process|neurotransmitter transport|IEA|GO:0006836|GOA|na//cellular component|cell junction|IEA|GO:0030054|GOA|na//cellular component|synapse|IEA|GO:0045202|GOA|na
219	NM_004586	Ribosomal protein S6 kinase, 90kDa, polypeptide 3	RPS6KA3	6197	X	ATP binding|cysteine-type endopeptidase inhibitor activity involved in apoptotic process|magnesium ion binding|nucleotide binding|protein kinase activity|protein serine/threonine kinase activity|MyD88-dependent toll-like receptor signaling pathway|MyD88-independent toll-like receptor signaling pathway|TRIF-dependent toll-like receptor signaling pathway|Toll signaling pathway|axon guidance|cell cy…	molecular function|ATP binding|IEA|GO:0005524|GOA|na//molecular function|cysteine-type endopeptidase inhibitor activity involved in apoptotic process|IDA|GO:0043027|GOA|18402937//molecular function|magnesium ion binding|IEA|GO:0000287|GOA|na//molecular function|nucleotide binding|IEA|GO:0000166|GOA|na//molecular function|protein kinase activity|TAS|GO:0004672|GOA|10436156//molecular function|prot…
220	NM_001031680	Runt-related transcription factor 3	RUNX3	864	1	ATP binding|DNA binding|RNA polymerase II regulatory region sequence-specific DNA binding|protein binding|sequence-specific DNA binding RNA polymerase II transcription factor activity|sequence-specific DNA binding transcription factor activity|induction of apoptosis|negative regulation of cell cycle|negative regulation of epithelial cell proliferation|negative regulation of transcription from RNA…	molecular function|ATP binding|NAS|GO:0005524|GOA|7835892//molecular function|DNA binding|IEA|GO:0003677|GOA|na//molecular function|RNA polymerase II regulatory region sequence-specific DNA binding|ISS|GO:0000977|GOA|na//molecular function|protein binding|IPI|GO:0005515|GOA|18772112//molecular function|sequence-specific DNA binding RNA polymerase II transcription factor activity|ISS|GO:0000981|GO…
221	NM_018028	Sterile alpha motif domain containing 4B	SAMD4B	55095
222	NM_015077	Sterile alpha and TIR motif containing 1	SARM1	23098	17	binding|innate immune response|signal transduction|cytoplasm|intracellular	molecular function|binding|IEA|GO:0005488|GOA|na//biological process|innate immune response|IEA|GO:0045087|GOA|na//biological process|signal transduction|IEA|GO:0007165|GOA|na//cellular component|cytoplasm|IEA|GO:0005737|GOA|na//cellular component|intracellular|IEA|GO:0005622|GOA|na
223	NM_001204848	Sodium channel modifier 1	SCNM1	79005		metal ion binding|RNA splicing|mRNA processing|nucleus	molecular function|metal ion binding|IEA|GO:0046872|GOA|na//biological process|RNA splicing|IEA|GO:0008380|GOA|na//biological process|mRNA processing|IEA|GO:0006397|GOA|na//cellular component|nucleus|IEA|GO:0005634|GOA|na
224	NM_001204856	Sodium channel modifier 1	SCNM1	79005		metal ion binding|RNA splicing|mRNA processing|nucleus	molecular function|metal ion binding|IEA|GO:0046872|GOA|na//biological process|RNA splicing|IEA|GO:0008380|GOA|na//biological process|mRNA processing|IEA|GO:0006397|GOA|na//cellular component|nucleus|IEA|GO:0005634|GOA|na
225	NM_014654	Syndecan 3	SDC3	9672	1	cytoskeletal protein binding|cell adhesion|axon|integral to membrane|membrane|protein complex|synaptosome	molecular function|cytoskeletal protein binding|IEA|GO:0008092|GOA|na//biological process|cell adhesion|IEA|GO:0007155|GOA|na//cellular component|axon|IEA|GO:0030424|GOA|na//cellular component|integral to membrane|IEA|GO:0016021|GOA|na//cellular component|membrane|IEA|GO:0016020|GOA|na//cellular component|protein complex|IEA|GO:0043234|GOA|na//cellular component|synaptosome|IEA|GO:0019717|GOA|na
226	NM_001144952	Sidekick cell adhesion molecule 2	SDK2	54549	17	cell adhesion|integral to membrane|membrane	biological process|cell adhesion|IEA|GO:0007155|GOA|na//cellular component|integral to membrane|IEA|GO:0016021|GOA|na//cellular component|membrane|IEA|GO:0016020|GOA|na
227	NM_020163	Sema domain, immunoglobulin domain (Ig), short basic domain, secreted, (semaphorin) 3G	SEMA3G	56920	3	receptor activity|multicellular organismal development|extracellular region|membrane	molecular function|receptor activity|IEA|GO:0004872|GOA|na//biological process|multicellular organismal development|IEA|GO:0007275|GOA|na//cellular component|extracellular region|IEA|GO:0005576|GOA|na//cellular component|membrane|IEA|GO:0016020|GOA|na
228	NM_001098635	Seizure related 6 homolog (mouse)	SEZ6	124925	17	integral to membrane|plasma membrane	cellular component|integral to membrane|IEA|GO:0016021|GOA|na//cellular component|plasma membrane|IEA|GO:0005886|GOA|na
229	NM_005475	SH2B adaptor protein 3	SH2B3	10019		signal transducer activity|blood coagulation|cell differentiation|embryonic hemopoiesis|intracellular signal transduction|cytosol	molecular function|signal transducer activity|IEA|GO:0004871|GOA|na//biological process|blood coagulation|TAS|GO:0007596|GOA|na//biological process|cell differentiation|IEA|GO:0030154|GOA|na//biological process|embryonic hemopoiesis|IEA|GO:0035162|GOA|na//biological process|intracellular signal transduction|IEA|GO:0035556|GOA|na//cellular component|cytosol|TAS|GO:0005829|GOA|na
230	NM_001173461	Shisa homolog 6 (Xenopus laevis)	SHISA6	388336		integral to membrane|membrane	cellular component|integral to membrane|IEA|GO:0016021|GOA|na//cellular component|membrane|IEA|GO:0016020|GOA|na
231	NM_001145204	Shisa homolog 9 (Xenopus laevis)	SHISA9	729993	16	regulation of short-term neuronal synaptic plasticity|cell junction|cell projection|dendritic spine membrane|integral to membrane|ionotropic glutamate receptor complex|plasma membrane|synapse	biological process|regulation of short-term neuronal synaptic plasticity|ISS|GO:0048172|GOA|na//cellular component|cell junction|IEA|GO:0030054|GOA|na//cellular component|cell projection|IEA|GO:0042995|GOA|na//cellular component|dendritic spine membrane|ISS|GO:0032591|GOA|na//cellular component|integral to membrane|IEA|GO:0016021|GOA|na//cellular component|ionotropic glutamate receptor complex|IS…
232	NM_005094	Solute carrier family 27 (fatty acid transporter), member 4	SLC27A4	10999		catalytic activity|fatty acid transporter activity|ligase activity|nucleotide binding|very long-chain fatty acid-CoA ligase activity|fatty acid transport|lipid metabolic process|long-chain fatty acid transport|medium-chain fatty acid transport|response to nutrient|skin development|transmembrane transport|transport|very long-chain fatty acid catabolic process|brush border membrane|endoplasmic reti…	molecular function|catalytic activity|IEA|GO:0003824|GOA|na//molecular function|fatty acid transporter activity|TAS|GO:0015245|GOA|9878842//molecular function|ligase activity|IEA|GO:0016874|GOA|na//molecular function|nucleotide binding|IEA|GO:0000166|GOA|na//molecular function|very long-chain fatty acid-CoA ligase activity|IEA|GO:0031957|GOA|na//biological process|fatty acid transport|TAS|GO:0015…
233	NM_013309	Solute carrier family 30 (zinc transporter), member 4	SLC30A4	7782	15	cation transmembrane transporter activity|zinc ion transmembrane transporter activity|lactation|regulation of sequestering of zinc ion|response to toxin|response to vitamin A|response to zinc ion|transmembrane transport|zinc ion homeostasis|zinc ion transmembrane transport|cytoplasmic membrane-bounded vesicle|cytoplasmic part|endosome membrane|integral to membrane|late endosome|membrane	molecular function|cation transmembrane transporter activity|IEA|GO:0008324|GOA|na//molecular function|zinc ion transmembrane transporter activity|IEA|GO:0005385|GOA|na//biological process|lactation|IEA|GO:0007595|GOA|na//biological process|regulation of sequestering of zinc ion|IDA|GO:0061088|GOA|17349999//biological process|response to toxin|IDA|GO:0009636|GOA|17575980//biological process|respo…
234	NM_018976	Solute carrier family 38, member 2	SLC38A2	54407	12	amino acid transmembrane transporter activity|symporter activity|amino acid transport|glutamate secretion|ion transport|neurotransmitter secretion|sodium ion transport|synaptic transmission|transmembrane transport|integral to membrane|plasma membrane	molecular function|amino acid transmembrane transporter activity|IEA|GO:0015171|GOA|na//molecular function|symporter activity|IEA|GO:0015293|GOA|na//biological process|amino acid transport|TAS|GO:0006865|GOA|na//biological process|glutamate secretion|TAS|GO:0014047|GOA|na//biological process|ion transport|TAS|GO:0006811|GOA|na//biological process|neurotransmitter secretion|TAS|GO:0007269|GOA|na//…
235	NM_001135146	Solute carrier family 39 (zinc transporter), member 8	SLC39A8	64116	4	metal ion transmembrane transporter activity|ion transport|transmembrane transport|zinc ion transport|integral to membrane|organelle membrane|plasma membrane	molecular function|metal ion transmembrane transporter activity|IEA|GO:0046873|GOA|na//biological process|ion transport|IEA|GO:0006811|GOA|na//biological process|transmembrane transport|TAS|GO:0055085|GOA|na//biological process|zinc ion transport|IMP|GO:0006829|GOA|12504855//cellular component|integral to membrane|IEA|GO:0016021|GOA|na//cellular component|organelle membrane|IDA|GO:0031090|GOA|125…
236	NM_020949	Solute carrier family 7 (orphan transporter), member 14	SLC7A14	57709		amino acid transmembrane transporter activity|negative regulation of phosphatase activity|transport|integral to membrane|membrane	molecular function|amino acid transmembrane transporter activity|IEA|GO:0015171|GOA|na//biological process|negative regulation of phosphatase activity|IDA|GO:0010923|GOA|19389623//biological process|transport|IEA|GO:0006810|GOA|na//cellular component|integral to membrane|IEA|GO:0016021|GOA|na//cellular component|membrane|IEA|GO:0016020|GOA|na
237	NM_015063	Solute carrier family 8 (sodium/calcium exchanger), member 2	SLC8A2	6543	19	antiporter activity|calcium:sodium antiporter activity|calmodulin binding|blood coagulation|calcium ion transport|calcium ion transport into cytosol|cell communication|ion transport|response to vitamin D|sodium ion transport|telencephalon development|transmembrane transport|cell projection|dendritic spine|integral to membrane|microtubule|mitochondrion|neuronal cell body|plasma membrane	molecular function|antiporter activity|IEA|GO:0015297|GOA|na//molecular function|calcium:sodium antiporter activity|IEA|GO:0005432|GOA|na//molecular function|calmodulin binding|IEA|GO:0005516|GOA|na//biological process|blood coagulation|TAS|GO:0007596|GOA|na//biological process|calcium ion transport|IEA|GO:0006816|GOA|na//biological process|calcium ion transport into cytosol|IEA|GO:0060402|GOA|na…
238	NM_013272	Solute carrier organic anion transporter family, member 3A1	SLCO3A1	28232	15	transporter activity|ion transport|sodium-independent organic anion transport|transmembrane transport|integral to membrane|plasma membrane	molecular function|transporter activity|IEA|GO:0005215|GOA|na//biological process|ion transport|IEA|GO:0006811|GOA|na//biological process|sodium-independent organic anion transport|TAS|GO:0043252|GOA|na//biological process|transmembrane transport|TAS|GO:0055085|GOA|na//cellular component|integral to membrane|IEA|GO:0016021|GOA|na//cellular component|plasma membrane|TAS|GO:0005886|GOA|na
239	NM_019008	Smith-Magenis syndrome chromosome region, candidate 7-like	SMCR7L	54471	22	protein binding|mitochondrial fusion|integral to membrane|membrane|mitochondrial outer membrane|mitochondrion	molecular function|protein binding|IPI|GO:0005515|GOA|na//biological process|mitochondrial fusion|IMP|GO:0008053|GOA|na//cellular component|integral to membrane|IEA|GO:0016021|GOA|na//cellular component|membrane|IEA|GO:0016020|GOA|na//cellular component|mitochondrial outer membrane|IDA|GO:0005741|GOA|na//cellular component|mitochondrion|IDA|GO:0005739|GOA|11256614
240	NM_001001502	Synuclein, beta	SNCB	6620	5	calcium ion binding|phospholipase inhibitor activity|dopamine metabolic process|negative regulation of neuron apoptosis|Golgi apparatus|cytoplasm|mitochondrion|nucleolus|nucleus|synaptosome|terminal button	molecular function|calcium ion binding|IDA|GO:0005509|GOA|11312271//molecular function|phospholipase inhibitor activity|TAS|GO:0004859|GOA|9806846//biological process|dopamine metabolic process|IEA|GO:0042417|GOA|na//biological process|negative regulation of neuron apoptosis|IEA|GO:0043524|GOA|na//cellular component|Golgi apparatus|IDA|GO:0005794|GOA|18029348//cellular component|cytoplasm|IDA|GO:…
241	NM_001012994	Sorting nexin family member 30	SNX30	401548		phosphatidylinositol binding|cell communication|protein transport|cytoplasm	molecular function|phosphatidylinositol binding|IEA|GO:0035091|GOA|na//biological process|cell communication|IEA|GO:0007154|GOA|na//biological process|protein transport|IEA|GO:0015031|GOA|na//cellular component|cytoplasm|IEA|GO:0005737|GOA|na
242	NM_005633	Son of sevenless homolog 1 (Drosophila)	SOS1	6654		DNA binding|Ras guanyl-nucleotide exchange factor activity|Ras guanyl-nucleotide exchange factor activity|Rho GTPase activator activity|Rho guanyl-nucleotide exchange factor activity|protein binding|Ras protein signal transduction|apoptotic process|axon guidance|blood coagulation|epidermal growth factor receptor signaling pathway|fibroblast growth factor receptor signaling pathway|induction of ap…	molecular function|DNA binding|IEA|GO:0003677|GOA|na//molecular function|Ras guanyl-nucleotide exchange factor activity|EXP|GO:0005088|GOA|na//molecular function|Ras guanyl-nucleotide exchange factor activity|TAS|GO:0005088|GOA|na//molecular function|Rho GTPase activator activity|TAS|GO:0005100|GOA|9790532//molecular function|Rho guanyl-nucleotide exchange factor activity|IEA|GO:0005089|GOA|na//m…
243	NM_006943	SRY (sex determining region Y)-box 12	SOX12	6666	20	DNA binding|RNA polymerase II core promoter proximal region sequence-specific DNA binding transcription factor activity involved in positive regulation of transcription|RNA polymerase II transcription coactivator activity|transcription regulatory region sequence-specific DNA binding|cell fate commitment|positive regulation of transcription from RNA polymerase II promoter|regulation of transcripti…	molecular function|DNA binding|NAS|GO:0003677|GOA|9215677//molecular function|RNA polymerase II core promoter proximal region sequence-specific DNA binding transcription factor activity involved in positive regulation of transcription|ISS|GO:0001077|GOA|na//molecular function|RNA polymerase II transcription coactivator activity|ISS|GO:0001105|GOA|na//molecular function|transcription regulatory re…
244	NM_001100422	Spermatogenesis associated, serine-rich 2-like	SPATS2L	26010	2	cytoplasm|nucleolus|nucleus	cellular component|cytoplasm|IEA|GO:0005737|GOA|na//cellular component|nucleolus|IEA|GO:0005730|GOA|na//cellular component|nucleus|IEA|GO:0005634|GOA|na
245	NM_005842	Sprouty homolog 2 (Drosophila)	SPRY2	10253	13	protein binding|protein serine/threonine kinase activator activity|branching morphogenesis of a tube|cell fate commitment|epidermal growth factor receptor signaling pathway|fibroblast growth factor receptor signaling pathway|inner ear morphogenesis|lung growth|lung morphogenesis|multicellular organismal development|negative regulation of ERK1 and ERK2 cascade|negative regulation of MAP kinase act…	molecular function|protein binding|IPI|GO:0005515|GOA|na//molecular function|protein serine/threonine kinase activator activity|IMP|GO:0043539|GOA|18070883//biological process|branching morphogenesis of a tube|IEA|GO:0048754|GOA|na//biological process|cell fate commitment|IEA|GO:0045165|GOA|na//biological process|epidermal growth factor receptor signaling pathway|TAS|GO:0007173|GOA|na//biological…
246	NM_005840	Sprouty homolog 3 (Drosophila)	SPRY3	10251	X	molecular_function|multicellular organismal development|regulation of signal transduction|cytoplasm|membrane	molecular function|molecular_function|ND|GO:0003674|GOA|na//biological process|multicellular organismal development|NAS|GO:0007275|GOA|9458049//biological process|regulation of signal transduction|IEA|GO:0009966|GOA|na//cellular component|cytoplasm|IEA|GO:0005737|GOA|na//cellular component|membrane|NAS|GO:0016020|GOA|na
247	NM_003128	Spectrin, beta, non-erythrocytic 1	SPTBN1	6711		actin binding|calmodulin binding|protein binding|structural constituent of cytoskeleton|SMAD protein import into nucleus|actin filament capping|axon guidance|common-partner SMAD protein phosphorylation|M band|cortical cytoskeleton|cuticular plate|cytoplasm|cytosol|nucleolus|nucleus|plasma membrane|spectrin	molecular function|actin binding|IEA|GO:0003779|GOA|na//molecular function|calmodulin binding|IEA|GO:0005516|GOA|na//molecular function|protein binding|IPI|GO:0005515|GOA|9537418//molecular function|structural constituent of cytoskeleton|IEA|GO:0005200|GOA|na//biological process|SMAD protein import into nucleus|IEA|GO:0007184|GOA|na//biological process|actin filament capping|IEA|GO:0051693|GOA|na…
248	NM_001033117	SLIT-ROBO Rho GTPase activating protein 3	SRGAP3	9901		GTPase activator activity|regulation of small GTPase mediated signal transduction|signal transduction|small GTPase mediated signal transduction|cytosol|intracellular	molecular function|GTPase activator activity|IEA|GO:0005096|GOA|na//biological process|regulation of small GTPase mediated signal transduction|TAS|GO:0051056|GOA|na//biological process|signal transduction|IEA|GO:0007165|GOA|na//biological process|small GTPase mediated signal transduction|TAS|GO:0007264|GOA|na//cellular component|cytosol|TAS|GO:0005829|GOA|na//cellular component|intracellular|IEA|…
249	NM_001177842	Signal recognition particle receptor (docking protein)	SRPR	6734	11	GTP binding|GTPase activity|nucleotide binding|receptor activity|signal recognition particle binding|SRP-dependent cotranslational protein targeting to membrane|activation of signaling protein activity involved in unfolded protein response|cellular protein metabolic process|cotranslational protein targeting to membrane|endoplasmic reticulum unfolded protein response|gene expression|intracellular …	molecular function|GTP binding|IEA|GO:0005525|GOA|na//molecular function|GTPase activity|IEA|GO:0003924|GOA|na//molecular function|nucleotide binding|IEA|GO:0000166|GOA|na//molecular function|receptor activity|IEA|GO:0004872|GOA|na//molecular function|signal recognition particle binding|IEA|GO:0005047|GOA|na//biological process|SRP-dependent cotranslational protein targeting to membrane|TAS|GO:00…
250	NM_033389	Slingshot homolog 2 (Drosophila)	SSH2	85464		actin binding|hydrolase activity|phosphoprotein phosphatase activity|protein tyrosine phosphatase activity|protein tyrosine/serine/threonine phosphatase activity|actin cytoskeleton organization|protein dephosphorylation|regulation of actin polymerization or depolymerization|regulation of axonogenesis|regulation of lamellipodium assembly|cytoplasm|cytoskeleton	molecular function|actin binding|IDA|GO:0003779|GOA|11832213//molecular function|hydrolase activity|IEA|GO:0016787|GOA|na//molecular function|phosphoprotein phosphatase activity|IDA|GO:0004721|GOA|11832213//molecular function|protein tyrosine phosphatase activity|IEA|GO:0004725|GOA|na//molecular function|protein tyrosine/serine/threonine phosphatase activity|IBA|GO:0008138|GOA|na//biological proc…
251	NM_006279	ST3 beta-galactoside alpha-2,3-sialyltransferase 3	ST3GAL3	6487		N-acetyllactosaminide alpha-2,3-sialyltransferase activity|O-glycan processing|cellular protein metabolic process|post-translational protein modification|protein glycosylation|Golgi apparatus|Golgi cisterna membrane|Golgi membrane|extracellular region|integral to Golgi membrane|integral to membrane|membrane	molecular function|N-acetyllactosaminide alpha-2,3-sialyltransferase activity|IEA|GO:0008118|GOA|na//biological process|O-glycan processing|TAS|GO:0016266|GOA|na//biological process|cellular protein metabolic process|TAS|GO:0044267|GOA|na//biological process|post-translational protein modification|TAS|GO:0043687|GOA|na//biological process|protein glycosylation|IEA|GO:0006486|GOA|na//cellular comp…
252	NM_001178078	Signal transducer and activator of transcription 6, interleukin-4 induced	STAT6	6778		calcium ion binding|identical protein binding|protein binding|sequence-specific DNA binding|sequence-specific DNA binding transcription factor activity|signal transducer activity|cytokine-mediated signaling pathway|negative regulation of transcription from RNA polymerase II promoter|negative regulation of type 2 immune response|positive regulation of isotype switching to IgE isotypes|positive reg…	molecular function|calcium ion binding|IEA|GO:0005509|GOA|na//molecular function|identical protein binding|IPI|GO:0042802|GOA|na//molecular function|protein binding|IPI|GO:0005515|GOA|na//molecular function|sequence-specific DNA binding|IEA|GO:0043565|GOA|na//molecular function|sequence-specific DNA binding transcription factor activity|IEA|GO:0003700|GOA|na//molecular function|signal transducer …
253	NM_030795	Stathmin-like 4	STMN4	81551	8	intracellular signal transduction|Golgi apparatus|axon|cell projection|growth cone	biological process|intracellular signal transduction|IEA|GO:0035556|GOA|na//cellular component|Golgi apparatus|IEA|GO:0005794|GOA|na//cellular component|axon|IEA|GO:0030424|GOA|na//cellular component|cell projection|IEA|GO:0042995|GOA|na//cellular component|growth cone|IEA|GO:0030426|GOA|na
254	NM_033050	Succinate receptor 1	SUCNR1	56670	3	G-protein coupled purinergic nucleotide receptor activity|G-protein coupled receptor activity|receptor activity|signal transducer activity|biological_process|integral to membrane|plasma membrane	molecular function|G-protein coupled purinergic nucleotide receptor activity|IEA|GO:0045028|GOA|na//molecular function|G-protein coupled receptor activity|IEA|GO:0004930|GOA|na//molecular function|receptor activity|IEA|GO:0004872|GOA|na//molecular function|signal transducer activity|IEA|GO:0004871|GOA|na//biological process|biological_process|ND|GO:0008150|GOA|na//cellular component|integral to m…
255	NM_006772	Synaptic Ras GTPase activating protein 1	SYNGAP1	8831		Rab GTPase activator activity|Ras GTPase activator activity|SH3 domain binding|dendrite development|negative regulation of Ras protein signal transduction|negative regulation of Ras protein signal transduction|negative regulation of apoptotic process|negative regulation of axonogenesis|pattern specification process|positive regulation of Ras GTPase activity|receptor clustering|regulation of MAPK …	molecular function|Rab GTPase activator activity|IEA|GO:0005097|GOA|na//molecular function|Ras GTPase activator activity|IBA|GO:0005099|GOA|na//molecular function|SH3 domain binding|IEA|GO:0017124|GOA|na//biological process|dendrite development|IEA|GO:0016358|GOA|na//biological process|negative regulation of Ras protein signal transduction|IBA|GO:0046580|GOA|na//biological process|negative regula…
256	NM_001197129	SYS1 Golgi-localized integral membrane protein homolog (S. cerevisiae)	SYS1	90196		protein transport|Golgi apparatus|Golgi membrane|integral to membrane|membrane	biological process|protein transport|IEA|GO:0015031|GOA|na//cellular component|Golgi apparatus|IEA|GO:0005794|GOA|na//cellular component|Golgi membrane|IEA|GO:0000139|GOA|na//cellular component|integral to membrane|IEA|GO:0016021|GOA|na//cellular component|membrane|IEA|GO:0016020|GOA|na
257	NM_001136504	Synaptotagmin II	SYT2	127833	1	metal ion binding|protein binding|transporter activity|neurotransmitter secretion|synaptic transmission|cell junction|chromaffin granule membrane|cytoplasmic vesicle|endocytic vesicle membrane|integral to membrane|intracellular membrane-bounded organelle|plasma membrane|synapse|synaptic vesicle membrane	molecular function|metal ion binding|IEA|GO:0046872|GOA|na//molecular function|protein binding|IPI|GO:0005515|GOA|19234194//molecular function|transporter activity|IEA|GO:0005215|GOA|na//biological process|neurotransmitter secretion|TAS|GO:0007269|GOA|na//biological process|synaptic transmission|TAS|GO:0007268|GOA|na//cellular component|cell junction|IEA|GO:0030054|GOA|na//cellular component|chro…
258	NM_025185	Tetratricopeptide repeat, ankyrin repeat and coiled-coil containing 2	TANC2	26115	17	binding	molecular function|binding|IEA|GO:0005488|GOA|na
259	NM_174937	Transcription elongation regulator 1-like	TCERG1L	256536	10
260	NM_001083962	Transcription factor 4	TCF4	6925		DNA binding|E-box binding|RNA polymerase II core promoter proximal region sequence-specific DNA binding|RNA polymerase II core promoter proximal region sequence-specific DNA binding transcription factor activity involved in positive regulation of transcription|TFIIB-class binding transcription factor activity|TFIIB-class transcription factor binding|protein C-terminus binding|protein binding|prot…	molecular function|DNA binding|IDA|GO:0003677|GOA|16950124//molecular function|E-box binding|ISS|GO:0070888|GOA|8978694//molecular function|RNA polymerase II core promoter proximal region sequence-specific DNA binding|ISS|GO:0000978|GOA|8978694//molecular function|RNA polymerase II core promoter proximal region sequence-specific DNA binding transcription factor activity involved in positive regul…
261	NM_001143852	Trichoplein, keratin filament binding	TCHP	84260	12	protein binding|apoptotic process|negative regulation of cell growth|apical cortex|centrosome|cytoplasm|cytoskeleton|keratin filament|mitochondrion|plasma membrane	molecular function|protein binding|IPI|GO:0005515|GOA|15731013//biological process|apoptotic process|IDA|GO:0006915|GOA|18931701//biological process|negative regulation of cell growth|IDA|GO:0030308|GOA|18931701//cellular component|apical cortex|IDA|GO:0045179|GOA|15731013//cellular component|centrosome|IDA|GO:0005813|GOA|18029348//cellular component|cytoplasm|IDA|GO:0005737|GOA|18029348//cellula…
262	NM_014553	Transcription factor CP2-like 1	TFCP2L1	29842	2	DNA binding|sequence-specific DNA binding transcription factor activity|transcription corepressor activity|cell morphogenesis|cytoplasm organization|determination of adult lifespan|epithelial cell maturation|female pregnancy|negative regulation of transcription from RNA polymerase II promoter|positive regulation of growth|regulation of transcription from RNA polymerase II promoter|salivary gland …	molecular function|DNA binding|IEA|GO:0003677|GOA|na//molecular function|sequence-specific DNA binding transcription factor activity|TAS|GO:0003700|GOA|10644752//molecular function|transcription corepressor activity|TAS|GO:0003714|GOA|10644752//biological process|cell morphogenesis|IEA|GO:0000902|GOA|na//biological process|cytoplasm organization|IEA|GO:0007028|GOA|na//biological process|determina…
263	NM_001199513	TGFB-induced factor homeobox 2	TGIF2	60436		sequence-specific DNA binding|sequence-specific DNA binding transcription factor activity|positive regulation of neuron differentiation|regulation of transcription, DNA-dependent|retina development in camera-type eye|nucleus	molecular function|sequence-specific DNA binding|IEA|GO:0043565|GOA|na//molecular function|sequence-specific DNA binding transcription factor activity|NAS|GO:0003700|GOA|11006116//biological process|positive regulation of neuron differentiation|IEA|GO:0045666|GOA|na//biological process|regulation of transcription, DNA-dependent|NAS|GO:0006355|GOA|11006116//biological process|retina development in…
264	NM_004613	Transglutaminase 2 (C polypeptide, protein-glutamine-gamma-glutamyltransferase)	TGM2	7052		GTP binding|metal ion binding|protein binding|protein domain specific binding|protein-glutamine gamma-glutamyltransferase activity|transferase activity, transferring acyl groups|apoptotic cell clearance|blood vessel remodeling|branching involved in salivary gland morphogenesis|elevation of cytosolic calcium ion concentration involved in G-protein signaling coupled to IP3 second messenger|inductio…	molecular function|GTP binding|IEA|GO:0005525|GOA|na//molecular function|metal ion binding|IEA|GO:0046872|GOA|na//molecular function|protein binding|IPI|GO:0005515|GOA|19542224//molecular function|protein domain specific binding|IEA|GO:0019904|GOA|na//molecular function|protein-glutamine gamma-glutamyltransferase activity|ISS|GO:0003810|GOA|na//molecular function|transferase activity, transferrin…
265	NM_001105192	Transducin-like enhancer of split 3 (E(sp1) homolog, Drosophila)	TLE3	7090	15	protein binding|Wnt receptor signaling pathway|organ morphogenesis|regulation of transcription, DNA-dependent|signal transduction|nucleus	molecular function|protein binding|IPI|GO:0005515|GOA|na//biological process|Wnt receptor signaling pathway|IEA|GO:0016055|GOA|na//biological process|organ morphogenesis|TAS|GO:0009887|GOA|8808280//biological process|regulation of transcription, DNA-dependent|IEA|GO:0006355|GOA|na//biological process|signal transduction|TAS|GO:0007165|GOA|8808280//cellular component|nucleus|IEA|GO:0005634|GOA|na
266	NM_006289	Talin 1	TLN1	7094	9	LIM domain binding|actin binding|binding|insulin receptor binding|protein binding|structural constituent of cytoskeleton|structural constituent of cytoskeleton|vinculin binding|activation of signaling protein activity involved in unfolded protein response|axon guidance|blood coagulation|cell adhesion|cell-cell junction assembly|cell-substrate junction assembly|cellular component movement|cortical…	molecular function|LIM domain binding|IPI|GO:0030274|GOA|10320340//molecular function|actin binding|IEA|GO:0003779|GOA|na//molecular function|binding|IEA|GO:0005488|GOA|na//molecular function|insulin receptor binding|IEA|GO:0005158|GOA|na//molecular function|protein binding|IPI|GO:0005515|GOA|19608030//molecular function|structural constituent of cytoskeleton|IEA|GO:0005200|GOA|na//molecular func…
267	NM_001193304	Transmembrane protein 127	TMEM127	55654	2	molecular_function|negative regulation of TOR signaling cascade|negative regulation of cell proliferation|cytoplasm|integral to membrane|plasma membrane	molecular function|molecular_function|ND|GO:0003674|GOA|na//biological process|negative regulation of TOR signaling cascade|IMP|GO:0032007|GOA|na//biological process|negative regulation of cell proliferation|IMP|GO:0008285|GOA|na//cellular component|cytoplasm|IDA|GO:0005737|GOA|na//cellular component|integral to membrane|IEA|GO:0016021|GOA|na//cellular component|plasma membrane|IDA|GO:0005886|GOA…
268	NM_001204458	Tumor necrosis factor receptor superfamily, member 19	TNFRSF19	55504	13	binding|receptor activity|tumor necrosis factor-activated receptor activity|JNK cascade|apoptotic process|hair follicle development|induction of apoptosis|positive regulation of I-kappaB kinase/NF-kappaB cascade|tumor necrosis factor-mediated signaling pathway|integral to membrane|membrane	molecular function|binding|IEA|GO:0005488|GOA|na//molecular function|receptor activity|IEA|GO:0004872|GOA|na//molecular function|tumor necrosis factor-activated receptor activity|NAS|GO:0005031|GOA|10809768//biological process|JNK cascade|NAS|GO:0007254|GOA|10809768//biological process|apoptotic process|IEA|GO:0006915|GOA|na//biological process|hair follicle development|IEA|GO:0001942|GOA|na//bio…
269	NM_001010938	Tyrosine kinase, non-receptor, 2	TNK2	10188		ATP binding|GTPase inhibitor activity|metal ion binding|non-membrane spanning protein tyrosine kinase activity|nucleotide binding|protein binding|protein serine/threonine kinase activity|protein serine/threonine/tyrosine kinase activity|protein tyrosine kinase activity|cell surface receptor signaling pathway|endocytosis|phosphorylation|positive regulation of peptidyl-tyrosine phosphorylation|prot…	molecular function|ATP binding|IEA|GO:0005524|GOA|na//molecular function|GTPase inhibitor activity|TAS|GO:0005095|GOA|8497321//molecular function|metal ion binding|IEA|GO:0046872|GOA|na//molecular function|non-membrane spanning protein tyrosine kinase activity|IEA|GO:0004715|GOA|na//molecular function|nucleotide binding|IEA|GO:0000166|GOA|na//molecular function|protein binding|IPI|GO:0005515|GOA|…
270	NM_006809	Translocase of outer mitochondrial membrane 34	TOMM34	10953		binding|heat shock protein binding|protein targeting to mitochondrion|cytoplasm|integral to membrane|membrane|mitochondrial outer membrane|mitochondrion	molecular function|binding|IEA|GO:0005488|GOA|na//molecular function|heat shock protein binding|IPI|GO:0031072|GOA|9660753//biological process|protein targeting to mitochondrion|IMP|GO:0006626|GOA|9324309//cellular component|cytoplasm|IEA|GO:0005737|GOA|na//cellular component|integral to membrane|TAS|GO:0016021|GOA|9324309//cellular component|membrane|IEA|GO:0016020|GOA|na//cellular component|mit…
271	NM_032174	Translocase of outer mitochondrial membrane 40 homolog (yeast)-like	TOMM40L	84134	1	molecular_function|porin activity|voltage-gated anion channel activity|biological_process|protein transport|transmembrane transport|membrane|mitochondrial outer membrane|mitochondrion|pore complex|protein complex	molecular function|molecular_function|ND|GO:0003674|GOA|na//molecular function|porin activity|IEA|GO:0015288|GOA|na//molecular function|voltage-gated anion channel activity|IEA|GO:0008308|GOA|na//biological process|biological_process|ND|GO:0008150|GOA|na//biological process|protein transport|IEA|GO:0015031|GOA|na//biological process|transmembrane transport|IEA|GO:0055085|GOA|na//cellular componen…
272	NM_015602	Torsin A interacting protein 1	TOR1AIP1	26092		integral to membrane|membrane|nuclear inner membrane|nucleus	cellular component|integral to membrane|IEA|GO:0016021|GOA|na//cellular component|membrane|IEA|GO:0016020|GOA|na//cellular component|nuclear inner membrane|IEA|GO:0005637|GOA|na//cellular component|nucleus|IEA|GO:0005634|GOA|na
273	NM_001043351	Tropomyosin 3	TPM3	7170		actin binding|molecular_function|cellular component movement|muscle contraction|muscle filament sliding|regulation of muscle contraction|actin cytoskeleton|cytoplasm|cytoskeleton|cytoskeleton|cytosol|muscle thin filament tropomyosin|stress fiber	molecular function|actin binding|IEA|GO:0003779|GOA|na//molecular function|molecular_function|ND|GO:0003674|GOA|na//biological process|cellular component movement|TAS|GO:0006928|GOA|16130169//biological process|muscle contraction|TAS|GO:0006936|GOA|na//biological process|muscle filament sliding|TAS|GO:0030049|GOA|na//biological process|regulation of muscle contraction|NAS|GO:0006937|GOA|na//cellu…
274	NM_001128309	Tetraspanin 14	TSPAN14	81619		integral to membrane|membrane	cellular component|integral to membrane|IEA|GO:0016021|GOA|na//cellular component|membrane|IEA|GO:0016020|GOA|na
275	NM_001080415	U2 snRNP-associated SURP domain containing	U2SURP	23350		RNA binding|nucleotide binding|protein binding|RNA processing|nucleolus|nucleus	molecular function|RNA binding|IEA|GO:0003723|GOA|na//molecular function|nucleotide binding|IEA|GO:0000166|GOA|na//molecular function|protein binding|IPI|GO:0005515|GOA|na//biological process|RNA processing|IEA|GO:0006396|GOA|na//cellular component|nucleolus|IDA|GO:0005730|GOA|18029348//cellular component|nucleus|IDA|GO:0005634|GOA|18029348
276	NM_003342	Ubiquitin-conjugating enzyme E2G 1	UBE2G1	7326	17	ATP binding|acid-amino acid ligase activity|ligase activity|nucleotide binding|ubiquitin protein ligase binding|ubiquitin-protein ligase activity|protein K48-linked ubiquitination|protein K63-linked ubiquitination|ubiquitin-dependent protein catabolic process	molecular function|ATP binding|IEA|GO:0005524|GOA|na//molecular function|acid-amino acid ligase activity|IEA|GO:0016881|GOA|na//molecular function|ligase activity|IEA|GO:0016874|GOA|na//molecular function|nucleotide binding|IEA|GO:0000166|GOA|na//molecular function|ubiquitin protein ligase binding|IPI|GO:0031625|GOA|15673284//molecular function|ubiquitin-protein ligase activity|IDA|GO:0004842|GOA…
277	NM_022066	Ubiquitin-conjugating enzyme E2O	UBE2O	63893	17	ATP binding|acid-amino acid ligase activity|ligase activity|nucleotide binding|ubiquitin-protein ligase activity	molecular function|ATP binding|IEA|GO:0005524|GOA|na//molecular function|acid-amino acid ligase activity|IEA|GO:0016881|GOA|na//molecular function|ligase activity|IEA|GO:0016874|GOA|na//molecular function|nucleotide binding|IEA|GO:0000166|GOA|na//molecular function|ubiquitin-protein ligase activity|IEA|GO:0004842|GOA|na
278	NM_017811	Ubiquitin-conjugating enzyme E2R 2	UBE2R2	54926		ATP binding|acid-amino acid ligase activity|ligase activity|nucleotide binding|ubiquitin-protein ligase activity|protein K48-linked ubiquitination|protein monoubiquitination	molecular function|ATP binding|IEA|GO:0005524|GOA|na//molecular function|acid-amino acid ligase activity|IEA|GO:0016881|GOA|na//molecular function|ligase activity|IEA|GO:0016874|GOA|na//molecular function|nucleotide binding|IEA|GO:0000166|GOA|na//molecular function|ubiquitin-protein ligase activity|IDA|GO:0004842|GOA|na//biological process|protein K48-linked ubiquitination|IDA|GO:0070936|GOA|na//…
279	NM_152376	UBX domain protein 10	UBXN10	127733	1
280	NM_001080421	Unc-13 homolog A (C. elegans)	UNC13A	23025	19	metal ion binding|exocytosis|intracellular signal transduction|cell junction|cytoplasm|plasma membrane|presynaptic membrane|synapse	molecular function|metal ion binding|IEA|GO:0046872|GOA|na//biological process|exocytosis|IEA|GO:0006887|GOA|na//biological process|intracellular signal transduction|IEA|GO:0035556|GOA|na//cellular component|cell junction|IEA|GO:0030054|GOA|na//cellular component|cytoplasm|IEA|GO:0005737|GOA|na//cellular component|plasma membrane|IEA|GO:0005886|GOA|na//cellular component|presynaptic membrane|IEA|…
281	NM_003369	UV radiation resistance associated gene	UVRAG	7405		SH3 domain binding|protein binding|DNA repair|positive regulation of autophagy|cytoplasm|early endosome|late endosome|lysosome|protein complex	molecular function|SH3 domain binding|IEA|GO:0017124|GOA|na//molecular function|protein binding|IPI|GO:0005515|GOA|19270696//biological process|DNA repair|TAS|GO:0006281|GOA|9169138//biological process|positive regulation of autophagy|IEA|GO:0010508|GOA|na//cellular component|cytoplasm|TAS|GO:0005737|GOA|9169138//cellular component|early endosome|IDA|GO:0005769|GOA|19270696//cellular component|la…
282	NM_015289	Vacuolar protein sorting 39 homolog (S. cerevisiae)	VPS39	23339	15	small GTPase regulator activity|protein transport|HOPS complex|cytoplasm|endosome|late endosome membrane|lysosomal membrane|membrane	molecular function|small GTPase regulator activity|IEA|GO:0005083|GOA|na//biological process|protein transport|IEA|GO:0015031|GOA|na//cellular component|HOPS complex|IDA|GO:0030897|GOA|19109425//cellular component|cytoplasm|IEA|GO:0005737|GOA|na//cellular component|endosome|IEA|GO:0005768|GOA|na//cellular component|late endosome membrane|IEA|GO:0031902|GOA|na//cellular component|lysosomal membran…
283	NM_145206	Vesicle transport through interaction with t-SNAREs homolog 1A (yeast)	VTI1A	143187	10	SNAP receptor activity|ER to Golgi vesicle-mediated transport|intracellular protein transport|retrograde transport, endosome to Golgi|retrograde transport, endosome to Golgi|vesicle fusion with Golgi apparatus|vesicle-mediated transport|Golgi apparatus|Golgi membrane|SNARE complex|cytoplasmic membrane-bounded vesicle|integral to membrane|membrane|neuronal cell body|synaptic vesicle	molecular function|SNAP receptor activity|IDA|GO:0005484|GOA|15215310//biological process|ER to Golgi vesicle-mediated transport|IEA|GO:0006888|GOA|na//biological process|intracellular protein transport|IEA|GO:0006886|GOA|na//biological process|retrograde transport, endosome to Golgi|IDA|GO:0042147|GOA|15215310//biological process|retrograde transport, endosome to Golgi|IMP|GO:0042147|GOA|1922492…
284	NM_015982	Y box binding protein 2	YBX2	51087		DNA binding|chromatin binding|lipid binding|mRNA 3'-UTR binding|ribonucleoprotein complex binding|translation regulator activity|mRNA stabilization|negative regulation of binding|negative regulation of translation|oocyte development|oogenesis|regulation of transcription, DNA-dependent|spermatid development|spermatogenesis|transcription from RNA polymerase II promoter|translational attenuation|cyt…	molecular function|DNA binding|IEA|GO:0003677|GOA|na//molecular function|chromatin binding|IEA|GO:0003682|GOA|na//molecular function|lipid binding|IEA|GO:0008289|GOA|na//molecular function|mRNA 3'-UTR binding|IEA|GO:0003730|GOA|na//molecular function|ribonucleoprotein complex binding|IEA|GO:0043021|GOA|na//molecular function|translation regulator activity|IEA|GO:0045182|GOA|na//biological process…
285	NM_174976	Zinc finger, DHHC-type containing 22	ZDHHC22	283576		metal ion binding|transferase activity, transferring acyl groups|zinc ion binding|integral to membrane|membrane	molecular function|metal ion binding|IEA|GO:0046872|GOA|na//molecular function|transferase activity, transferring acyl groups|IEA|GO:0016746|GOA|na//molecular function|zinc ion binding|IEA|GO:0008270|GOA|na//cellular component|integral to membrane|IEA|GO:0016021|GOA|na//cellular component|membrane|IEA|GO:0016020|GOA|na
286	NM_020338	Zinc finger, MIZ-type containing 1	ZMIZ1	57178	10	metal ion binding|zinc ion binding|artery morphogenesis|cell aging|developmental growth|heart morphogenesis|in utero embryonic development|positive regulation of fibroblast proliferation|positive regulation of transcription from RNA polymerase II promoter|regulation of transcription, DNA-dependent|vasculogenesis|vitellogenesis|cytoplasm|nuclear speck|nucleus	molecular function|metal ion binding|IEA|GO:0046872|GOA|na//molecular function|zinc ion binding|IEA|GO:0008270|GOA|na//biological process|artery morphogenesis|IEA|GO:0048844|GOA|na//biological process|cell aging|IEA|GO:0007569|GOA|na//biological process|developmental growth|IEA|GO:0048589|GOA|na//biological process|heart morphogenesis|IEA|GO:0003007|GOA|na//biological process|in utero embryonic d…
287	NM_020781	Zinc finger protein 398	ZNF398	57541		DNA binding|metal ion binding|zinc ion binding|positive regulation of transcription, DNA-dependent|regulation of transcription, DNA-dependent|intracellular|nucleus	molecular function|DNA binding|IEA|GO:0003677|GOA|na//molecular function|metal ion binding|IEA|GO:0046872|GOA|na//molecular function|zinc ion binding|IEA|GO:0008270|GOA|na//biological process|positive regulation of transcription, DNA-dependent|NAS|GO:0045893|GOA|11779858//biological process|regulation of transcription, DNA-dependent|NAS|GO:0006355|GOA|11779858//cellular component|intracellular|IE…
288	NM_015042	Zinc finger protein 609	ZNF609	23060		metal ion binding|zinc ion binding|intracellular|nucleus	molecular function|metal ion binding|IEA|GO:0046872|GOA|na//molecular function|zinc ion binding|IEA|GO:0008270|GOA|na//cellular component|intracellular|IEA|GO:0005622|GOA|na//cellular component|nucleus|IEA|GO:0005634|GOA|na
289	NM_023931	Zinc finger protein 747	ZNF747	65988		nucleic acid binding|regulation of transcription, DNA-dependent|intracellular	molecular function|nucleic acid binding|IEA|GO:0003676|GOA|na//biological process|regulation of transcription, DNA-dependent|IEA|GO:0006355|GOA|na//cellular component|intracellular|IEA|GO:0005622|GOA|na
290	NM_181846	Zinc finger and SCAN domain containing 22	ZSCAN22	342945	19	DNA binding|metal ion binding|molecular_function|sequence-specific DNA binding transcription factor activity|zinc ion binding|biological_process|viral reproduction|intracellular|nucleus	molecular function|DNA binding|IEA|GO:0003677|GOA|na//molecular function|metal ion binding|IEA|GO:0046872|GOA|na//molecular function|molecular_function|ND|GO:0003674|GOA|na//molecular function|sequence-specific DNA binding transcription factor activity|IEA|GO:0003700|GOA|na//molecular function|zinc ion binding|IEA|GO:0008270|GOA|na//biological process|biological_process|ND|GO:0008150|GOA|na//biol…
291	NM_020883	Zinc finger, SWIM-type containing 5	ZSWIM5	57643		metal ion binding|zinc ion binding	molecular function|metal ion binding|IEA|GO:0046872|GOA|na//molecular function|zinc ion binding|IEA|GO:0008270|GOA|na
292	NM_001114123	ELK1, member of ETS oncogene family	ELK1		X

## Sheet: miR-485
miR-485-5p predicted targets			Total Conserved targets:		245
#	GenBank Accession	Gene Name	Symbol	Entrez GeneID	Chromosome	GOabr	GO
1	NM_007011	Abhydrolase domain containing 2	ABHD2	11057	15	carboxylesterase activity|hydrolase activity|molecular_function|biological_process|negative regulation of cell migration|response to wounding|integral to membrane|membrane	molecular function|ATP binding|IEA|GO:0005524|GOA|na//molecular function|antiporter activity|IEA|GO:0015297|GOA|na//molecular function|chloride channel activity|TAS|GO:0005254|GOA|8559248//molecular function|ion channel activity|IEA|GO:0005216|GOA|na//molecular function|nucleotide binding|IEA|GO:0000166|GOA|na//molecular function|voltage-gated chloride channel activity|IEA|GO:0005247|GOA|na//biol…
2	NM_001092	Active BCR-related	ABR	29	17	GTPase activator activity|Rac GTPase activator activity|Rho guanyl-nucleotide exchange factor activity|guanyl-nucleotide exchange factor activity|actin cytoskeleton organization|apoptotic process|brain development|induction of apoptosis by extracellular signals|inner ear morphogenesis|negative regulation of cell migration|negative regulation of inflammatory response|negative regulation of neutrop…	molecular function|PDZ domain binding|IPI|GO:0030165|GOA|10646847//molecular function|anaphase-promoting complex binding|IPI|GO:0010997|GOA|na//molecular function|enzyme binding|IPI|GO:0019899|GOA|16845383//molecular function|hydrolase activity|IEA|GO:0016787|GOA|na//molecular function|inositol-1,3,4,5-tetrakisphosphate 3-phosphatase activity|IDA|GO:0051717|GOA|9593664//molecular function|lipid b…
3	NM_001199954	Actin, gamma 1	ACTG1	71		ATP binding|identical protein binding|nucleotide binding|protein binding|protein kinase binding|structural constituent of cytoskeleton|adherens junction organization|axon guidance|blood coagulation|cell junction assembly|cell-cell junction organization|cellular component movement|response to calcium ion|sarcomere organization|actin cytoskeleton|axon|cytoplasm|cytoskeleton|cytosol|filamentous acti…	molecular function|cyclin binding|IEA|GO:0030332|GOA|na//molecular function|cyclin-dependent protein kinase activating kinase activity|IDA|GO:0019912|GOA|9106657//molecular function|cyclin-dependent protein kinase activity|EXP|GO:0004693|GOA|na//molecular function|cyclin-dependent protein kinase activity|TAS|GO:0004693|GOA|na//molecular function|cyclin-dependent protein kinase inhibitor activity|…
4	NM_005736	ARP1 actin-related protein 1 homolog A, centractin alpha (yeast)	ACTR1A	10121	10	ATP binding|nucleotide binding|G2/M transition of mitotic cell cycle|mitotic cell cycle|vesicle-mediated transport|centrosome|cytoplasm|cytoskeleton|cytosol|dynactin complex|microtubule associated complex	molecular function|actin binding|IEA|GO:0003779|GOA|na//molecular function|protein binding|IPI|GO:0005515|GOA|19932097//molecular function|structural constituent of muscle|IMP|GO:0008307|GOA|na//molecular function|structural constituent of muscle|TAS|GO:0008307|GOA|8696340//biological process|apoptotic process|TAS|GO:0006915|GOA|na//biological process|cell junction assembly|TAS|GO:0034329|GOA|na/…
5	NM_207517	ADAMTS-like 3	ADAMTSL3	57188	15	metallopeptidase activity|peptidase activity|zinc ion binding|extracellular region|proteinaceous extracellular matrix	molecular function|arylsulfatase activity|TAS|GO:0004065|GOA|2562955//molecular function|calcium ion binding|IDA|GO:0005509|GOA|12888274//molecular function|cerebroside-sulfatase activity|TAS|GO:0004098|GOA|na//molecular function|hydrolase activity|IEA|GO:0016787|GOA|na//molecular function|sulfuric ester hydrolase activity|IDA|GO:0008484|GOA|15962010//biological process|binding of sperm to zona p…
6	NM_001118	Adenylate cyclase activating polypeptide 1 (pituitary) receptor type I	ADCYAP1R1	117	7	ADP-ribosylation factor binding|adenylate cyclase binding|neuropeptide binding|pituitary adenylate cyclase-activating polypeptide receptor activity|receptor activity|signal transducer activity|vasoactive intestinal polypeptide receptor activity|activation of adenylate cyclase activity|activation of phospholipase C activity|cAMP-mediated signaling|cell differentiation|cell surface receptor signali…	molecular function|ATP binding|ISS|GO:0005524|GOA|12860923//molecular function|ATP-activated inward rectifier potassium channel activity|ISS|GO:0015272|GOA|na//molecular function|inward rectifier potassium channel activity|TAS|GO:0005242|GOA|na//molecular function|potassium ion binding|TAS|GO:0030955|GOA|8923010//molecular function|protein C-terminus binding|IEA|GO:0008022|GOA|na//molecular funct…
7	NM_024551	Adiponectin receptor 2	ADIPOR2	79602	12	hormone binding|identical protein binding|protein heterodimerization activity|receptor activity|fatty acid oxidation|hormone-mediated signaling pathway|lipid metabolic process|integral to membrane|membrane	molecular function|structural molecule activity|NAS|GO:0005198|GOA|7693129//biological process|synaptic transmission|TAS|GO:0007268|GOA|7693129//cellular component|integral to plasma membrane|TAS|GO:0005887|GOA|7506095//cellular component|plasma membrane|NAS|GO:0005886|GOA|7693130
8	NM_001198696	Apoptosis-inducing factor, mitochondrion-associated, 2	AIFM2	84883		DNA binding|electron-transferring-flavoprotein dehydrogenase activity|flavin adenine dinucleotide binding|oxidoreductase activity|apoptotic mitochondrial changes|chromosome condensation|induction of apoptosis|induction of apoptosis|cytoplasm|cytosol|integral to membrane|membrane|mitochondrial outer membrane|mitochondrion	molecular function|G-protein coupled receptor activity|IEA|GO:0004930|GOA|na//molecular function|metal ion binding|IEA|GO:0046872|GOA|na//molecular function|photoreceptor activity|IEA|GO:0009881|GOA|na//molecular function|protein binding|IPI|GO:0005515|GOA|17693260//molecular function|receptor activity|IEA|GO:0004872|GOA|na//molecular function|signal transducer activity|IEA|GO:0004871|GOA|na//bio…
9	NM_005100	A kinase (PRKA) anchor protein 12	AKAP12	9590	6	adenylate cyclase binding|protein binding|protein kinase A binding|G-protein coupled receptor signaling pathway|positive regulation of cAMP biosynthetic process|positive regulation of protein kinase A signaling cascade|protein targeting|signal transduction|cell cortex|cytoplasm|cytoskeleton|plasma membrane	molecular function|GABA-A receptor activity|IEA|GO:0004890|GOA|na//molecular function|chloride channel activity|TAS|GO:0005254|GOA|na//molecular function|extracellular ligand-gated ion channel activity|IEA|GO:0005230|GOA|na//molecular function|ion channel activity|IEA|GO:0005216|GOA|na//molecular function|receptor activity|IEA|GO:0004872|GOA|na//biological process|chloride transport|TAS|GO:000682…
10	NM_001037293	A kinase (PRKA) anchor protein 2	AKAP2	11217		enzyme binding	molecular function|calcium ion binding|NAS|GO:0005509|GOA|2558868//molecular function|calcium-dependent protein serine/threonine phosphatase activity|NAS|GO:0004723|GOA|2558868//molecular function|calmodulin binding|NAS|GO:0005516|GOA|2558868//molecular function|phosphoprotein phosphatase activity|IEA|GO:0004721|GOA|na//biological process|NFAT protein import into nucleus|IEA|GO:0051531|GOA|na//bi…
11	NM_173595	Ankyrin repeat domain 52	ANKRD52	283373			molecular function|chromatin DNA binding|IDA|GO:0031490|GOA|19917671//molecular function|enzyme binding|IPI|GO:0019899|GOA|9628876//molecular function|metal ion binding|IEA|GO:0046872|GOA|na//molecular function|protein binding|IPI|GO:0005515|GOA|17363140//molecular function|protein domain specific binding|IPI|GO:0019904|GOA|na//molecular function|protein heterodimerization activity|IDA|GO:0046982…
12	NM_001142685	Rho GTPase activating protein 32	ARHGAP32	9743	11	GTPase activator activity|phosphatidylinositol binding|protein binding|regulation of small GTPase mediated signal transduction|signal transduction|small GTPase mediated signal transduction|Golgi apparatus|Golgi membrane|actin cytoskeleton|cell cortex|cell junction|cell projection|cytoplasm|cytosol|dendritic spine|endoplasmic reticulum|endoplasmic reticulum membrane|endosome|endosome membrane|intr…	molecular function|actin binding|IEA|GO:0003779|GOA|na//biological process|muscle organ development|IEA|GO:0007517|GOA|na//cellular component|cytoplasm|IEA|GO:0005737|GOA|na
13	NM_025014	Rho guanine nucleotide exchange factor (GEF) 15	ARHGEF15	22899	17	GTPase activator activity|Rho guanyl-nucleotide exchange factor activity|Rho guanyl-nucleotide exchange factor activity|guanyl-nucleotide exchange factor activity|protein binding|negative regulation of synapse maturation|positive regulation of stress fiber assembly|regulation of Rho protein signal transduction|regulation of catalytic activity|cell projection|cytoplasm|dendrite|intracellular	molecular function|metal ion binding|IEA|GO:0046872|GOA|na//molecular function|nucleic acid binding|IEA|GO:0003676|GOA|na//molecular function|zinc ion binding|IEA|GO:0008270|GOA|na//biological process|regulation of transcription, DNA-dependent|IEA|GO:0006355|GOA|na//cellular component|intracellular|IEA|GO:0005622|GOA|na//cellular component|nucleus|IEA|GO:0005634|GOA|na
14	NM_012106	ADP-ribosylation factor-like 2 binding protein	ARL2BP	23568		protein binding|small GTPase regulator activity|transcription coactivator activity|maintenance of protein location in nucleus|positive regulation of tyrosine phosphorylation of Stat3 protein|signal transduction|centrosome|cytoplasm|cytoskeleton|midbody|mitochondrial intermembrane space|mitochondrion|nucleus|spindle	cellular component|integral to membrane|IEA|GO:0016021|GOA|na//cellular component|membrane|IEA|GO:0016020|GOA|na
15	NM_004313	Arrestin, beta 2	ARRB2	409	17	G-protein coupled receptor binding|angiotensin receptor binding|protein binding|receptor binding|ubiquitin protein ligase binding|G-protein coupled receptor internalization|G-protein coupled receptor internalization|blood coagulation|cell chemotaxis|desensitization of G-protein coupled receptor protein signaling pathway by arrestin|negative regulation of NF-kappaB transcription factor activity|ne…	molecular function|binding|IEA|GO:0005488|GOA|na//molecular function|calcium ion binding|IEA|GO:0005509|GOA|na//biological process|transmembrane transport|IEA|GO:0055085|GOA|na//cellular component|integral to membrane|IEA|GO:0016021|GOA|na//cellular component|membrane|IEA|GO:0016020|GOA|na//cellular component|mitochondrial inner membrane|IEA|GO:0005743|GOA|na//cellular component|mitochondrion|IEA…
16	NM_000487	Arylsulfatase A	ARSA	410	22	arylsulfatase activity|calcium ion binding|cerebroside-sulfatase activity|hydrolase activity|sulfuric ester hydrolase activity|binding of sperm to zona pellucida|glycosphingolipid metabolic process|small molecule metabolic process|sphingolipid metabolic process|integral to membrane of membrane fraction|lysosomal lumen|lysosome|plasma membrane	molecular function|RNA binding|IEA|GO:0003723|GOA|na//molecular function|mRNA 3'-UTR binding|IDA|GO:0003730|GOA|na//molecular function|mRNA 5'-UTR binding|IDA|GO:0048027|GOA|9891060//molecular function|nucleotide binding|IEA|GO:0000166|GOA|na//molecular function|protein binding|IPI|GO:0005515|GOA|12674497//molecular function|translation regulator activity|ISS|GO:0045182|GOA|9891060//biological pr…
17	NM_001130059	Activating transcription factor 7	ATF7	11016	12	metal ion binding|mitogen-activated protein kinase binding|protein binding|protein dimerization activity|sequence-specific DNA binding|sequence-specific DNA binding transcription factor activity|transcription factor binding|zinc ion binding|interspecies interaction between organisms|regulation of transcription, DNA-dependent|regulation of transcription, DNA-dependent|cytoplasm|intracellular|nucle…	molecular function|RNA binding|IEA|GO:0003723|GOA|na//molecular function|nucleotide binding|IEA|GO:0000166|GOA|na//molecular function|poly(A) RNA binding|IDA|GO:0008143|GOA|17099224//molecular function|protein binding|IPI|GO:0005515|GOA|16713569//molecular function|transcription coactivator activity|IDA|GO:0003713|GOA|17099224//biological process|RNA processing|TAS|GO:0006396|GOA|8855282//biologi…
18	NM_173681	ATG9 autophagy related 9 homolog B (S. cerevisiae)	ATG9B	285973		autophagic vacuole assembly|autophagy|autophagic vacuole membrane|cytoplasmic vesicle|integral to membrane|membrane	molecular function|ATP binding|IEA|GO:0005524|GOA|na//molecular function|nucleotide binding|IEA|GO:0000166|GOA|na//molecular function|protein kinase activity|NAS|GO:0004672|GOA|9822598//molecular function|protein serine/threonine kinase activity|IEA|GO:0004674|GOA|na//biological process|apoptotic process|TAS|GO:0006915|GOA|na//biological process|cell cycle|IEA|GO:0007049|GOA|na//biological proces…
19	NM_032827	Atonal homolog 8 (Drosophila)	ATOH8	84913	2	DNA binding|cell differentiation|multicellular organismal development|nervous system development|regulation of transcription, DNA-dependent|nucleus	molecular function|RNA binding|IEA|GO:0003723|GOA|na//molecular function|nucleotide binding|IEA|GO:0000166|GOA|na//biological process|gene silencing by RNA|IEA|GO:0031047|GOA|na//biological process|regulation of translation|IEA|GO:0006417|GOA|na//cellular component|cytoplasm|IEA|GO:0005737|GOA|na//cellular component|cytoplasmic mRNA processing body|IEA|GO:0000932|GOA|na
20	NM_207303	Attractin-like 1	ATRNL1	26033		binding|G-protein coupled receptor signaling pathway|integral to membrane|membrane	molecular function|protein binding|IPI|GO:0005515|GOA|19282290//biological process|RNA splicing|IEA|GO:0008380|GOA|na//biological process|nuclear mRNA splicing, via spliceosome|IEA|GO:0000398|GOA|na//cellular component|nuclear body|IEA|GO:0016604|GOA|na//cellular component|nucleoplasm|IEA|GO:0005654|GOA|na//cellular component|nucleus|IEA|GO:0005634|GOA|na
21	NM_001098833	Ataxin 7-like 3	ATXN7L3	56970		ligand-dependent nuclear receptor transcription coactivator activity|metal ion binding|protein binding|transcription coactivator activity|chromatin modification|histone deubiquitination|positive regulation of transcription, DNA-dependent|SAGA complex|nucleus	molecular function|sequence-specific DNA binding|IEA|GO:0043565|GOA|na//molecular function|sequence-specific DNA binding transcription factor activity|IEA|GO:0003700|GOA|na//biological process|transcription from RNA polymerase II promoter|TAS|GO:0006366|GOA|9616139//cellular component|chromatin|TAS|GO:0000785|GOA|9616139//cellular component|nucleus|IEA|GO:0005634|GOA|na
22	NM_001136262	Ataxin 7-like 3B	ATXN7L3B	552889			molecular function|protein binding|IPI|GO:0005515|GOA|11102511//molecular function|protein transporter activity|NAS|GO:0008565|GOA|11102511//biological process|protein transport|NAS|GO:0015031|GOA|11102511//biological process|retrograde transport, endosome to Golgi|NAS|GO:0042147|GOA|11102511//biological process|vacuolar transport|IEA|GO:0007034|GOA|na//cellular component|cytoplasm|IEA|GO:0005737…
23	NM_001144888	BAI1-associated protein 2	BAIAP2	10458	17	SH3 domain binding|cytoskeletal adaptor activity|proline-rich region binding|protein C-terminus binding|protein binding|axonogenesis|filopodium assembly|insulin receptor signaling pathway|regulation of actin cytoskeleton organization|response to bacterium|signal transduction|actin cytoskeleton|cell junction|cytoplasm|cytosol|filopodium|nucleolus|nucleus|plasma membrane|ruffle	molecular function|enzyme binding|NAS|GO:0019899|GOA|na
24	NM_013449	Bromodomain adjacent to zinc finger domain, 2A	BAZ2A	11176	12	DNA binding|RNA binding|histone acetyl-lysine binding|ligand-dependent nuclear receptor binding|metal ion binding|protein binding|zinc ion binding|DNA methylation|chromatin remodeling|chromatin silencing at rDNA|histone deacetylation|regulation of transcription, DNA-dependent|transcription, DNA-dependent|chromatin silencing complex|nucleolus|nucleus|rDNA heterochromatin
25	NM_017637	Basonuclin 2	BNC2	54796		metal ion binding|zinc ion binding|regulation of transcription, DNA-dependent|cytoplasm|intracellular|nucleus|plasma membrane	molecular function|SH3 domain binding|IPI|GO:0017124|GOA|12029088//molecular function|protein binding|IPI|GO:0005515|GOA|12029088//biological process|Rac protein signal transduction|IGI|GO:0016601|GOA|11595183//biological process|actin cytoskeleton organization|IGI|GO:0030036|GOA|11595183//biological process|apoptotic process|NAS|GO:0006915|GOA|11595183//biological process|cellular component move…
26	NM_012194	Chromosome 11 open reading frame 41	C11orf41	25758		integral to membrane|membrane	molecular function|armadillo repeat domain binding|IPI|GO:0070016|GOA|18502210//molecular function|calmodulin binding|NAS|GO:0005516|GOA|10748158//molecular function|protein binding|IPI|GO:0005515|GOA|na//molecular function|protein complex binding|IDA|GO:0032403|GOA|18782753//molecular function|protein phosphatase 2A binding|IDA|GO:0051721|GOA|18782753//biological process|biological_process|ND|GO…
27	NM_001098673	Chromosome 12 open reading frame 44	C12orf44	60673	12	identical protein binding|protein binding|protein complex binding|autophagic vacuole assembly|autophagy|cytoplasm|pre-autophagosomal structure	molecular function|DNA binding|IEA|GO:0003677|GOA|na//molecular function|RNA binding|IEA|GO:0003723|GOA|na//molecular function|mRNA 3'-UTR binding|IDA|GO:0003730|GOA|na//molecular function|phosphatase binding|NAS|GO:0019902|GOA|12801884//biological process|intracellular signal transduction|TAS|GO:0035556|GOA|9712905//biological process|regulation of mRNA stability|ISS|GO:0043488|GOA|na//biologica…
28	NM_207380	Chromosome 15 open reading frame 52	C15orf52	388115	15		molecular function|GTPase activator activity|IEA|GO:0005096|GOA|na//biological process|axon guidance|TAS|GO:0007411|GOA|na//biological process|regulation of small GTPase mediated signal transduction|TAS|GO:0051056|GOA|na//biological process|signal transduction|IEA|GO:0007165|GOA|na//biological process|small GTPase mediated signal transduction|TAS|GO:0007264|GOA|na//cellular component|cytosol|TAS|…
29	NM_025187	Chromosome 16 open reading frame 70	C16orf70	80262		glutamate receptor binding|protein binding|Golgi to plasma membrane protein transport|dendrite|membrane fraction|synaptic vesicle membrane|trans-Golgi network	molecular function|metal ion binding|IEA|GO:0046872|GOA|na//biological process|intracellular signal transduction|IEA|GO:0035556|GOA|na
30	NM_022344	Chromosome 17 open reading frame 75	C17orf75	64149		molecular_function|spermatogenesis|cellular_component	molecular function|N-acetyltransferase activity|IEA|GO:0008080|GOA|na//molecular function|peptide alpha-N-acetyltransferase activity|IDA|GO:0004596|GOA|na//molecular function|transferase activity, transferring acyl groups|IEA|GO:0016746|GOA|na//biological process|N-terminal peptidyl-methionine acetylation|IDA|GO:0017196|GOA|na//biological process|chromosome segregation|ISS|GO:0007059|GOA|na//cell…
31	NM_144580	Chromosome 1 open reading frame 85	C1orf85	112770	1	ligand-activated sequence-specific DNA binding RNA polymerase II transcription factor activity|protein binding transcription factor activity|sequence-specific DNA binding transcription factor activity|transcription regulatory region DNA binding|intracellular receptor mediated signaling pathway|positive regulation of transcription from RNA polymerase II promoter|regulation of RNA biosynthetic proc…	molecular function|GTPase activator activity|IEA|GO:0005096|GOA|na//molecular function|Rac GTPase activator activity|IEA|GO:0030675|GOA|na//molecular function|Rho guanyl-nucleotide exchange factor activity|IEA|GO:0005089|GOA|na//molecular function|guanyl-nucleotide exchange factor activity|IEA|GO:0005085|GOA|na//biological process|actin cytoskeleton organization|IEA|GO:0030036|GOA|na//biological …
32	NM_001242815	Chromosome 2 open reading frame 91	C2orf91	400950			molecular function|Rab GTPase activator activity|IEA|GO:0005097|GOA|na//cellular component|intracellular|IEA|GO:0005622|GOA|na
33	NM_138811	Chromosome 7 open reading frame 31	C7orf31	136895	7		molecular function|copper ion binding|IEA|GO:0005507|GOA|na//molecular function|metal ion binding|IEA|GO:0046872|GOA|na//molecular function|oxidoreductase activity|IEA|GO:0016491|GOA|na//biological process|copper ion transport|IEA|GO:0006825|GOA|na//biological process|ion transport|IEA|GO:0006811|GOA|na//cellular component|integral to membrane|IEA|GO:0016021|GOA|na//cellular component|membrane|IE…
34	NM_017994	Chromosome 7 open reading frame 42	C7orf42	55069		integral to membrane|membrane	molecular function|identical protein binding|IPI|GO:0042802|GOA|na//molecular function|protein binding|IPI|GO:0005515|GOA|na//molecular function|protein complex binding|IPI|GO:0032403|GOA|19597335//biological process|autophagic vacuole assembly|IMP|GO:0000045|GOA|19597335//biological process|autophagy|IEA|GO:0006914|GOA|na//cellular component|cytoplasm|IEA|GO:0005737|GOA|na//cellular component|pr…
35	NM_001167674	Cell adhesion molecule 2	CADM2	253559	3	adherens junction organization|cell junction assembly|cell-cell junction organization|integral to membrane|plasma membrane	molecular function|ligand-dependent nuclear receptor transcription coactivator activity|IDA|GO:0030374|GOA|18206972//molecular function|metal ion binding|IEA|GO:0046872|GOA|na//molecular function|protein binding|IPI|GO:0005515|GOA|18206972//molecular function|transcription coactivator activity|IDA|GO:0003713|GOA|18206972//biological process|chromatin modification|IEA|GO:0016568|GOA|na//biological…
36	NM_033259	Calcium/calmodulin-dependent protein kinase II inhibitor 2	CAMK2N2	94032		protein kinase inhibitor activity|cytoplasm|cytosol|nucleus	cellular component|integral to membrane|IEA|GO:0016021|GOA|na//cellular component|membrane|IEA|GO:0016020|GOA|na
37	NM_001042476	Calcium regulated heat stable protein 1, 24kDa	CARHSP1	23589		DNA binding|RNA binding|mRNA 3'-UTR binding|phosphatase binding|intracellular signal transduction|regulation of mRNA stability|regulation of transcription, DNA-dependent|P granule|cytoplasm|cytoplasmic exosome (RNase complex)|cytoplasmic mRNA processing body|cytosol|intracellular|soluble fraction	molecular function|peptidase activity|IEA|GO:0008233|GOA|na//molecular function|threonine-type endopeptidase activity|IEA|GO:0004298|GOA|na//biological process|DNA damage response, signal transduction by p53 class mediator resulting in cell cycle arrest|TAS|GO:0006977|GOA|na//biological process|M/G1 transition of mitotic cell cycle|TAS|GO:0000216|GOA|na//biological process|RNA metabolic process|T…
38	NM_133459	Collagen and calcium binding EGF domains 1	CCBE1	147372	18	calcium ion binding|lymphangiogenesis|lymphangiogenesis|multicellular organismal development|sprouting angiogenesis|venous blood vessel morphogenesis|collagen|extracellular region	molecular function|DNA binding|IEA|GO:0003677|GOA|na//molecular function|chromatin binding|IEA|GO:0003682|GOA|na//molecular function|metal ion binding|IEA|GO:0046872|GOA|na//molecular function|zinc ion binding|IEA|GO:0008270|GOA|na//biological process|blood coagulation|TAS|GO:0007596|GOA|na//biological process|chromatin modification|IEA|GO:0016568|GOA|na//biological process|negative regulation of…
39	NM_024768	Coiled-coil domain containing 48	CCDC48	79825	3		molecular function|protein binding|IPI|GO:0005515|GOA|10793131//molecular function|voltage-gated chloride channel activity|IEA|GO:0005247|GOA|na//molecular function|voltage-gated ion channel activity|IEA|GO:0005244|GOA|na//biological process|auditory receptor cell stereocilium organization|IEA|GO:0060088|GOA|na//biological process|chloride transport|IDA|GO:0006821|GOA|10793131//biological process…
40	NM_002596	Cyclin-dependent kinase 18	CDK18	5129	1	ATP binding|cyclin-dependent protein kinase activity|nucleotide binding|protein serine/threonine kinase activity|signal transducer activity|protein phosphorylation|signal transduction|cellular_component	molecular function|actin binding|IEA|GO:0003779|GOA|na//biological process|actin filament bundle assembly|TAS|GO:0051017|GOA|7615546//biological process|actin filament capping|IEA|GO:0051693|GOA|na//biological process|cytoskeleton organization|TAS|GO:0007010|GOA|7615546//cellular component|actin cytoskeleton|TAS|GO:0015629|GOA|8341682//cellular component|cortical cytoskeleton|IEA|GO:0030863|GOA|n…
41	NM_000389	Cyclin-dependent kinase inhibitor 1A (p21, Cip1)	CDKN1A	1026	6	cyclin binding|cyclin-dependent protein kinase activating kinase activity|cyclin-dependent protein kinase activity|cyclin-dependent protein kinase activity|cyclin-dependent protein kinase inhibitor activity|kinase activity|metal ion binding|protein binding|protein kinase inhibitor activity|DNA damage response, signal transduction by p53 class mediator resulting in cell cycle arrest|DNA damage res…	molecular function|cell adhesion molecule binding|IPI|GO:0050839|GOA|1448173//molecular function|protein heterodimerization activity|IEA|GO:0046982|GOA|na//molecular function|receptor activity|IEA|GO:0004872|GOA|na//biological process|T cell activation via T cell receptor contact with antigen bound to MHC molecule on antigen presenting cell|IMP|GO:0002291|GOA|2477710//biological process|activated…
42	NM_001408	Cadherin, EGF LAG seven-pass G-type receptor 2 (flamingo homolog, Drosophila)	CELSR2	1952	1	G-protein coupled receptor activity|binding|calcium ion binding|receptor activity|signal transducer activity|G-protein coupled receptor signaling pathway|Wnt receptor signaling pathway|cell adhesion|dendrite morphogenesis|homophilic cell adhesion|multicellular organismal development|neural plate anterior/posterior regionalization|neuron migration|neuropeptide signaling pathway|regulation of cell-…	molecular function|ADP-ribosylation factor binding|IEA|GO:0030306|GOA|na//molecular function|adenylate cyclase binding|IEA|GO:0008179|GOA|na//molecular function|neuropeptide binding|IEA|GO:0042923|GOA|na//molecular function|pituitary adenylate cyclase-activating polypeptide receptor activity|IEA|GO:0001634|GOA|na//molecular function|receptor activity|IEA|GO:0004872|GOA|na//molecular function|sign…
43	NM_022778	Centrosomal protein 85kDa	CEP85	64793	1	centrosome|cytoplasm|cytoskeleton|nucleolus|nucleus|spindle pole	molecular function|hydrolase activity|TAS|GO:0016787|GOA|11827967//molecular function|thiamin-triphosphatase activity|IDA|GO:0050333|GOA|11827967//molecular function|thiamin-triphosphatase activity|TAS|GO:0050333|GOA|na//biological process|dephosphorylation|IDA|GO:0016311|GOA|11827967//biological process|generation of precursor metabolites and energy|NAS|GO:0006091|GOA|11827967//biological proces…
44	NM_025134	Chromodomain helicase DNA binding protein 9	CHD9	80205	16	ATP binding|DNA binding|helicase activity|hydrolase activity, acting on acid anhydrides|nucleotide binding|protein binding|cellular lipid metabolic process|chromatin modification|regulation of transcription, DNA-dependent|small molecule metabolic process|cytoplasm|nucleoplasm|nucleus	molecular function|chromatin binding|IEA|GO:0003682|GOA|na//molecular function|protein binding|IPI|GO:0005515|GOA|11029584//molecular function|sequence-specific DNA binding|IDA|GO:0043565|GOA|11863357//molecular function|sequence-specific DNA binding|IEA|GO:0043565|GOA|na//molecular function|sequence-specific DNA binding transcription factor activity|IEA|GO:0003700|GOA|na//molecular function|sequ…
45	NM_001195731	Chondroitin polymerizing factor	CHPF	79586		N-acetylgalactosaminyl-proteoglycan 3-beta-glucuronosyltransferase activity|glucuronosyl-N-acetylgalactosaminyl-proteoglycan 4-beta-N-acetylgalactosaminyltransferase activity|metal ion binding|transferase activity|transferase activity, transferring hexosyl groups|Golgi apparatus|Golgi cisterna membrane|integral to membrane|membrane	molecular function|DNA (6-4) photolyase activity|IDA|GO:0003914|GOA|8909283//molecular function|DNA binding|IDA|GO:0003677|GOA|12627958//molecular function|blue light photoreceptor activity|NAS|GO:0009882|GOA|8909283//molecular function|damaged DNA binding|IDA|GO:0003684|GOA|12627958//molecular function|deoxyribodipyrimidine photo-lyase activity|IDA|GO:0003904|GOA|8909283//molecular function|nucl…
46	NM_001166395	Carbohydrate (N-acetylglucosamine 6-O) sulfotransferase 4	CHST4	10164	16	N-acetylglucosamine 6-O-sulfotransferase activity|sulfotransferase activity|transferase activity|N-acetylglucosamine metabolic process|carbohydrate metabolic process|cell adhesion|cell-cell signaling|cellular component movement|immune response|inflammatory response|protein sulfation|sulfur compound metabolic process|Golgi apparatus|integral to membrane|intrinsic to Golgi membrane|membrane|trans-G…	molecular function|protein binding|IPI|GO:0005515|GOA|na//molecular function|thromboxane A2 receptor binding|IPI|GO:0031870|GOA|19464661//biological process|brain development|IEA|GO:0007420|GOA|na//biological process|camera-type eye development|IEA|GO:0043010|GOA|na//biological process|cerebellum development|IEA|GO:0021549|GOA|na//biological process|cilium assembly|IEA|GO:0042384|GOA|na//biologic…
47	NM_000084	Chloride channel, voltage-sensitive 5	CLCN5	1184	X	ATP binding|antiporter activity|chloride channel activity|ion channel activity|nucleotide binding|voltage-gated chloride channel activity|chloride transport|endocytosis|excretion|ion transport|transmembrane transport|transport|Golgi apparatus|Golgi membrane|apical part of cell|endosome|endosome membrane|integral to plasma membrane|membrane|plasma membrane	molecular function|protein binding|IPI|GO:0005515|GOA|19822672//molecular function|stem cell factor receptor binding|ISS|GO:0005173|GOA|na//biological process|inactivation of MAPK activity|ISS|GO:0000188|GOA|na//biological process|multicellular organismal development|IEA|GO:0007275|GOA|na//biological process|regulation of signal transduction|IEA|GO:0009966|GOA|na//cellular component|cytoplasm|IEA…
48	NM_001114086	Chloride intracellular channel 5	CLIC5	53405		protein binding|voltage-gated chloride channel activity|voltage-gated ion channel activity|auditory receptor cell stereocilium organization|chloride transport|chloride transport|female pregnancy|ion transport|neuromuscular process controlling balance|protein localization|sensory perception of sound|transport|Golgi apparatus|Golgi apparatus|actin cytoskeleton|cell cortex|chloride channel complex|c…	molecular function|ATP binding|IEA|GO:0005524|GOA|na//molecular function|collagen binding|IPI|GO:0005518|GOA|12189148//molecular function|nucleotide binding|IEA|GO:0000166|GOA|na//molecular function|protein binding|IPI|GO:0005515|GOA|16278681//molecular function|protein binding|IPI|GO:0005515|GOA|11950598//molecular function|protein kinase activity|IDA|GO:0004672|GOA|8805275//molecular function|p…
49	NM_178818	CKLF-like MARVEL transmembrane domain containing 4	CMTM4	146223		cytokine activity|chemotaxis|extracellular space|integral to membrane|membrane	molecular function|metal ion binding|IEA|GO:0046872|GOA|na//molecular function|mitogen-activated protein kinase binding|IDA|GO:0051019|GOA|10376527//molecular function|protein binding|IPI|GO:0005515|GOA|na//molecular function|protein dimerization activity|IEA|GO:0046983|GOA|na//molecular function|sequence-specific DNA binding|IEA|GO:0043565|GOA|na//molecular function|sequence-specific DNA binding…
50	NM_173478	Cyclin N-terminal domain containing 1	CNTD1	124817	17
51	NM_001197051	Ciliary neurotrophic factor	CNTF	1270		ciliary neurotrophic factor receptor binding|cytokine activity|growth factor activity|interleukin-6 receptor binding|astrocyte activation|cell differentiation|ciliary neurotrophic factor-mediated signaling pathway|growth|membrane hyperpolarization|multicellular organismal development|muscle organ morphogenesis|negative regulation of neuron apoptosis|negative regulation of photoreceptor cell diffe…	molecular function|cysteine-type peptidase activity|IEA|GO:0008234|GOA|na//molecular function|peptidase activity|IEA|GO:0008233|GOA|na//molecular function|ubiquitin-specific protease activity|IDA|GO:0004843|GOA|na//biological process|innate immune response|TAS|GO:0045087|GOA|na//biological process|negative regulation of type I interferon production|TAS|GO:0032480|GOA|na//biological process|protei…
52	NM_001207011	Ciliary neurotrophic factor receptor	CNTFR	1271	9	ciliary neurotrophic factor receptor activity|ciliary neurotrophic factor receptor activity|cytokine binding|receptor activity|receptor binding|brainstem development|ciliary neurotrophic factor-mediated signaling pathway|ciliary neurotrophic factor-mediated signaling pathway|negative regulation of neuron apoptosis|nervous system development|positive regulation of cell proliferation|sex differenti…	molecular function|binding|IEA|GO:0005488|GOA|na//molecular function|nuclear localization sequence binding|TAS|GO:0008139|GOA|9298975//molecular function|protein transporter activity|IEA|GO:0008565|GOA|na//biological process|intracellular protein transport|IEA|GO:0006886|GOA|na//cellular component|cytoplasm|IEA|GO:0005737|GOA|na//cellular component|nucleus|IEA|GO:0005634|GOA|na
53	NM_022730	COP9 constitutive photomorphogenic homolog subunit 7B (Arabidopsis)	COPS7B	64708	2	cullin deneddylation|cytoplasm|nucleus|signalosome
54	NM_001193640	Crumbs homolog 1 (Drosophila)	CRB1	23418	1	calcium ion binding|cell-cell signaling|cellular membrane organization|establishment or maintenance of cell polarity|eye photoreceptor cell development|apical plasma membrane|extracellular region|integral to membrane|plasma membrane	molecular function|metal ion binding|IEA|GO:0046872|GOA|na//molecular function|protein binding|IPI|GO:0005515|GOA|19234194//molecular function|transporter activity|IEA|GO:0005215|GOA|na//biological process|neurotransmitter secretion|TAS|GO:0007269|GOA|na//biological process|synaptic transmission|TAS|GO:0007268|GOA|na//cellular component|cell junction|IEA|GO:0030054|GOA|na//cellular component|chro…
55	NM_004379	CAMP responsive element binding protein 1	CREB1	1385		RNA polymerase II activating transcription factor binding|RNA polymerase II distal enhancer sequence-specific DNA binding|RNA polymerase II transcription factor binding transcription factor activity involved in positive regulation of transcription|cAMP response element binding|double-stranded DNA binding|protein binding|protein dimerization activity|sequence-specific DNA binding|sequence-specific…	molecular function|ATP binding|IDA|GO:0005524|GOA|15861126//molecular function|nucleotide binding|IEA|GO:0000166|GOA|na//molecular function|protein binding|IPI|GO:0005515|GOA|15861126//molecular function|protein kinase activity|IDA|GO:0004672|GOA|15861126//molecular function|pyruvate dehydrogenase (acetyl-transferring) kinase activity|IEA|GO:0004740|GOA|na//molecular function|transferase activity…
56	NM_001143935	Carnitine O-octanoyltransferase	CROT	54677	7	carnitine O-octanoyltransferase activity|transferase activity, transferring acyl groups|cellular lipid metabolic process|fatty acid beta-oxidation|fatty acid beta-oxidation using acyl-CoA oxidase|fatty acid metabolic process|small molecule metabolic process|transport|intracellular membrane-bounded organelle|peroxisomal matrix|peroxisome	molecular function|GTPase activator activity|IEA|GO:0005096|GOA|na//molecular function|phosphatidylinositol binding|IEA|GO:0035091|GOA|na//molecular function|protein binding|IPI|GO:0005515|GOA|12788081//biological process|regulation of small GTPase mediated signal transduction|TAS|GO:0051056|GOA|na//biological process|signal transduction|IEA|GO:0007165|GOA|na//biological process|small GTPase medi…
57	NM_001127457	Cryptochrome 2 (photolyase-like)	CRY2	1408		DNA (6-4) photolyase activity|DNA binding|blue light photoreceptor activity|damaged DNA binding|deoxyribodipyrimidine photo-lyase activity|nucleotide binding|protein binding|protein binding transcription factor activity|receptor activity|single-stranded DNA binding|DNA repair|blue light signaling pathway|negative regulation of transcription from RNA polymerase II promoter|photoreactive repair|pro…	molecular function|hydrolase activity|IEA|GO:0016787|GOA|na//molecular function|protein binding|IPI|GO:0005515|GOA|na//molecular function|protein serine/threonine phosphatase activity|IMP|GO:0004722|GOA|17420445//biological process|nuclear envelope organization|IDA|GO:0006998|GOA|17420445//biological process|positive regulation of triglyceride biosynthetic process|IGI|GO:0010867|GOA|na//biologica…
58	NM_001143775	CTD nuclear envelope phosphatase 1	CTDNEP1	23399		hydrolase activity|protein binding|protein serine/threonine phosphatase activity|nuclear envelope organization|positive regulation of triglyceride biosynthetic process|protein dephosphorylation|protein localization to nucleus|Nem1-Spo7 phosphatase complex|cytoplasm|endoplasmic reticulum|endoplasmic reticulum membrane|integral to membrane|membrane|nuclear envelope|nuclear membrane|nucleus	molecular function|carnitine O-octanoyltransferase activity|IDA|GO:0008458|GOA|na//molecular function|transferase activity, transferring acyl groups|IEA|GO:0016746|GOA|na//biological process|cellular lipid metabolic process|TAS|GO:0044255|GOA|na//biological process|fatty acid beta-oxidation|IDA|GO:0006635|GOA|na//biological process|fatty acid beta-oxidation using acyl-CoA oxidase|TAS|GO:0033540|G…
59	NM_003590	Cullin 3	CUL3	8452	2	cyclin binding|protein binding|ubiquitin protein ligase binding|ubiquitin-protein ligase activity|G1/S transition of mitotic cell cycle|Wnt receptor signaling pathway|anaphase|cell cycle arrest|cell migration|cell morphogenesis|cyclin catabolic process|cytokinesis|gastrulation|in utero embryonic development|induction of apoptosis by intracellular signals|mitotic anaphase|negative regulation of Rh…	molecular function|SH3 domain binding|IEA|GO:0017124|GOA|na//molecular function|cytoskeletal adaptor activity|IEA|GO:0008093|GOA|na//molecular function|proline-rich region binding|IDA|GO:0070064|GOA|19366662//molecular function|protein C-terminus binding|TAS|GO:0008022|GOA|10343108//molecular function|protein binding|IPI|GO:0005515|GOA|15289329//biological process|axonogenesis|TAS|GO:0007409|GOA|…
60	NM_176819	Chromosome X open reading frame 36	CXorf36	79742	X	extracellular region	biological process|regulation of short-term neuronal synaptic plasticity|ISS|GO:0048172|GOA|na//cellular component|cell junction|IEA|GO:0030054|GOA|na//cellular component|cell projection|IEA|GO:0042995|GOA|na//cellular component|dendritic spine membrane|ISS|GO:0032591|GOA|na//cellular component|integral to membrane|IEA|GO:0016021|GOA|na//cellular component|ionotropic glutamate receptor complex|IS…
61	NM_001165928	Dystroglycan 1 (dystrophin-associated glycoprotein 1)	DAG1	1605	3	SH2 domain binding|actin binding|alpha-actinin binding|calcium ion binding|laminin-1 binding|protein binding|receptor activity|structural constituent of muscle|tubulin binding|vinculin binding|NLS-bearing substrate import into nucleus|cytoskeletal anchoring at plasma membrane|interspecies interaction between organisms|membrane protein ectodomain proteolysis|microtubule anchoring|negative regulati…	molecular function|binding|IEA|GO:0005488|GOA|na
62	NM_003737	Dachsous 1 (Drosophila)	DCHS1	8642	11	calcium ion binding|calcium-dependent cell-cell adhesion|cell adhesion|homophilic cell adhesion|integral to membrane|membrane|plasma membrane	molecular function|DNA binding|IEA|GO:0003677|GOA|na//molecular function|double-stranded DNA binding|IEA|GO:0003690|GOA|na//molecular function|metal ion binding|IEA|GO:0046872|GOA|na//molecular function|sequence-specific DNA binding transcription factor activity|IEA|GO:0003700|GOA|na//molecular function|zinc ion binding|IEA|GO:0008270|GOA|na//biological process|B cell differentiation|NAS|GO:00301…
63	NM_001199699	DEAH (Asp-Glu-Ala-His) box polypeptide 33	DHX33	56919	17	ATP binding|ATP-dependent helicase activity|helicase activity|hydrolase activity|nucleic acid binding|nucleotide binding|rDNA binding|positive regulation of transcription from RNA polymerase I promoter|nucleolus|nucleoplasm|nucleus	cellular component|integral to membrane|IEA|GO:0016021|GOA|na//cellular component|membrane|IEA|GO:0016020|GOA|na
64	NM_023932	Delta-like 2 homolog (Drosophila)	DLK2	65989	6	calcium ion binding|regulation of fat cell differentiation|integral to membrane|membrane	molecular function|DNA binding|IEA|GO:0003677|GOA|na//molecular function|signal transducer activity|IEA|GO:0004871|GOA|na//biological process|locomotory behavior|IEA|GO:0007626|GOA|na//biological process|maternal behavior|IEA|GO:0042711|GOA|na//biological process|positive regulation of transcription, DNA-dependent|ISS|GO:0045893|GOA|na//biological process|social behavior|IEA|GO:0035176|GOA|na//ce…
65	NM_173650	DnaJ (Hsp40) homolog, subfamily C, member 5 gamma	DNAJC5G	285126	2	heat shock protein binding|unfolded protein binding|protein folding|membrane	molecular function|SH2 domain binding|IDA|GO:0042169|GOA|11724572//molecular function|actin binding|IDA|GO:0003779|GOA|18341635//molecular function|alpha-actinin binding|IDA|GO:0051393|GOA|18341635//molecular function|calcium ion binding|IEA|GO:0005509|GOA|na//molecular function|laminin-1 binding|ISS|GO:0043237|GOA|na//molecular function|protein binding|IPI|GO:0005515|GOA|17474147//molecular func…
66	NM_015448	Deleted in primary ciliary dyskinesia homolog (mouse)	DPCD	25911			molecular function|O-fucosylpeptide 3-beta-N-acetylglucosaminyltransferase activity|IEA|GO:0033829|GOA|na//molecular function|transferase activity, transferring glycosyl groups|IEA|GO:0016757|GOA|na//biological process|pattern specification process|IEA|GO:0007389|GOA|na//cellular component|Golgi apparatus|IEA|GO:0005794|GOA|na//cellular component|Golgi membrane|IEA|GO:0000139|GOA|na//cellular com…
67	NM_001197294	Dihydropyrimidinase-like 3	DPYSL3	1809		SH3 domain binding|chondroitin sulfate binding|hydrolase activity, acting on carbon-nitrogen (but not peptide) bonds, in cyclic amides|actin crosslink formation|actin filament bundle assembly|axon guidance|cellular response to cytokine stimulus|negative regulation of cell migration|negative regulation of neuron projection development|positive regulation of filopodium assembly|positive regulation …	molecular function|N-acetylglucosamine 6-O-sulfotransferase activity|IDA|GO:0001517|GOA|10330415//molecular function|sulfotransferase activity|TAS|GO:0008146|GOA|10330415//molecular function|transferase activity|IEA|GO:0016740|GOA|na//biological process|N-acetylglucosamine metabolic process|IDA|GO:0006044|GOA|10330415//biological process|carbohydrate metabolic process|IEA|GO:0005975|GOA|na//biolo…
68	NM_004423	Dishevelled, dsh homolog 3 (Drosophila)	DVL3	1857	3	beta-catenin binding|frizzled binding|protease binding|protein binding|protein heterodimerization activity|receptor binding|signal transducer activity|Wnt receptor signaling pathway|Wnt receptor signaling pathway, planar cell polarity pathway|canonical Wnt receptor signaling pathway|canonical Wnt receptor signaling pathway|cochlea morphogenesis|convergent extension|intracellular signal transducti…	molecular function|metal ion binding|IEA|GO:0046872|GOA|na//molecular function|protein binding|IPI|GO:0005515|GOA|15649318//molecular function|zinc ion binding|IEA|GO:0008270|GOA|na//biological process|biological_process|ND|GO:0008150|GOA|na//biological process|cell adhesion|IEA|GO:0007155|GOA|na//cellular component|cell junction|IEA|GO:0030054|GOA|na//cellular component|cytoplasm|IDA|GO:0005737|…
69	NM_001172420	EF-hand domain (C-terminal) containing 1	EFHC1	114327	6	calcium ion binding|protein C-terminus binding|axoneme|cilium|flagellum|neuronal cell body	biological process|adherens junction organization|TAS|GO:0034332|GOA|na//biological process|cell junction assembly|TAS|GO:0034329|GOA|na//biological process|cell-cell junction organization|TAS|GO:0045216|GOA|na//cellular component|integral to membrane|IEA|GO:0016021|GOA|na//cellular component|plasma membrane|TAS|GO:0005886|GOA|na
70	NM_001406	Ephrin-B3	EFNB3	1949	17	ephrin receptor binding|transmembrane-ephrin receptor activity|adult walking behavior|axon choice point recognition|cell differentiation|cell-cell signaling|ephrin receptor signaling pathway|interspecies interaction between organisms|multicellular organismal development|nervous system development|integral to plasma membrane|membrane	molecular function|methyltransferase activity|IEA|GO:0008168|GOA|na//molecular function|transferase activity|IEA|GO:0016740|GOA|na
71	NM_001039459	Engulfment and cell motility 1	ELMO1	9844	7	SH3 domain binding|protein binding|Rac protein signal transduction|actin cytoskeleton organization|apoptotic process|cellular component movement|phagocytosis, engulfment|regulation of defense response to virus by virus|viral reproduction|cytoplasm|cytoskeleton|cytosol|plasma membrane	molecular function|hydrolase activity|IEA|GO:0016787|GOA|na//molecular function|phosphatidate phosphatase activity|IEA|GO:0008195|GOA|na//cellular component|integral to membrane|IEA|GO:0016021|GOA|na//cellular component|membrane|IEA|GO:0016020|GOA|na
72	NM_001114135	Erythrocyte membrane protein band 4.9 (dematin)	EPB49	2039	8	actin binding|actin filament bundle assembly|actin filament capping|cytoskeleton organization|actin cytoskeleton|cortical cytoskeleton|cytoplasm|membrane|nucleus	molecular function|calcium ion binding|IEA|GO:0005509|GOA|na//molecular function|protein C-terminus binding|ISS|GO:0008022|GOA|na//cellular component|axoneme|ISS|GO:0005930|GOA|na//cellular component|cilium|IEA|GO:0005929|GOA|na//cellular component|flagellum|IEA|GO:0019861|GOA|na//cellular component|neuronal cell body|ISS|GO:0043025|GOA|na
73	NM_017729	EPS8-like 1	EPS8L1	54869	19	molecular_function|biological_process|cellular_component|cytoplasm
74	NM_018638	Ethanolamine kinase 1	ETNK1	55500	12	ATP binding|ethanolamine kinase activity|nucleotide binding|phosphatidylethanolamine biosynthetic process|phospholipid biosynthetic process|cytoplasm	molecular function|3'-5' exonuclease activity|IEA|GO:0008408|GOA|na//molecular function|hydrolase activity|IEA|GO:0016787|GOA|na//molecular function|nucleic acid binding|IEA|GO:0003676|GOA|na//biological process|nucleobase-containing compound metabolic process|IEA|GO:0006139|GOA|na//cellular component|intracellular|IEA|GO:0005622|GOA|na
75	NM_001193360	Exonuclease 3'-5' domain containing 2	EXD2	55218		3'-5' exonuclease activity|hydrolase activity|nucleic acid binding|nucleobase-containing compound metabolic process|intracellular	molecular function|calcium ion binding|IEA|GO:0005509|GOA|na//biological process|cell-cell signaling|TAS|GO:0007267|GOA|10508521//biological process|cellular membrane organization|IEA|GO:0016044|GOA|na//biological process|establishment or maintenance of cell polarity|TAS|GO:0007163|GOA|10508521//biological process|eye photoreceptor cell development|IEA|GO:0042462|GOA|na//cellular component|apical…
76	NM_014613	Fas associated factor family member 2	FAF2	23197		protein binding|ubiquitin binding|ubiquitin protein ligase binding|response to unfolded protein|Cdc48p-Npl4p-Ufd1p AAA ATPase complex|cytoplasm|endoplasmic reticulum|lipid particle	molecular function|N-acetylgalactosaminyl-proteoglycan 3-beta-glucuronosyltransferase activity|IEA|GO:0050510|GOA|na//molecular function|glucuronosyl-N-acetylgalactosaminyl-proteoglycan 4-beta-N-acetylgalactosaminyltransferase activity|IEA|GO:0047238|GOA|na//molecular function|metal ion binding|IEA|GO:0046872|GOA|na//molecular function|transferase activity|IEA|GO:0016740|GOA|na//molecular functio…
77	NM_152424	Family with sequence similarity 123B	FAM123B	139285	X	beta-catenin binding|phosphatidylinositol-4,5-bisphosphate binding|phosphatidylinositol-4,5-bisphosphate binding|protein binding|Wnt receptor signaling pathway|negative regulation of canonical Wnt receptor signaling pathway|positive regulation of canonical Wnt receptor signaling pathway|regulation of canonical Wnt receptor signaling pathway|cytoplasm|cytosol|nucleus|plasma membrane	molecular function|ciliary neurotrophic factor receptor binding|IEA|GO:0005127|GOA|na//molecular function|cytokine activity|IEA|GO:0005125|GOA|na//molecular function|growth factor activity|IDA|GO:0008083|GOA|12643274//molecular function|interleukin-6 receptor binding|IPI|GO:0005138|GOA|12643274//biological process|astrocyte activation|IEA|GO:0048143|GOA|na//biological process|cell differentiation…
78	NM_001242312	Family with sequence similarity 124A	FAM124A	220108	13		molecular function|SH3 domain binding|ISS|GO:0017124|GOA|na//molecular function|chondroitin sulfate binding|ISS|GO:0035374|GOA|na//molecular function|hydrolase activity, acting on carbon-nitrogen (but not peptide) bonds, in cyclic amides|IEA|GO:0016812|GOA|na//biological process|actin crosslink formation|ISS|GO:0051764|GOA|na//biological process|actin filament bundle assembly|ISS|GO:0051017|GOA|n…
79	NM_052966	Family with sequence similarity 129, member A	FAM129A	116496		molecular_function|negative regulation of protein phosphorylation|positive regulation of protein phosphorylation|positive regulation of translation|response to endoplasmic reticulum stress|response to stress|cytoplasm|nucleolus|nucleus|plasma membrane	molecular function|BH3 domain binding|IPI|GO:0051434|GOA|na//molecular function|protein binding|IPI|GO:0005515|GOA|16697956//molecular function|protein channel activity|TAS|GO:0015266|GOA|10837489//molecular function|protein heterodimerization activity|IPI|GO:0046982|GOA|10837489//biological process|anti-apoptosis|TAS|GO:0006916|GOA|10837489//biological process|apoptotic process|IDA|GO:0006915|GO…
80	NM_175885	Family with sequence similarity 181, member B	FAM181B	220382	11		molecular function|DNA binding|IDA|GO:0003677|GOA|15958387//molecular function|electron-transferring-flavoprotein dehydrogenase activity|IDA|GO:0004174|GOA|15958387//molecular function|flavin adenine dinucleotide binding|IDA|GO:0050660|GOA|15958387//molecular function|oxidoreductase activity|IEA|GO:0016491|GOA|na//biological process|apoptotic mitochondrial changes|NAS|GO:0008637|GOA|11980907//bio…
81	NM_001190946	Family with sequence similarity 193, member B	FAM193B	54540			molecular function|RNA binding|IDA|GO:0003723|GOA|19561594//molecular function|mRNA 3'-UTR binding|ISS|GO:0003730|GOA|na//molecular function|mRNA binding|IDA|GO:0003729|GOA|na//molecular function|metal ion binding|IEA|GO:0046872|GOA|na//molecular function|miRNA binding|IDA|GO:0035198|GOA|19801630//molecular function|nucleotide binding|IEA|GO:0000166|GOA|na//molecular function|pre-mRNA binding|IDA…
82	NM_052943	Family with sequence similarity 46, member B	FAM46B	115572			molecular function|ATP binding|IEA|GO:0005524|GOA|na//molecular function|ATP-dependent helicase activity|IEA|GO:0008026|GOA|na//molecular function|helicase activity|IEA|GO:0004386|GOA|na//molecular function|hydrolase activity|IEA|GO:0016787|GOA|na//molecular function|nucleic acid binding|IEA|GO:0003676|GOA|na//molecular function|nucleotide binding|IEA|GO:0000166|GOA|na//molecular function|rDNA bi…
83	NM_001135647	Family with sequence similarity 53, member C	FAM53C	51307			molecular function|ATP binding|IEA|GO:0005524|GOA|na//molecular function|identical protein binding|IPI|GO:0042802|GOA|16189514//molecular function|nucleotide binding|IEA|GO:0000166|GOA|na//molecular function|protein binding|IPI|GO:0005515|GOA|na//molecular function|protein kinase binding|IEA|GO:0019901|GOA|na//molecular function|structural constituent of cytoskeleton|IC|GO:0005200|GOA|16130169//b…
84	NM_002014	FK506 binding protein 4, 59kDa	FKBP4	2288		ATP binding|FK506 binding|FK506 binding|GTP binding|glucocorticoid receptor binding|heat shock protein binding|isomerase activity|peptidyl-prolyl cis-trans isomerase activity|phosphoprotein binding|protein binding|protein binding, bridging|tau protein binding|androgen receptor signaling pathway|copper ion transport|embryo implantation|male sex differentiation|negative regulation of microtubule po…	molecular function|receptor activity|IEA|GO:0004872|GOA|na//biological process|cell differentiation|IEA|GO:0030154|GOA|na//biological process|multicellular organismal development|IEA|GO:0007275|GOA|na//biological process|nervous system development|IEA|GO:0007399|GOA|na//cellular component|integral to membrane|IEA|GO:0016021|GOA|na//cellular component|plasma membrane|IEA|GO:0005886|GOA|na
85	NM_014728	FERM and PDZ domain containing 4	FRMPD4	9758		lipid binding|phosphatidylinositol-4,5-bisphosphate binding|protein binding|positive regulation of synapse structural plasticity|cell projection|cytoskeleton|dendritic spine	molecular function|binding|IEA|GO:0005488|GOA|na//cellular component|cytoplasm|IEA|GO:0005737|GOA|na//cellular component|cytosol|ISS|GO:0005829|GOA|na//cellular component|endomembrane system|ISS|GO:0012505|GOA|na//cellular component|plasma membrane|ISS|GO:0005886|GOA|na//cellular component|trans-Golgi network|ISS|GO:0005802|GOA|na
86	NM_000814	Gamma-aminobutyric acid (GABA) A receptor, beta 3	GABRB3	2562	15	GABA-A receptor activity|chloride channel activity|extracellular ligand-gated ion channel activity|ion channel activity|receptor activity|chloride transport|cochlea development|inner ear receptor cell development|innervation|ion transmembrane transport|neuroprotection|sensory perception of sound|signal transduction|synaptic transmission|transmembrane transport|transport|cell junction|chloride cha…	molecular function|GTPase activator activity|IBA|GO:0005096|GOA|na//molecular function|signal transducer activity|IEA|GO:0004871|GOA|na//biological process|G-protein coupled receptor signaling pathway|IEA|GO:0007186|GOA|na//biological process|intracellular signal transduction|IEA|GO:0035556|GOA|na//biological process|negative regulation of signal transduction|IEA|GO:0009968|GOA|na//biological pro…
87	NM_020944	Glucosidase, beta (bile acid) 2	GBA2	57704	9	beta-glucosidase activity|glucosylceramidase activity|hydrolase activity, acting on glycosyl bonds|bile acid metabolic process|bile acid metabolic process|glucosylceramide catabolic process|glycosphingolipid metabolic process|lipid metabolic process|small molecule metabolic process|sphingolipid metabolic process|integral to membrane|integral to membrane|microsome|plasma membrane|smooth endoplasmi…	cellular component|integral to membrane|IEA|GO:0016021|GOA|na//cellular component|membrane|IEA|GO:0016020|GOA|na
88	NM_005811	Growth differentiation factor 11	GDF11	10220		cytokine activity|growth factor activity|camera-type eye morphogenesis|cell maturation|growth|mesoderm development|metanephros development|negative regulation of cell proliferation|negative regulation of neuron differentiation|nervous system development|organ morphogenesis|pancreas development|skeletal system development|spinal cord anterior/posterior patterning|ureteric bud development|cellular_…	molecular function|ciliary neurotrophic factor receptor activity|IDA|GO:0004897|GOA|12643274//molecular function|ciliary neurotrophic factor receptor activity|IEA|GO:0004897|GOA|na//molecular function|cytokine binding|IPI|GO:0019955|GOA|15272019//molecular function|receptor activity|IEA|GO:0004872|GOA|na//molecular function|receptor binding|IPI|GO:0005102|GOA|12707266//biological process|brainste…
89	NM_014905	Glutaminase	GLS	2744	2	glutaminase activity|hydrolase activity|behavior|cellular amino acid biosynthetic process|cellular nitrogen compound metabolic process|glutamate biosynthetic process|glutamate secretion|glutamine catabolic process|neurotransmitter secretion|regulation of respiratory gaseous exchange by neurological system process|small molecule metabolic process|synaptic transmission|mitochondrial matrix|mitochon…
90	NM_002076	Glucosamine (N-acetyl)-6-sulfatase	GNS	2799	12	N-acetylglucosamine-6-sulfatase activity|glycosaminoglycan binding|hydrolase activity|metal ion binding|protein binding|sulfate binding|sulfuric ester hydrolase activity|glycosaminoglycan catabolic process|keratan sulfate catabolic process|lysosome
91	NM_005281	G protein-coupled receptor 3	GPR3	2827	1	G-protein coupled receptor activity|receptor activity|signal transducer activity|activation of adenylate cyclase activity by G-protein signaling pathway|regulation of meiosis|integral to plasma membrane|plasma membrane	molecular function|ephrin receptor binding|IDA|GO:0046875|GOA|8808709//molecular function|transmembrane-ephrin receptor activity|TAS|GO:0005005|GOA|9126477//biological process|adult walking behavior|IEA|GO:0007628|GOA|na//biological process|axon choice point recognition|IEA|GO:0016198|GOA|na//biological process|cell differentiation|IEA|GO:0030154|GOA|na//biological process|cell-cell signaling|TAS…
92	NM_007327	Glutamate receptor, ionotropic, N-methyl D-aspartate 1	GRIN1	2902		N-methyl-D-aspartate selective glutamate receptor activity|calcium channel activity|calcium ion binding|calmodulin binding|extracellular-glutamate-gated ion channel activity|glutamate binding|glycine binding|glycine binding|ion channel activity|ionotropic glutamate receptor activity|protein binding|receptor activity|transporter activity|calcium ion homeostasis|calcium ion transmembrane transport|…	molecular function|G-protein coupled receptor activity|NAS|GO:0004930|GOA|10907856//molecular function|binding|IEA|GO:0005488|GOA|na//molecular function|calcium ion binding|IEA|GO:0005509|GOA|na//molecular function|receptor activity|IEA|GO:0004872|GOA|na//molecular function|signal transducer activity|IEA|GO:0004871|GOA|na//biological process|G-protein coupled receptor signaling pathway|NAS|GO:000…
93	NM_004286	GTP binding protein 1	GTPBP1	9567	22	GTP binding|GTPase activity|nucleotide binding|GTP catabolic process|immune response|positive regulation of mRNA catabolic process|signal transduction|cytoplasm|cytoplasmic exosome (RNase complex)|cytosol	molecular function|ATP binding|IEA|GO:0005524|GOA|na//molecular function|FK506 binding|IBA|GO:0005528|GOA|na//molecular function|FK506 binding|TAS|GO:0005528|GOA|1376003//molecular function|GTP binding|IEA|GO:0005525|GOA|na//molecular function|glucocorticoid receptor binding|IEA|GO:0035259|GOA|na//molecular function|heat shock protein binding|IPI|GO:0031072|GOA|9660753//molecular function|isomera…
94	NM_001098672	Hephaestin-like 1	HEPHL1	341208		copper ion binding|metal ion binding|oxidoreductase activity|copper ion transport|ion transport|integral to membrane|membrane	molecular function|3-dehydrosphinganine reductase activity|IDA|GO:0047560|GOA|15364918//molecular function|nucleotide binding|IEA|GO:0000166|GOA|na//molecular function|oxidoreductase activity|IEA|GO:0016491|GOA|na//biological process|3-keto-sphinganine metabolic process|IDA|GO:0006666|GOA|15364918//biological process|small molecule metabolic process|TAS|GO:0044281|GOA|na//biological process|sphin…
95	NM_015094	Hypermethylated in cancer 2	HIC2	23119		DNA binding|metal ion binding|protein C-terminus binding|zinc ion binding|negative regulation of transcription, DNA-dependent|focal adhesion|intracellular|nucleolus|nucleus|plasma membrane	molecular function|N-acetylglucosamine-6-sulfatase activity|IEA|GO:0008449|GOA|na//molecular function|glycosaminoglycan binding|IEA|GO:0005539|GOA|na//molecular function|hydrolase activity|IEA|GO:0016787|GOA|na//molecular function|metal ion binding|IEA|GO:0046872|GOA|na//molecular function|protein binding|IPI|GO:0005515|GOA|17474147//molecular function|sulfate binding|IEA|GO:0043199|GOA|na//molec…
96	NM_016257	Hippocalcin like 4	HPCAL4	51440		calcium channel regulator activity|calcium ion binding|protein C-terminus binding|protein domain specific binding|central nervous system development|intracellular	molecular function|calcium ion binding|NAS|GO:0005509|GOA|na//molecular function|protein binding|IPI|GO:0005515|GOA|na//molecular function|receptor activity|IEA|GO:0004872|GOA|na//biological process|anatomical structure development|IEA|GO:0048856|GOA|na//biological process|cell differentiation|IEA|GO:0030154|GOA|na//biological process|dorsal/ventral pattern formation|IEA|GO:0009953|GOA|na//biolog…
97	NM_013247	HtrA serine peptidase 2	HTRA2	27429		peptidase activity|protein binding|serine-type endopeptidase activity|serine-type peptidase activity|serine-type peptidase activity|unfolded protein binding|adult walking behavior|cell cycle arrest|cellular response to growth factor stimulus|cleavage of cytoskeletal proteins involved in apoptosis|execution phase of apoptosis|forebrain development|induction of apoptosis by intracellular signals|mi…	molecular function|RNA binding|IEA|GO:0003723|GOA|na//biological process|RNA processing|TAS|GO:0006396|GOA|8398153//biological process|RNA splicing|TAS|GO:0008380|GOA|8398153//biological process|locomotory behavior|TAS|GO:0007626|GOA|8558240//biological process|synaptic transmission|TAS|GO:0007268|GOA|8558240//cellular component|nucleus|IEA|GO:0005634|GOA|na
98	NM_001007225	Insulin-like growth factor 2 mRNA binding protein 2	IGF2BP2	10644	3	RNA binding|mRNA 3'-UTR binding|mRNA 5'-UTR binding|nucleotide binding|protein binding|translation regulator activity|anatomical structure morphogenesis|negative regulation of translation|regulation of cytokine biosynthetic process|cytoplasm|cytoskeletal part|cytosol|nucleus	molecular function|lipid binding|IEA|GO:0008289|GOA|na//molecular function|oxysterol binding|TAS|GO:0008142|GOA|1970801//biological process|lipid transport|IEA|GO:0006869|GOA|na//biological process|transport|IEA|GO:0006810|GOA|na//cellular component|Golgi apparatus|IEA|GO:0005794|GOA|na//cellular component|Golgi membrane|IEA|GO:0000139|GOA|na//cellular component|cytoplasm|IEA|GO:0005737|GOA|na//c…
99	NM_017553	INO80 homolog (S. cerevisiae)	INO80	54617	15	ATP binding|ATPase activity|DNA binding|DNA helicase activity|actin binding|alpha-tubulin binding|hydrolase activity, acting on acid anhydrides|nucleotide binding|protein binding|ATP catabolic process|DNA duplex unwinding|DNA recombination|UV-damage excision repair|cell cycle|cell division|cellular response to UV|cellular response to ionizing radiation|chromatin remodeling|double-strand break rep…	molecular function|ATP binding|NAS|GO:0005524|GOA|na//molecular function|cyclin-dependent protein kinase activity|IEA|GO:0004693|GOA|na//molecular function|nucleotide binding|IEA|GO:0000166|GOA|na//molecular function|protein serine/threonine kinase activity|NAS|GO:0004674|GOA|na//molecular function|signal transducer activity|NAS|GO:0004871|GOA|na//biological process|protein phosphorylation|NAS|GO…
100	NM_005539	Inositol polyphosphate-5-phosphatase, 40kDa	INPP5A	3632		PH domain binding|hydrolase activity|inositol-1,3,4,5-tetrakisphosphate 5-phosphatase activity|inositol-1,4,5-trisphosphate 5-phosphatase activity|inositol-polyphosphate 5-phosphatase activity|cell communication|phosphatidylinositol phosphorylation|membrane	molecular function|actin binding|NAS|GO:0003779|GOA|na//molecular function|phosphatidylinositol-4,5-bisphosphate binding|NAS|GO:0005546|GOA|na//molecular function|protein binding|IPI|GO:0005515|GOA|15383276//biological process|actin cytoskeleton organization|IEA|GO:0030036|GOA|na//biological process|regulation of actin polymerization or depolymerization|NAS|GO:0008064|GOA|na//cellular component|a…
101	NM_001114380	Integrin, alpha L (antigen CD11A (p180), lymphocyte function-associated antigen 1; alpha polypeptide)	ITGAL	3683	16	cell adhesion molecule binding|protein heterodimerization activity|receptor activity|T cell activation via T cell receptor contact with antigen bound to MHC molecule on antigen presenting cell|activated T cell proliferation|blood coagulation|cell adhesion|cell adhesion|cellular component movement|heterophilic cell-cell adhesion|inflammatory response|integrin-mediated signaling pathway|leukocyte c…	molecular function|sequence-specific DNA binding|IEA|GO:0043565|GOA|na//molecular function|sequence-specific DNA binding transcription factor activity|IEA|GO:0003700|GOA|na//biological process|brain development|TAS|GO:0007420|GOA|7908264//biological process|heart development|TAS|GO:0007507|GOA|7908264//biological process|muscle organ development|TAS|GO:0007517|GOA|7908264//biological process|regu…
102	NM_025194	Inositol-trisphosphate 3-kinase C	ITPKC	80271		ATP binding|calmodulin binding|inositol-1,4,5-trisphosphate 3-kinase activity|kinase activity|nucleotide binding|transferase activity|cytoplasm|nucleus	molecular function|RNA binding|NAS|GO:0003723|GOA|2119325//molecular function|nucleotide binding|IEA|GO:0000166|GOA|na//biological process|biological_process|ND|GO:0008150|GOA|na//biological process|gene expression|TAS|GO:0010467|GOA|na//biological process|positive regulation of viral transcription|TAS|GO:0050434|GOA|na//biological process|regulation of transcription, DNA-dependent|IEA|GO:0006355…
103	NM_033397	Inositol 1,4,5-trisphosphate receptor interacting protein	ITPRIP	85450		plasma membrane	molecular function|ligand-activated sequence-specific DNA binding RNA polymerase II transcription factor activity|IEA|GO:0004879|GOA|na//molecular function|metal ion binding|IEA|GO:0046872|GOA|na//molecular function|protein binding|IPI|GO:0005515|GOA|16713569//molecular function|receptor activity|IEA|GO:0004872|GOA|na//molecular function|sequence-specific DNA binding|IEA|GO:0043565|GOA|na//molecu…
104	NM_005354	Jun D proto-oncogene	JUND	3727	19	protein binding|protein dimerization activity|sequence-specific DNA binding|sequence-specific DNA binding transcription factor activity|transcription regulatory region DNA binding|cellular response to calcium ion|osteoblast development|positive regulation of osteoblast differentiation|positive regulation of transcription from RNA polymerase II promoter|regulation of transcription from RNA polymer…	molecular function|SNAP receptor activity|IDA|GO:0005484|GOA|15215310//molecular function|protein N-terminus binding|IPI|GO:0047485|GOA|19536132//biological process|ER to Golgi vesicle-mediated transport|IEA|GO:0006888|GOA|na//biological process|intracellular protein transport|IEA|GO:0006886|GOA|na//biological process|retrograde transport, endosome to Golgi|IDA|GO:0042147|GOA|15215310//biological…
105	NM_012284	Potassium voltage-gated channel, subfamily H (eag-related), member 3	KCNH3	23416	12	two-component sensor activity|voltage-gated ion channel activity|voltage-gated potassium channel activity|ion transport|potassium ion transport|regulation of transcription, DNA-dependent|synaptic transmission|transmembrane transport|integral to membrane|plasma membrane	molecular function|protein binding|IPI|GO:0005515|GOA|9484778//molecular function|protein homodimerization activity|IDA|GO:0042803|GOA|9484778//biological process|regulation of cell proliferation|TAS|GO:0042127|GOA|9484778//cellular component|cytoplasm|IDA|GO:0005737|GOA|16112108//cellular component|perinuclear region of cytoplasm|IDA|GO:0048471|GOA|16112108
106	NM_000525	Potassium inwardly-rectifying channel, subfamily J, member 11	KCNJ11	3767	11	ATP binding|ATP-activated inward rectifier potassium channel activity|inward rectifier potassium channel activity|potassium ion binding|protein C-terminus binding|voltage-gated ion channel activity|energy reserve metabolic process|glucose metabolic process|ion transport|negative regulation of insulin secretion|neurological system process|potassium ion import|potassium ion transport|regulation of …	molecular function|ATP binding|IEA|GO:0005524|GOA|na//molecular function|HLH domain binding|IEA|GO:0043398|GOA|na//molecular function|SUMO ligase activity|IDA|GO:0019789|GOA|19955185//molecular function|acid-amino acid ligase activity|IEA|GO:0016881|GOA|na//molecular function|bHLH transcription factor binding|IEA|GO:0043425|GOA|na//molecular function|enzyme binding|IPI|GO:0019899|GOA|17087506//mo…
107	NM_002035	3-ketodihydrosphingosine reductase	KDSR	2531	18	3-dehydrosphinganine reductase activity|nucleotide binding|oxidoreductase activity|3-keto-sphinganine metabolic process|small molecule metabolic process|sphingolipid biosynthetic process|sphingolipid metabolic process|endoplasmic reticulum|endoplasmic reticulum membrane|extracellular space|integral to membrane|membrane	molecular function|DNA binding|IEA|GO:0003677|GOA|na//molecular function|metal ion binding|IEA|GO:0046872|GOA|na//molecular function|sequence-specific DNA binding transcription factor activity|IEA|GO:0003700|GOA|na//molecular function|zinc ion binding|IEA|GO:0008270|GOA|na//biological process|lipid metabolic process|TAS|GO:0006629|GOA|10748193//biological process|negative regulation of transcript…
108	NM_001206557	KIAA1432	KIAA1432	57589	9	integral to membrane|membrane	molecular function|cyclin binding|IEA|GO:0030332|GOA|na//molecular function|protein binding|IPI|GO:0005515|GOA|19427028//molecular function|ubiquitin protein ligase binding|IEA|GO:0031625|GOA|na//molecular function|ubiquitin-protein ligase activity|IDA|GO:0004842|GOA|19782033//biological process|G1/S transition of mitotic cell cycle|TAS|GO:0000082|GOA|8681378//biological process|Wnt receptor sign…
109	NM_001164665	KIAA1549	KIAA1549	57670		integral to membrane|membrane	molecular function|calcium ion binding|IEA|GO:0005509|GOA|na//biological process|calcium-dependent cell-cell adhesion|NAS|GO:0016339|GOA|9199196//biological process|cell adhesion|IEA|GO:0007155|GOA|na//biological process|homophilic cell adhesion|IEA|GO:0007156|GOA|na//cellular component|integral to membrane|IEA|GO:0016021|GOA|na//cellular component|membrane|NAS|GO:0016020|GOA|9199196//cellular co…
110	NM_001099294	KIAA1644	KIAA1644	85352	22	integral to membrane|membrane	molecular function|NAD+ ADP-ribosyltransferase activity|IDA|GO:0003950|GOA|19759537//molecular function|metal ion binding|IEA|GO:0046872|GOA|na//molecular function|protein binding|IPI|GO:0005515|GOA|19759537//molecular function|transferase activity, transferring glycosyl groups|IEA|GO:0016757|GOA|na//molecular function|zinc ion binding|IDA|GO:0008270|GOA|18436240//biological process|Wnt receptor …
111	NM_001160124	Kruppel-like factor 6	KLF6	1316	10	DNA binding|double-stranded DNA binding|metal ion binding|sequence-specific DNA binding transcription factor activity|zinc ion binding|B cell differentiation|cytokine-mediated signaling pathway|positive regulation of transcription from RNA polymerase II promoter|positive regulation of transcription, DNA-dependent|regulation of transcription, DNA-dependent|wound healing|cytoplasm|intracellular|nuc…	molecular function|GTP binding|IEA|GO:0005525|GOA|na//molecular function|GTPase activity|ISS|GO:0003924|GOA|na//molecular function|nucleotide binding|IEA|GO:0000166|GOA|na//biological process|GTP catabolic process|ISS|GO:0006184|GOA|na//biological process|immune response|TAS|GO:0006955|GOA|9070279//biological process|positive regulation of mRNA catabolic process|ISS|GO:0061014|GOA|na//biological …
112	NM_014997	Kelch domain containing 10	KLHDC10	23008			molecular function|G-protein coupled receptor binding|IPI|GO:0001664|GOA|10644702//molecular function|angiotensin receptor binding|IPI|GO:0031701|GOA|15611106//molecular function|protein binding|IPI|GO:0005515|GOA|12958365//molecular function|receptor binding|IPI|GO:0005102|GOA|18604210//molecular function|ubiquitin protein ligase binding|IPI|GO:0031625|GOA|15878855//biological process|G-protein …
113	NM_017907	Late endosomal/lysosomal adaptor, MAPK and MTOR activator 1	LAMTOR1	55004		protein binding|cell growth|cellular protein localization|cellular response to amino acid stimulus|cholesterol homeostasis|endosome localization|endosome organization|lysosome localization|lysosome organization|positive regulation of MAPK cascade|positive regulation of TOR signaling cascade|regulation of cholesterol efflux|regulation of cholesterol esterification|regulation of cholesterol import|…	molecular function|RNA polymerase II activating transcription factor binding|IPI|GO:0001102|GOA|19861239//molecular function|RNA polymerase II distal enhancer sequence-specific DNA binding|IDA|GO:0000980|GOA|19861239//molecular function|RNA polymerase II transcription factor binding transcription factor activity involved in positive regulation of transcription|IDA|GO:0001190|GOA|19861239//molecul…
114	NM_001167671	LIM domain containing preferred translocation partner in lipoma	LPP	4026	3	metal ion binding|protein binding|zinc ion binding|biological_process|cell adhesion|cell junction|cytoplasm|focal adhesion|nucleus|plasma membrane	molecular function|beta-catenin binding|IDA|GO:0008013|GOA|10644691//molecular function|frizzled binding|IPI|GO:0005109|GOA|19388021//molecular function|protease binding|IPI|GO:0002020|GOA|na//molecular function|protein binding|IPI|GO:0005515|GOA|10330181//molecular function|protein heterodimerization activity|IDA|GO:0046982|GOA|19137009//molecular function|receptor binding|IPI|GO:0005102|GOA|170…
115	NM_001170635	Lipid phosphate phosphatase-related protein type 2	LPPR2	64748	19	hydrolase activity|phosphatidate phosphatase activity|integral to membrane|membrane	molecular function|protein binding|IPI|GO:0005515|GOA|na//biological process|anterior/posterior pattern specification|IEA|GO:0009952|GOA|na//biological process|regulation of transcription, DNA-dependent|IEA|GO:0006355|GOA|na//biological process|segment specification|IEA|GO:0007379|GOA|na//cellular component|nucleus|IEA|GO:0005634|GOA|na
116	NM_002334	Low density lipoprotein receptor-related protein 4	LRP4	4038	11	calcium ion binding|protein binding|receptor activity|anatomical structure development|cell differentiation|dorsal/ventral pattern formation|embryonic digit morphogenesis|endocytosis|hair follicle development|kidney development|multicellular organismal development|negative regulation of canonical Wnt receptor signaling pathway|negative regulation of canonical Wnt receptor signaling pathway|negati…	biological process|protein targeting|IEA|GO:0006605|GOA|na//biological process|regulation of long-term neuronal synaptic plasticity|ISS|GO:0048169|GOA|na//biological process|regulation of short-term neuronal synaptic plasticity|ISS|GO:0048172|GOA|na//cellular component|cell junction|IEA|GO:0030054|GOA|na//cellular component|integral to plasma membrane|TAS|GO:0005887|GOA|9760194//cellular componen…
117	NM_001005210	Leucine rich repeat containing 55	LRRC55	219527	11	integral to membrane|membrane	molecular function|sequence-specific DNA binding|IEA|GO:0043565|GOA|na//molecular function|sequence-specific DNA binding transcription factor activity|IEA|GO:0003700|GOA|na//biological process|cell fate commitment|IEA|GO:0045165|GOA|na//biological process|cilium assembly|IEA|GO:0042384|GOA|na//biological process|endocrine pancreas development|IEA|GO:0031018|GOA|na//biological process|epithelial c…
118	NM_020794	Leucine rich repeat containing 7	LRRC7	57554		cytoplasm	molecular function|calcium ion binding|IEA|GO:0005509|GOA|na//molecular function|integrin binding|IEA|GO:0005178|GOA|na//molecular function|metalloendopeptidase activity|IEA|GO:0004222|GOA|na//molecular function|peptidase activator activity|IEA|GO:0016504|GOA|na//molecular function|protein binding|IPI|GO:0005515|GOA|na//molecular function|sequence-specific DNA binding transcription factor activit…
119	NM_001031804	V-maf musculoaponeurotic fibrosarcoma oncogene homolog (avian)	MAF	4094	16	sequence-specific DNA binding|sequence-specific DNA binding transcription factor activity|transcription from RNA polymerase II promoter|chromatin|nucleus	molecular function|adenylate cyclase binding|IPI|GO:0008179|GOA|17081159//molecular function|protein binding|IPI|GO:0005515|GOA|na//molecular function|protein kinase A binding|TAS|GO:0051018|GOA|10858453//biological process|G-protein coupled receptor signaling pathway|TAS|GO:0007186|GOA|10858453//biological process|positive regulation of cAMP biosynthetic process|IMP|GO:0030819|GOA|17081159//biol…
120	NM_005907	Mannosidase, alpha, class 1A, member 1	MAN1A1	4121	6	calcium ion binding|hydrolase activity, acting on glycosyl bonds|mannosidase activity|mannosyl-oligosaccharide 1,2-alpha-mannosidase activity|cellular protein metabolic process|metabolic process|post-translational protein modification|protein N-linked glycosylation via asparagine|Golgi apparatus|Golgi membrane|endoplasmic reticulum|endoplasmic reticulum-Golgi intermediate compartment|integral to …	molecular function|ATP binding|IDA|GO:0005524|GOA|14707132//molecular function|magnesium ion binding|IDA|GO:0000287|GOA|14707132//molecular function|nucleotide binding|IEA|GO:0000166|GOA|na//molecular function|protein serine/threonine kinase activity|IDA|GO:0004674|GOA|14707132//biological process|intracellular protein kinase cascade|IDA|GO:0007243|GOA|14707132//biological process|protein phospho…
121	NM_052897	Methyl-CpG binding domain protein 6	MBD6	114785		DNA binding|chromatin binding|chromosome|nucleolus|nucleus	molecular function|L-ascorbate:sodium symporter activity|IEA|GO:0008520|GOA|na//molecular function|L-ascorbic acid transporter activity|IDA|GO:0015229|GOA|10631088//molecular function|nucleobase transmembrane transporter activity|TAS|GO:0015205|GOA|9804989//molecular function|sodium-dependent L-ascorbate transmembrane transporter activity|IDA|GO:0070890|GOA|10631088//molecular function|sodium-dep…
122	NM_001197320	Myeloid cell leukemia sequence 1 (BCL2-related)	MCL1	4170		BH3 domain binding|protein binding|protein channel activity|protein heterodimerization activity|anti-apoptosis|apoptotic process|cell differentiation|cell fate determination|cellular homeostasis|multicellular organismal development|negative regulation of extrinsic apoptotic signaling pathway in absence of ligand|response to cytokine stimulus|Bcl-2 family protein complex|cytoplasm|integral to memb…	molecular function|G-protein coupled receptor activity|IEA|GO:0004930|GOA|na//molecular function|receptor activity|IEA|GO:0004872|GOA|na//molecular function|signal transducer activity|IEA|GO:0004871|GOA|na//biological process|activation of adenylate cyclase activity by G-protein signaling pathway|TAS|GO:0007189|GOA|7639700//biological process|regulation of meiosis|IEA|GO:0040020|GOA|na//cellular …
123	NM_153487	MAM domain containing glycosylphosphatidylinositol anchor 1	MDGA1	266727	6	molecular_function|brain development|cell differentiation|multicellular organismal development|nervous system development|neuron migration|spinal cord association neuron differentiation|anchored to plasma membrane|anchored to plasma membrane|plasma membrane	molecular function|protein binding|IPI|GO:0005515|GOA|na//molecular function|protein dimerization activity|IEA|GO:0046983|GOA|na//molecular function|sequence-specific DNA binding|IEA|GO:0043565|GOA|na//molecular function|sequence-specific DNA binding transcription factor activity|IEA|GO:0003700|GOA|na//molecular function|transcription regulatory region DNA binding|IDA|GO:0044212|GOA|1903194//biol…
124	NM_153450	Mediator complex subunit 19	MED19	219541	11	RNA polymerase II transcription cofactor activity|regulation of transcription from RNA polymerase II promoter|mediator complex|nucleus	molecular function|PH domain binding|IPI|GO:0042731|GOA|8999861//molecular function|hydrolase activity|IEA|GO:0016787|GOA|na//molecular function|inositol-1,3,4,5-tetrakisphosphate 5-phosphatase activity|IEA|GO:0052659|GOA|na//molecular function|inositol-1,4,5-trisphosphate 5-phosphatase activity|IEA|GO:0052658|GOA|na//molecular function|inositol-polyphosphate 5-phosphatase activity|NAS|GO:0004445…
125	NM_005920	Myocyte enhancer factor 2D	MEF2D	4209	1	DNA binding|RNA polymerase II regulatory region sequence-specific DNA binding|activating transcription factor binding|histone deacetylase binding|protein binding|protein dimerization activity|protein heterodimerization activity|protein homodimerization activity|sequence-specific DNA binding RNA polymerase II transcription factor activity|sequence-specific DNA binding transcription factor activity…	molecular function|ATP binding|IEA|GO:0005524|GOA|na//molecular function|nucleotide binding|IEA|GO:0000166|GOA|na//biological process|G2/M transition of mitotic cell cycle|TAS|GO:0000086|GOA|na//biological process|mitotic cell cycle|TAS|GO:0000278|GOA|na//biological process|vesicle-mediated transport|TAS|GO:0016192|GOA|1528266//cellular component|centrosome|IDA|GO:0005813|GOA|na//cellular compone…
126	NM_024770	Methyltransferase like 8	METTL8	79828	2	methyltransferase activity|transferase activity|cytoplasm|nucleus	molecular function|cytokine activity|NAS|GO:0005125|GOA|na//molecular function|growth factor activity|IEA|GO:0008083|GOA|na//biological process|camera-type eye morphogenesis|IEA|GO:0048593|GOA|na//biological process|cell maturation|IEA|GO:0048469|GOA|na//biological process|growth|IEA|GO:0040007|GOA|na//biological process|mesoderm development|TAS|GO:0007498|GOA|10075854//biological process|metanep…
127	NM_001166343	MFNG O-fucosylpeptide 3-beta-N-acetylglucosaminyltransferase	MFNG	4242		O-fucosylpeptide 3-beta-N-acetylglucosaminyltransferase activity|transferase activity, transferring glycosyl groups|pattern specification process|Golgi apparatus|Golgi membrane|extracellular space|integral to Golgi membrane|integral to membrane|membrane	molecular function|calcium ion binding|IEA|GO:0005509|GOA|na//molecular function|hydrolase activity, acting on glycosyl bonds|IEA|GO:0016798|GOA|na//molecular function|mannosidase activity|TAS|GO:0015923|GOA|8223597//molecular function|mannosyl-oligosaccharide 1,2-alpha-mannosidase activity|IEA|GO:0004571|GOA|na//biological process|cellular protein metabolic process|TAS|GO:0044267|GOA|na//biologi…
128	NM_012216	Midline 2	MID2	11043	X	ligase activity|metal ion binding|molecular_function|zinc ion binding|biological_process|centrosome|cytoplasm|cytoskeleton|intracellular|microtubule	molecular function|DNA binding|IEA|GO:0003677|GOA|na//molecular function|RNA polymerase II regulatory region sequence-specific DNA binding|IDA|GO:0000977|GOA|na//molecular function|activating transcription factor binding|IPI|GO:0033613|GOA|na//molecular function|histone deacetylase binding|IPI|GO:0042826|GOA|na//molecular function|protein binding|IPI|GO:0005515|GOA|16043483//molecular function|pr…
129	NM_017550	Mesoderm induction early response 1, family member 2	MIER2	54531	19	DNA binding|regulation of transcription, DNA-dependent|nucleus	molecular function|ATP binding|IEA|GO:0005524|GOA|na//molecular function|nucleotide binding|IEA|GO:0000166|GOA|na//molecular function|polo kinase kinase activity|TAS|GO:0042801|GOA|12639966//molecular function|protein binding|IPI|GO:0005515|GOA|19255442//molecular function|protein homodimerization activity|IDA|GO:0042803|GOA|18239682//molecular function|protein serine/threonine kinase activity|ID…
130	NM_004529	Myeloid/lymphoid or mixed-lineage leukemia (trithorax homolog, Drosophila); translocated to, 3	MLLT3	4300		protein binding|anterior/posterior pattern specification|regulation of transcription, DNA-dependent|segment specification|nucleus	molecular function|alpha-N-acetylneuraminate alpha-2,8-sialyltransferase activity|IDA|GO:0003828|GOA|10766765//molecular function|sialic acid binding|IC|GO:0033691|GOA|10766765//biological process|N-glycan processing|IDA|GO:0006491|GOA|10766765//biological process|axon guidance|TAS|GO:0007411|GOA|na//biological process|carbohydrate metabolic process|TAS|GO:0005975|GOA|7559389//biological process|…
131	NM_004995	Matrix metallopeptidase 14 (membrane-inserted)	MMP14	4323	14	calcium ion binding|integrin binding|metalloendopeptidase activity|peptidase activator activity|protein binding|sequence-specific DNA binding transcription factor activity|zinc ion binding|angiogenesis|astrocyte cell migration|branching morphogenesis of a tube|cell migration|endothelial cell proliferation|lung development|metabolic process|negative regulation of focal adhesion assembly|ossificati…	molecular function|DNA binding|IEA|GO:0003677|GOA|na//molecular function|calcium ion binding|IEA|GO:0005509|GOA|na//cellular component|Golgi apparatus|IDA|GO:0005794|GOA|18029348//cellular component|cytoplasm|IEA|GO:0005737|GOA|na//cellular component|endoplasmic reticulum-Golgi intermediate compartment|IDA|GO:0005793|GOA|15308636//cellular component|extracellular space|TAS|GO:0005615|GOA|1520323/…
132	NM_000530	Myelin protein zero	MPZ	4359		structural molecule activity|synaptic transmission|integral to plasma membrane|plasma membrane	molecular function|DNA binding|IEA|GO:0003677|GOA|na//molecular function|transcription corepressor activity|TAS|GO:0003714|GOA|8521822//biological process|negative regulation of cell proliferation|TAS|GO:0008285|GOA|8521822//biological process|negative regulation of transcription from RNA polymerase II promoter|TAS|GO:0000122|GOA|8521822//cellular component|nucleus|IEA|GO:0005634|GOA|na
133	NM_138962	Musashi homolog 2 (Drosophila)	MSI2	124540		nucleotide binding|poly(U) RNA binding|single-stranded RNA binding|stem cell development|cytoplasm|polysome	molecular function|metal ion binding|IEA|GO:0046872|GOA|na//molecular function|protein C-terminus binding|TAS|GO:0008022|GOA|10391919//molecular function|protein binding|IPI|GO:0005515|GOA|19460345//molecular function|zinc ion binding|IEA|GO:0008270|GOA|na//biological process|nervous system development|TAS|GO:0007399|GOA|10391919//biological process|protein transport|IEA|GO:0015031|GOA|na//cellul…
134	NM_006454	MAX dimerization protein 4	MXD4	10608		DNA binding|transcription corepressor activity|negative regulation of cell proliferation|negative regulation of transcription from RNA polymerase II promoter|nucleus	molecular function|GDP-dissociation inhibitor activity|IDA|GO:0005092|GOA|15917656//molecular function|GTPase activating protein binding|IEA|GO:0032794|GOA|na//molecular function|GTPase activator activity|IBA|GO:0005096|GOA|na//molecular function|GTPase activator activity|IDA|GO:0005096|GOA|15917656//molecular function|microtubule binding|IDA|GO:0008017|GOA|15917656//molecular function|protein ki…
135	NM_001083600	N(alpha)-acetyltransferase 60, NatF catalytic subunit	NAA60	79903		N-acetyltransferase activity|peptide alpha-N-acetyltransferase activity|transferase activity, transferring acyl groups|N-terminal peptidyl-methionine acetylation|chromosome segregation|cellular_component	molecular function|DNA binding|IEA|GO:0003677|GOA|na//molecular function|protein binding|IPI|GO:0005515|GOA|na//molecular function|sequence-specific DNA binding transcription factor activity|TAS|GO:0003700|GOA|8812465//biological process|cellular response to transforming growth factor beta stimulus|IDA|GO:0071560|GOA|na//biological process|positive regulation of cartilage development|IDA|GO:00610…
136	NM_001204197	Neurobeachin	NBEA	26960		binding|cytoplasm|cytosol|endomembrane system|plasma membrane|trans-Golgi network	molecular function|DNA binding|NAS|GO:0003677|GOA|9215677//molecular function|RNA polymerase II core promoter proximal region sequence-specific DNA binding transcription factor activity involved in positive regulation of transcription|ISS|GO:0001077|GOA|na//molecular function|RNA polymerase II transcription coactivator activity|ISS|GO:0001105|GOA|na//molecular function|transcription regulatory re…
137	NM_001037806	NCK-associated protein 5-like	NCKAP5L	57701	12		molecular function|carboxylesterase activity|IEA|GO:0004091|GOA|na//molecular function|hydrolase activity|IEA|GO:0016787|GOA|na//molecular function|molecular_function|ND|GO:0003674|GOA|na//biological process|biological_process|ND|GO:0008150|GOA|na//biological process|negative regulation of cell migration|IEA|GO:0030336|GOA|na//biological process|response to wounding|IEA|GO:0009611|GOA|na//cellula…
138	NM_152864	Na+/K+ transporting ATPase interacting 4	NKAIN4	128414	20	integral to membrane|plasma membrane	molecular function|N-methyl-D-aspartate selective glutamate receptor activity|IDA|GO:0004972|GOA|7679115//molecular function|calcium channel activity|IDA|GO:0005262|GOA|7685113//molecular function|calcium ion binding|ISS|GO:0005509|GOA|na//molecular function|calmodulin binding|ISS|GO:0005516|GOA|na//molecular function|extracellular-glutamate-gated ion channel activity|IEA|GO:0005234|GOA|na//molec…
139	NM_002515	Neuro-oncological ventral antigen 1	NOVA1	4857	14	RNA binding|RNA processing|RNA splicing|locomotory behavior|synaptic transmission|nucleus	molecular function|protein binding|IPI|GO:0005515|GOA|11847227//molecular function|small GTPase regulator activity|TAS|GO:0005083|GOA|10488091//molecular function|transcription coactivator activity|IMP|GO:0003713|GOA|18234692//biological process|maintenance of protein location in nucleus|IMP|GO:0051457|GOA|18234692//biological process|positive regulation of tyrosine phosphorylation of Stat3 prote…
140	NM_001164749	Neuronal PAS domain protein 3	NPAS3	64067		DNA binding|signal transducer activity|locomotory behavior|maternal behavior|positive regulation of transcription, DNA-dependent|social behavior|cytoplasm|nucleolus|nucleus	cellular component|integral to membrane|IEA|GO:0016021|GOA|na//cellular component|membrane|IEA|GO:0016020|GOA|na
141	NM_001168347	NOP2/Sun domain family, member 5	NSUN5	55695		methyltransferase activity|transferase activity	molecular function|ligase activity|IEA|GO:0016874|GOA|na//molecular function|metal ion binding|IEA|GO:0046872|GOA|na//molecular function|molecular_function|ND|GO:0003674|GOA|na//molecular function|zinc ion binding|IEA|GO:0008270|GOA|na//biological process|biological_process|ND|GO:0008150|GOA|na//cellular component|centrosome|IDA|GO:0005813|GOA|18029348//cellular component|cytoplasm|IDA|GO:0005737…
142	NM_006184	Nucleobindin 1	NUCB1	4924		DNA binding|calcium ion binding|Golgi apparatus|cytoplasm|endoplasmic reticulum-Golgi intermediate compartment|extracellular space|membrane|microtubule cytoskeleton	molecular function|two-component sensor activity|IEA|GO:0000155|GOA|na//molecular function|voltage-gated ion channel activity|IEA|GO:0005244|GOA|na//molecular function|voltage-gated potassium channel activity|TAS|GO:0005249|GOA|10455180//biological process|ion transport|IEA|GO:0006811|GOA|na//biological process|potassium ion transport|TAS|GO:0006813|GOA|10455180//biological process|regulation of …
143	NM_025081	NYN domain and retroviral integrase containing	NYNRIN	57523	14	molecular_function|nucleic acid binding|DNA integration|biological_process|cellular_component|integral to membrane|membrane	molecular function|metal ion binding|IEA|GO:0046872|GOA|na//molecular function|zinc ion binding|TAS|GO:0008270|GOA|10552927//biological process|chaperone-mediated protein transport|TAS|GO:0072321|GOA|16387659//biological process|protein import into mitochondrial inner membrane|IEA|GO:0045039|GOA|na//biological process|protein targeting to mitochondrion|TAS|GO:0006626|GOA|10552927//biological proc…
144	NM_181672	O-linked N-acetylglucosamine (GlcNAc) transferase (UDP-N-acetylglucosamine:polypeptide-N-acetylglucosaminyl transferase)	OGT	8473	X	acetylglucosaminyltransferase activity|enzyme activator activity|histone acetyltransferase activity (H4-K16 specific)|histone acetyltransferase activity (H4-K5 specific)|histone acetyltransferase activity (H4-K8 specific)|lipid binding|monosaccharide binding|peptide binding|phosphatidylinositol-3,4,5-trisphosphate binding|protein N-acetylglucosaminyltransferase activity|protein binding|transferas…	molecular function|insulin-like growth factor receptor binding|IPI|GO:0005159|GOA|12482592//molecular function|protein binding|IPI|GO:0005515|GOA|na//molecular function|protein domain specific binding|IEA|GO:0019904|GOA|na//molecular function|protein kinase C binding|IPI|GO:0005080|GOA|10433554//molecular function|protein kinase C inhibitor activity|NAS|GO:0008426|GOA|10433554//molecular function…
145	NM_004852	One cut homeobox 2	ONECUT2	9480	18	sequence-specific DNA binding|sequence-specific DNA binding transcription factor activity|cell fate commitment|cilium assembly|endocrine pancreas development|epithelial cell development|liver development|negative regulation of transforming growth factor beta receptor signaling pathway|organ morphogenesis|peripheral nervous system neuron development|positive regulation of cell migration|positive r…	molecular function|peptidase activity|IDA|GO:0008233|GOA|11604410//molecular function|protein binding|IPI|GO:0005515|GOA|10971580//molecular function|serine-type endopeptidase activity|TAS|GO:0004252|GOA|10873535//molecular function|serine-type peptidase activity|IDA|GO:0008236|GOA|11583623//molecular function|serine-type peptidase activity|TAS|GO:0008236|GOA|18309324//molecular function|unfolded…
146	NM_002556	Oxysterol binding protein	OSBP	5007		lipid binding|oxysterol binding|lipid transport|transport|Golgi apparatus|Golgi membrane|cytoplasm|membrane	molecular function|DNA binding|TAS|GO:0003677|GOA|10713165//molecular function|RNA binding|TAS|GO:0003723|GOA|12588810//molecular function|RNA polymerase II transcription cofactor activity|TAS|GO:0001104|GOA|14636573//molecular function|androgen receptor binding|NAS|GO:0050681|GOA|15572661//molecular function|ligand-dependent nuclear receptor binding|IPI|GO:0016922|GOA|18798693//molecular functio…
147	NM_001136157	OTU domain containing 5	OTUD5	55593		cysteine-type peptidase activity|peptidase activity|ubiquitin-specific protease activity|innate immune response|negative regulation of type I interferon production|protein K48-linked deubiquitination|protein K63-linked deubiquitination|proteolysis|response to lipopolysaccharide|cytosol	molecular function|protein binding|IPI|GO:0005515|GOA|16189514//biological process|negative regulation of cell growth|IDA|GO:0030308|GOA|16098148//biological process|positive regulation of transcription, DNA-dependent|IEA|GO:0045893|GOA|na//cellular component|nucleus|IDA|GO:0005634|GOA|16098148
148	NM_005109	Oxidative-stress responsive 1	OXSR1	9943		ATP binding|magnesium ion binding|nucleotide binding|protein serine/threonine kinase activity|intracellular protein kinase cascade|protein phosphorylation|response to oxidative stress	molecular function|DNA binding|IEA|GO:0003677|GOA|na//molecular function|RNA binding|ISS|GO:0003723|GOA|na//molecular function|histone acetyl-lysine binding|ISS|GO:0070577|GOA|na//molecular function|ligand-dependent nuclear receptor binding|NAS|GO:0016922|GOA|10662543//molecular function|metal ion binding|IEA|GO:0046872|GOA|na//molecular function|protein binding|IPI|GO:0005515|GOA|17474147//molec…
149	NM_001128620	P21 protein (Cdc42/Rac)-activated kinase 1	PAK1	5058	11	ATP binding|collagen binding|nucleotide binding|protein binding|protein binding|protein kinase activity|protein serine/threonine kinase activity|MAPK cascade|T cell costimulation|T cell receptor signaling pathway|actin cytoskeleton reorganization|actin cytoskeleton reorganization|actin cytoskeleton reorganization|apoptotic process|axon guidance|branching morphogenesis of a tube|negative regulatio…	molecular function|metal ion binding|IEA|GO:0046872|GOA|na//molecular function|protein binding|IPI|GO:0005515|GOA|19389374//molecular function|sequence-specific DNA binding|IEA|GO:0043565|GOA|na//molecular function|sequence-specific DNA binding transcription factor activity|IEA|GO:0003700|GOA|na//molecular function|zinc ion binding|IEA|GO:0008270|GOA|na//biological process|NLS-bearing substrate i…
150	NM_001014831	P21 protein (Cdc42/Rac)-activated kinase 4	PAK4	10298	19	ATP binding|nucleotide binding|protein kinase activity|protein serine/threonine kinase activity|apoptotic process|cell cycle|cell growth|cell migration|cell proliferation|cellular component movement|cytoskeleton organization|protein phosphorylation|signal transduction|Golgi apparatus|cytoplasm	molecular function|SUMO-specific protease activity|ISS|GO:0016929|GOA|na//molecular function|cysteine-type peptidase activity|IEA|GO:0008234|GOA|na//molecular function|endopeptidase activity|TAS|GO:0004175|GOA|10652325//molecular function|peptidase activity|IEA|GO:0008233|GOA|na//biological process|activation of cysteine-type endopeptidase activity involved in apoptotic process|IMP|GO:0006919|GOA…
151	NM_024594	Pantothenate kinase 3	PANK3	79646		ATP binding|nucleotide binding|pantothenate kinase activity|transferase activity|coenzyme A biosynthetic process|cytoplasm|nucleolus|nucleus	molecular function|protein binding|IPI|GO:0005515|GOA|19818707//molecular function|ubiquitin binding|IDA|GO:0043130|GOA|18775313//molecular function|ubiquitin protein ligase binding|IDA|GO:0031625|GOA|18775313//biological process|response to unfolded protein|IEA|GO:0006986|GOA|na//cellular component|Cdc48p-Npl4p-Ufd1p AAA ATPase complex|IDA|GO:0034098|GOA|18775313//cellular component|cytoplasm|IE…
152	NM_017851	Poly (ADP-ribose) polymerase family, member 16	PARP16	54956	15	NAD+ ADP-ribosyltransferase activity|transferase activity, transferring glycosyl groups|integral to membrane|membrane	molecular function|lipid binding|IEA|GO:0008289|GOA|na//molecular function|phosphatidylinositol-4,5-bisphosphate binding|IDA|GO:0005546|GOA|19118189//molecular function|protein binding|IPI|GO:0005515|GOA|19118189//biological process|positive regulation of synapse structural plasticity|IMP|GO:0051835|GOA|19118189//cellular component|cell projection|IEA|GO:0042995|GOA|na//cellular component|cytoske…
153	NM_001127366	Paired box 3	PAX3	5077	2	chromatin binding|protein binding|sequence-specific DNA binding|sequence-specific DNA binding|sequence-specific DNA binding transcription factor activity|sequence-specific distal enhancer binding RNA polymerase II transcription factor activity|apoptotic process|cell migration|developmental pigmentation|heart development|mammary gland specification|multicellular organismal development|muscle organ…	molecular function|PDZ domain binding|IEA|GO:0030165|GOA|na//molecular function|protein self-association|IEA|GO:0043621|GOA|na//biological process|protein homooligomerization|IEA|GO:0051260|GOA|na//cellular component|cell junction|IEA|GO:0030054|GOA|na//cellular component|cytoplasm|IEA|GO:0005737|GOA|na//cellular component|cytoskeleton|IEA|GO:0005856|GOA|na//cellular component|dendritic spine|IEA…
154	NM_014982	Pecanex homolog (Drosophila)	PCNX	22990	14	integral to membrane|membrane	molecular function|metal ion binding|IEA|GO:0046872|GOA|na//molecular function|zinc ion binding|IEA|GO:0008270|GOA|na//cellular component|aggresome|IDA|GO:0016235|GOA|18029348//cellular component|intracellular|IEA|GO:0005622|GOA|na//cellular component|nucleolus|IDA|GO:0005730|GOA|18029348//cellular component|nucleus|IDA|GO:0005634|GOA|18029348
155	NM_032223	Pecanex-like 3 (Drosophila)	PCNXL3	399909	11	integral to membrane|membrane	molecular function|DNA binding|IEA|GO:0003677|GOA|na//molecular function|metal ion binding|IEA|GO:0046872|GOA|na//molecular function|zinc ion binding|IEA|GO:0008270|GOA|na//biological process|regulation of transcription, DNA-dependent|IEA|GO:0006355|GOA|na//cellular component|intracellular|IEA|GO:0005622|GOA|na//cellular component|nucleus|IEA|GO:0005634|GOA|na
156	NM_001142386	Pyruvate dehydrogenase kinase, isozyme 3	PDK3	5165	X	ATP binding|nucleotide binding|protein binding|protein kinase activity|pyruvate dehydrogenase (acetyl-transferring) kinase activity|transferase activity|two-component sensor activity|carbohydrate metabolic process|glucose metabolic process|peptidyl-histidine phosphorylation|protein phosphorylation|protein phosphorylation|pyruvate metabolic process|regulation of acetyl-CoA biosynthetic process fro…	molecular function|receptor activity|IEA|GO:0004872|GOA|na//molecular function|transmembrane transporter activity|IEA|GO:0022857|GOA|na//biological process|cellular calcium ion homeostasis|IEA|GO:0006874|GOA|na//biological process|neurotransmitter transport|IEA|GO:0006836|GOA|na//cellular component|cell-cell junction|IEA|GO:0005911|GOA|na//cellular component|cytoplasm|IDA|GO:0005737|GOA|18029348/…
157	NM_002628	Profilin 2	PFN2	5217	3	actin binding|phosphatidylinositol-4,5-bisphosphate binding|protein binding|actin cytoskeleton organization|regulation of actin polymerization or depolymerization|actin cytoskeleton|cytoplasm	molecular function|glutaminase activity|NAS|GO:0004359|GOA|10719215//molecular function|hydrolase activity|IEA|GO:0016787|GOA|na//biological process|behavior|IEA|GO:0007610|GOA|na//biological process|cellular amino acid biosynthetic process|TAS|GO:0008652|GOA|na//biological process|cellular nitrogen compound metabolic process|TAS|GO:0034641|GOA|na//biological process|glutamate biosynthetic proces…
158	NM_001101802	PHD finger protein 21A	PHF21A	51317		DNA binding|chromatin binding|metal ion binding|zinc ion binding|blood coagulation|chromatin modification|negative regulation of transcription from RNA polymerase II promoter|regulation of transcription, DNA-dependent|suckling behavior|histone deacetylase complex|nucleoplasm|nucleus	cellular component|integral to membrane|IEA|GO:0016021|GOA|na//cellular component|membrane|IEA|GO:0016020|GOA|na
159	NM_025049	PIF1 5'-to-3' DNA helicase homolog (S. cerevisiae)	PIF1	80119	15	ATP binding|ATP-dependent 5'-3' DNA helicase activity|ATP-dependent 5'-3' DNA/RNA helicase activity|DNA binding|helicase activity|hydrolase activity|magnesium ion binding|nucleotide binding|single-stranded DNA-dependent ATP-dependent DNA helicase activity|telomeric DNA binding|negative regulation of telomerase activity|regulation of telomere maintenance|nuclear chromosome, telomeric region|nucleus
160	NM_133373	Phospholipase C, delta 3	PLCD3	113026	17	calcium ion binding|hydrolase activity|phosphatidylinositol phospholipase C activity|signal transducer activity|angiogenesis|intracellular signal transduction|labyrinthine layer blood vessel development|lipid catabolic process|regulation of cell proliferation|cleavage furrow|cytoplasm|membrane|membrane fraction|soluble fraction	molecular function|protein binding|IPI|GO:0005515|GOA|16964240//cellular component|intracellular membrane-bounded organelle|IDA|GO:0043231|GOA|18029348
161	NM_000445	Plectin	PLEC	5339	8	actin binding|protein binding|structural constituent of muscle|structural constituent of muscle|apoptotic process|cell junction assembly|cellular component disassembly involved in apoptosis|hemidesmosome assembly|hemidesmosome assembly|cell junction|contractile fiber|cytoplasm|cytosol|focal adhesion|hemidesmosome|insoluble fraction|intermediate filament cytoskeleton|plasma membrane|sarcolemma	molecular function|protein binding|IPI|GO:0005515|GOA|12923177//biological process|cell communication|NAS|GO:0007154|GOA|na//cellular component|cell surface|IEA|GO:0009986|GOA|na//cellular component|cytoplasm|IEA|GO:0005737|GOA|na//cellular component|intracellular|TAS|GO:0005622|GOA|9624153
162	NM_001080475	Pleckstrin homology domain containing, family M, member 3	PLEKHM3	389072	2	metal ion binding|intracellular signal transduction	molecular function|ATP binding|IEA|GO:0005524|GOA|na//molecular function|metal ion binding|IEA|GO:0046872|GOA|na//molecular function|nucleotide binding|IEA|GO:0000166|GOA|na//molecular function|protein binding|IPI|GO:0005515|GOA|16452507//molecular function|protein kinase activity|TAS|GO:0004672|GOA|14636577//molecular function|protein serine/threonine kinase activity|EXP|GO:0004674|GOA|na//molec…
163	NM_025179	Plexin A2	PLXNA2	5362		receptor activity|semaphorin receptor activity|axon guidance|centrosome localization|cerebellar granule cell precursor tangential migration|limb bud formation|multicellular organismal development|neural tube development|pharyngeal system development|regulation of cell migration|semaphorin-plexin signaling pathway|somitogenesis|integral to plasma membrane|intracellular|plasma membrane|semaphorin r…	molecular function|DNA binding|NAS|GO:0003677|GOA|11554746//molecular function|metal ion binding|IEA|GO:0046872|GOA|na//molecular function|protein C-terminus binding|IPI|GO:0008022|GOA|12052894//molecular function|zinc ion binding|IEA|GO:0008270|GOA|na//biological process|negative regulation of transcription, DNA-dependent|NAS|GO:0045892|GOA|11554746//cellular component|focal adhesion|IDA|GO:0005…
164	NM_002702	POU class 6 homeobox 1	POU6F1	5463		sequence-specific DNA binding|sequence-specific DNA binding transcription factor activity|brain development|heart development|muscle organ development|regulation of transcription, DNA-dependent|nucleus
165	NM_013261	Peroxisome proliferator-activated receptor gamma, coactivator 1 alpha	PPARGC1A	10891		DNA binding|RNA binding|RNA polymerase II transcription cofactor activity|androgen receptor binding|ligand-dependent nuclear receptor binding|ligand-dependent nuclear receptor transcription coactivator activity|nucleotide binding|protein binding|transcription coactivator activity|transcription factor binding|RNA splicing|androgen receptor signaling pathway|brown fat cell differentiation|cellular …	molecular function|metal ion binding|IEA|GO:0046872|GOA|na//molecular function|transferase activity, transferring acyl groups|IEA|GO:0016746|GOA|na//molecular function|zinc ion binding|IEA|GO:0008270|GOA|na//cellular component|integral to membrane|IEA|GO:0016021|GOA|na//cellular component|membrane|IEA|GO:0016020|GOA|na
166	NM_015053	Protein tyrosine phosphatase, receptor type, f polypeptide (PTPRF), interacting protein (liprin), alpha 4	PPFIA4	8497	1	protein binding|cell communication|cell surface|cytoplasm|intracellular	molecular function|calcium channel regulator activity|IEA|GO:0005246|GOA|na//molecular function|calcium ion binding|IEA|GO:0005509|GOA|na//molecular function|protein C-terminus binding|IEA|GO:0008022|GOA|na//molecular function|protein domain specific binding|IEA|GO:0019904|GOA|na//biological process|central nervous system development|TAS|GO:0007417|GOA|10520747//cellular component|intracellular|I…
167	NM_177968	Protein phosphatase, Mg2+/Mn2+ dependent, 1B	PPM1B	5495	2	hydrolase activity|magnesium ion binding|manganese ion binding|protein binding|protein serine/threonine phosphatase activity|protein serine/threonine phosphatase activity|cytokine-mediated signaling pathway|peptidyl-threonine dephosphorylation|protein dephosphorylation|protein dephosphorylation|cytosol|protein serine/threonine phosphatase complex	molecular function|guanyl-nucleotide exchange factor activity|IEA|GO:0005085|GOA|na//biological process|G-protein coupled receptor signaling pathway|TAS|GO:0007186|GOA|9582122//biological process|nervous system development|TAS|GO:0007399|GOA|9789079//biological process|small GTPase mediated signal transduction|IEA|GO:0007264|GOA|na//cellular component|intracellular|IEA|GO:0005622|GOA|na//cellular…
168	NM_032595	Protein phosphatase 1, regulatory subunit 9B	PPP1R9B	84687		actin binding|protein binding|protein phosphatase 1 binding|protein phosphatase inhibitor activity|RNA splicing|cell cycle arrest|cell differentiation|cell migration|cellular response to morphine|filopodium assembly|multicellular organismal development|negative regulation of cell growth|nervous system development|regulation of cell growth by extracellular stimulus|regulation of cell proliferation…	molecular function|GTP binding|IEA|GO:0005525|GOA|na//molecular function|GTPase activity|NAS|GO:0003924|GOA|9030196//molecular function|TPR domain binding|IEA|GO:0030911|GOA|na//molecular function|nucleotide binding|IEA|GO:0000166|GOA|na//biological process|GTP catabolic process|NAS|GO:0006184|GOA|9030196//biological process|adherens junction organization|ISS|GO:0034332|GOA|na//biological process…
169	NM_000945	Protein phosphatase 3, regulatory subunit B, alpha	PPP3R1	5534	2	calcium ion binding|calcium-dependent protein serine/threonine phosphatase activity|calmodulin binding|phosphoprotein phosphatase activity|NFAT protein import into nucleus|activation of pro-apoptotic gene products|apoptotic process|epithelial to mesenchymal transition|heart development|induction of apoptosis by intracellular signals|lung epithelial cell differentiation|patterning of blood vessels…	molecular function|DNA binding|IEA|GO:0003677|GOA|na//biological process|regulation of transcription, DNA-dependent|IEA|GO:0006355|GOA|na//cellular component|nucleus|IEA|GO:0005634|GOA|na
170	NM_014731	ProSAPiP1 protein	ProSAPiP1	9762	20	PDZ domain binding|protein self-association|protein homooligomerization|cell junction|cytoplasm|cytoskeleton|dendritic spine|plasma membrane|postsynaptic density|postsynaptic membrane|synapse	molecular function|ATP binding|IEA|GO:0005524|GOA|na//molecular function|ATPase activity|IDA|GO:0016887|GOA|16298340//molecular function|DNA binding|IDA|GO:0003677|GOA|16298340//molecular function|DNA helicase activity|IDA|GO:0003678|GOA|16298340//molecular function|actin binding|IEA|GO:0003779|GOA|na//molecular function|alpha-tubulin binding|IMP|GO:0043014|GOA|na//molecular function|hydrolase ac…
171	NM_001099780	Proteasome (prosome, macropain) subunit, beta type, 11	PSMB11	122706		peptidase activity|threonine-type endopeptidase activity|DNA damage response, signal transduction by p53 class mediator resulting in cell cycle arrest|M/G1 transition of mitotic cell cycle|RNA metabolic process|S phase of mitotic cell cycle|anaphase-promoting complex-dependent proteasomal ubiquitin-dependent protein catabolic process|antigen processing and presentation of exogenous peptide antige…	molecular function|metal ion binding|IEA|GO:0046872|GOA|na//molecular function|zinc ion binding|IEA|GO:0008270|GOA|na//biological process|regulation of transcription, DNA-dependent|IEA|GO:0006355|GOA|na//cellular component|cytoplasm|IDA|GO:0005737|GOA|18029348//cellular component|intracellular|IEA|GO:0005622|GOA|na//cellular component|nucleus|IDA|GO:0005634|GOA|18029348//cellular component|plasma…
172	NM_000314	Phosphatase and tensin homolog	PTEN	5728		PDZ domain binding|anaphase-promoting complex binding|enzyme binding|hydrolase activity|inositol-1,3,4,5-tetrakisphosphate 3-phosphatase activity|lipid binding|magnesium ion binding|phosphatidylinositol-3,4,5-trisphosphate 3-phosphatase activity|phosphatidylinositol-3,4,5-trisphosphate 3-phosphatase activity|phosphatidylinositol-3,4-bisphosphate 3-phosphatase activity|phosphatidylinositol-3-phosp…	molecular function|molecular_function|ND|GO:0003674|GOA|na//biological process|biological_process|ND|GO:0008150|GOA|na//cellular component|cellular_component|ND|GO:0005575|GOA|na//cellular component|integral to membrane|IEA|GO:0016021|GOA|na//cellular component|membrane|IEA|GO:0016020|GOA|na
173	NM_032932	RAB11 family interacting protein 4 (class II)	RAB11FIP4	84440	17	ADP-ribosylation factor binding|Rab GTPase binding|calcium ion binding|protein binding|protein homodimerization activity|cytokinesis|interspecies interaction between organisms|transport|cleavage furrow|endocytic vesicle|endosome|membrane|midbody|recycling endosome membrane	molecular function|molecular_function|ND|GO:0003674|GOA|na//biological process|biological_process|ND|GO:0008150|GOA|na//cellular component|cellular_component|ND|GO:0005575|GOA|na//cellular component|cytoplasm|IEA|GO:0005737|GOA|na
174	NM_016530	RAB8B, member RAS oncogene family	RAB8B	51762	15	GTP binding|GTPase activity|TPR domain binding|nucleotide binding|GTP catabolic process|adherens junction organization|positive regulation of cell projection organization|positive regulation of corticotropin secretion|protein transport|small GTPase mediated signal transduction|cell tip|cellular_component|cytoplasmic vesicle|mitochondrion|perinuclear region of cytoplasm|plasma membrane	molecular function|NAD+ ADP-ribosyltransferase activity|IEA|GO:0003950|GOA|na//molecular function|transferase activity, transferring glycosyl groups|IEA|GO:0016757|GOA|na//cellular component|integral to membrane|IEA|GO:0016021|GOA|na//cellular component|membrane|IEA|GO:0016020|GOA|na
175	NM_016339	Rap guanine nucleotide exchange factor (GEF)-like 1	RAPGEFL1	51195		guanyl-nucleotide exchange factor activity|G-protein coupled receptor signaling pathway|nervous system development|small GTPase mediated signal transduction|intracellular|membrane fraction	molecular function|protein binding|IPI|GO:0005515|GOA|na//biological process|cell growth|IMP|GO:0016049|GOA|na//biological process|cellular protein localization|IMP|GO:0034613|GOA|na//biological process|cellular response to amino acid stimulus|IMP|GO:0071230|GOA|na//biological process|cholesterol homeostasis|IMP|GO:0042632|GOA|na//biological process|endosome localization|ISS|GO:0032439|GOA|na//bi…
176	NM_000964	Retinoic acid receptor, alpha	RARA	5914		chromatin DNA binding|enzyme binding|metal ion binding|protein binding|protein domain specific binding|protein heterodimerization activity|protein kinase A binding|protein kinase B binding|receptor activity|receptor binding|retinoic acid binding|retinoic acid receptor activity|retinoic acid-responsive element binding|sequence-specific DNA binding|sequence-specific DNA binding transcription factor…	molecular function|WD40-repeat domain binding|IPI|GO:0071987|GOA|19966869//molecular function|cysteine-type peptidase activity|IEA|GO:0008234|GOA|na//molecular function|peptidase activity|IEA|GO:0008233|GOA|na//molecular function|protein binding|IPI|GO:0005515|GOA|na//molecular function|ubiquitin thiolesterase activity|IEA|GO:0004221|GOA|na//molecular function|ubiquitin-specific protease activity…
177	NM_001198844	RNA binding motif protein 4	RBM4	5936		RNA binding|mRNA 3'-UTR binding|mRNA binding|metal ion binding|miRNA binding|nucleotide binding|pre-mRNA binding|protein binding|zinc ion binding|RNA processing|RNA splicing|cell differentiation|cellular response to stress|circadian regulation of gene expression|entrainment of circadian clock by photoperiod|gene silencing by RNA|mRNA processing|negative regulation of translation|negative regulati…	cellular component|integral to membrane|IEA|GO:0016021|GOA|na//cellular component|membrane|IEA|GO:0016020|GOA|na
178	NM_001008710	RNA binding protein with multiple splicing	RBPMS	11030	8	RNA binding|nucleotide binding|poly(A) RNA binding|protein binding|transcription coactivator activity|RNA processing|positive regulation of SMAD protein import into nucleus|positive regulation of pathway-restricted SMAD protein phosphorylation|regulation of transcription, DNA-dependent|cytoplasm|nucleus	molecular function|metal ion binding|IEA|GO:0046872|GOA|na//molecular function|zinc ion binding|IEA|GO:0008270|GOA|na//cellular component|intracellular|IEA|GO:0005622|GOA|na
179	NM_002904	RD RNA binding protein	RDBP	7936	6	RNA binding|nucleotide binding|biological_process|gene expression|positive regulation of viral transcription|regulation of transcription, DNA-dependent|transcription elongation from RNA polymerase II promoter|transcription from RNA polymerase II promoter|viral reproduction|mitochondrion|nucleolus|nucleoplasm|nucleus|nucleus	molecular function|metal ion transmembrane transporter activity|IEA|GO:0046873|GOA|na//biological process|ion transport|IEA|GO:0006811|GOA|na//biological process|transmembrane transport|IEA|GO:0055085|GOA|na//biological process|zinc ion transport|IEA|GO:0006829|GOA|na//cellular component|integral to membrane|IEA|GO:0016021|GOA|na//cellular component|membrane|IEA|GO:0016020|GOA|na
180	NM_006480	Regulator of G-protein signaling 14	RGS14	10636	5	GDP-dissociation inhibitor activity|GTPase activating protein binding|GTPase activator activity|GTPase activator activity|microtubule binding|protein kinase binding|receptor signaling complex scaffold activity|receptor signaling protein activity|cell cycle|cell division|chromosome segregation|learning|long-term memory|long-term synaptic potentiation|mitosis|negative regulation of ERK1 and ERK2 ca…	molecular function|ATP binding|IEA|GO:0005524|GOA|na//molecular function|ethanolamine kinase activity|IDA|GO:0004305|GOA|11044454//molecular function|nucleotide binding|IEA|GO:0000166|GOA|na//biological process|phosphatidylethanolamine biosynthetic process|IDA|GO:0006646|GOA|11044454//biological process|phospholipid biosynthetic process|IEA|GO:0008654|GOA|na//cellular component|cytoplasm|NAS|GO:0…
181	NM_001204416	Regulator of G-protein signaling 6	RGS6	9628		GTPase activator activity|signal transducer activity|G-protein coupled receptor signaling pathway|intracellular signal transduction|negative regulation of signal transduction|positive regulation of GTPase activity|positive regulation of GTPase activity|positive regulation of neuron differentiation|regulation of G-protein coupled receptor protein signaling pathway|termination of G-protein coupled …	molecular function|DNA binding|IEA|GO:0003677|GOA|na//molecular function|metal ion binding|IEA|GO:0046872|GOA|na//molecular function|zinc ion binding|IEA|GO:0008270|GOA|na//biological process|regulation of transcription, DNA-dependent|IEA|GO:0006355|GOA|na//cellular component|intracellular|IEA|GO:0005622|GOA|na//cellular component|nucleolus|IDA|GO:0005730|GOA|18029348//cellular component|nucleus|…
182	NM_000539	Rhodopsin	RHO	6010	3	G-protein coupled receptor activity|metal ion binding|photoreceptor activity|protein binding|receptor activity|signal transducer activity|G-protein coupled receptor signaling pathway|cellular response to light stimulus|phototransduction, visible light|protein phosphorylation|protein-chromophore linkage|response to stimulus|retina development in camera-type eye|rhodopsin mediated phototransduction…	molecular function|ATP binding|NAS|GO:0005524|GOA|14517247//molecular function|kinase activity|NAS|GO:0016301|GOA|14517247//molecular function|nucleotide binding|IEA|GO:0000166|GOA|na//molecular function|protein kinase activator activity|IEA|GO:0030295|GOA|na//molecular function|protein kinase activity|NAS|GO:0004672|GOA|14517247//molecular function|protein kinase binding|IEA|GO:0019901|GOA|na//m…
183	NM_152470	Ring finger protein 165	RNF165	494470		metal ion binding|zinc ion binding	cellular component|cytoplasm|IEA|GO:0005737|GOA|na
184	NM_002943	RAR-related orphan receptor A	RORA	6095		ligand-activated sequence-specific DNA binding RNA polymerase II transcription factor activity|metal ion binding|protein binding|receptor activity|sequence-specific DNA binding|sequence-specific DNA binding transcription factor activity|steroid hormone receptor activity|zinc ion binding|cGMP metabolic process|cerebellar Purkinje cell differentiation|gene expression|intracellular receptor mediated…	molecular function|metal ion binding|IEA|GO:0046872|GOA|na//molecular function|zinc ion binding|IEA|GO:0008270|GOA|na
185	NM_001127897	RPGRIP1-like	RPGRIP1L	23322	16	protein binding|thromboxane A2 receptor binding|brain development|camera-type eye development|cerebellum development|cilium assembly|corpus callosum development|determination of left/right symmetry|embryonic forelimb morphogenesis|embryonic hindlimb morphogenesis|head development|in utero embryonic development|kidney development|lateral ventricle development|limb morphogenesis|liver development|n…	molecular function|beta-glucosidase activity|IDA|GO:0008422|GOA|11489889//molecular function|glucosylceramidase activity|IEA|GO:0004348|GOA|na//molecular function|hydrolase activity, acting on glycosyl bonds|IEA|GO:0016798|GOA|na//biological process|bile acid metabolic process|IDA|GO:0008206|GOA|17105727//biological process|bile acid metabolic process|TAS|GO:0008206|GOA|11489889//biological proce…
186	NM_031309	Scratch homolog 1, zinc finger protein (Drosophila)	SCRT1	83482	8	DNA binding|metal ion binding|sequence-specific DNA binding transcription factor activity|zinc ion binding|regulation of transcription, DNA-dependent|regulation of transcription, DNA-dependent|intracellular|nucleus	molecular function|molecular_function|ND|GO:0003674|GOA|na//biological process|spermatogenesis|NAS|GO:0007283|GOA|na//cellular component|cellular_component|ND|GO:0005575|GOA|na
187	NM_152753	Signal peptide, CUB domain, EGF-like 3	SCUBE3	222663	6	calcium ion binding|protein binding|protein heterooligomerization|protein homooligomerization|cell surface|extracellular region	biological process|cullin deneddylation|IDA|GO:0010388|GOA|19141280//cellular component|cytoplasm|IDA|GO:0005737|GOA|18029348//cellular component|nucleus|IEA|GO:0005634|GOA|na//cellular component|signalosome|IDA|GO:0008180|GOA|18850735
188	NM_024077	SECIS binding protein 2	SECISBP2	79048	9	RNA binding|mRNA 3'-UTR binding|translation|mitochondrion|nucleus	cellular component|centrosome|IDA|GO:0005813|GOA|na//cellular component|cytoplasm|IEA|GO:0005737|GOA|na//cellular component|cytoskeleton|IEA|GO:0005856|GOA|na//cellular component|nucleolus|IDA|GO:0005730|GOA|na//cellular component|nucleus|IEA|GO:0005634|GOA|na//cellular component|spindle pole|IDA|GO:0000922|GOA|na
189	NM_001203244	Sema domain, immunoglobulin domain (Ig), transmembrane domain (TM) and short cytoplasmic domain, (semaphorin) 4G	SEMA4G	57715		receptor activity|cell differentiation|multicellular organismal development|nervous system development|integral to membrane|plasma membrane	molecular function|calcium ion binding|IEA|GO:0005509|GOA|na//biological process|regulation of fat cell differentiation|IEA|GO:0045598|GOA|na//cellular component|integral to membrane|IEA|GO:0016021|GOA|na//cellular component|membrane|IEA|GO:0016020|GOA|na
190	NM_014554	SUMO1/sentrin specific peptidase 1	SENP1	29843	12	SUMO-specific protease activity|cysteine-type peptidase activity|endopeptidase activity|peptidase activity|activation of cysteine-type endopeptidase activity involved in apoptotic process|induction of apoptosis by extracellular signals|protein desumoylation|proteolysis|cytoplasm|nucleus	molecular function|RNA binding|IEA|GO:0003723|GOA|na//molecular function|mRNA 3'-UTR binding|IDA|GO:0003730|GOA|16962588//biological process|translation|IEA|GO:0006412|GOA|na//cellular component|mitochondrion|IEA|GO:0005739|GOA|na//cellular component|nucleus|IEA|GO:0005634|GOA|na
191	NM_013368	SERTA domain containing 3	SERTAD3	29946		protein binding|negative regulation of cell growth|positive regulation of transcription, DNA-dependent|nucleus	molecular function|hormone binding|ISS|GO:0042562|GOA|12802337//molecular function|identical protein binding|IEA|GO:0042802|GOA|na//molecular function|protein heterodimerization activity|IEA|GO:0046982|GOA|na//molecular function|receptor activity|IEA|GO:0004872|GOA|na//biological process|fatty acid oxidation|ISS|GO:0019395|GOA|12802337//biological process|hormone-mediated signaling pathway|ISS|GO…
192	NM_001098509	Small G protein signaling modulator 2	SGSM2	9905		Rab GTPase activator activity|intracellular	molecular function|ATP binding|IEA|GO:0005524|GOA|na//molecular function|nucleotide binding|IEA|GO:0000166|GOA|na//molecular function|pantothenate kinase activity|IEA|GO:0004594|GOA|na//molecular function|transferase activity|IEA|GO:0016740|GOA|na//biological process|coenzyme A biosynthetic process|IEA|GO:0015937|GOA|na//cellular component|cytoplasm|IDA|GO:0005737|GOA|18029348//cellular component…
193	NM_001145204	Shisa homolog 9 (Xenopus laevis)	SHISA9	729993	16	regulation of short-term neuronal synaptic plasticity|cell junction|cell projection|dendritic spine membrane|integral to membrane|ionotropic glutamate receptor complex|plasma membrane|synapse	molecular function|metal ion binding|IEA|GO:0046872|GOA|na//molecular function|sequence-specific DNA binding|IEA|GO:0043565|GOA|na//molecular function|sequence-specific DNA binding transcription factor activity|IEA|GO:0003700|GOA|na//molecular function|zinc ion binding|IEA|GO:0008270|GOA|na//cellular component|intracellular|IEA|GO:0005622|GOA|na//cellular component|nucleus|IEA|GO:0005634|GOA|na
194	NM_005116	Solute carrier family 23 (nucleobase transporters), member 2	SLC23A2	9962		L-ascorbate:sodium symporter activity|L-ascorbic acid transporter activity|nucleobase transmembrane transporter activity|sodium-dependent L-ascorbate transmembrane transporter activity|sodium-dependent multivitamin transmembrane transporter activity|symporter activity|transporter activity|L-ascorbic acid metabolic process|L-ascorbic acid metabolic process|L-ascorbic acid transport|ion transport|m…
195	NM_153646	Solute carrier family 24 (sodium/potassium/calcium exchanger), member 4	SLC24A4	123041	14	antiporter activity|symporter activity|calcium ion transport|ion transport|potassium ion transport|sodium ion transport|transmembrane transport|integral to membrane|plasma membrane	molecular function|methyltransferase activity|IEA|GO:0008168|GOA|na//molecular function|transferase activity|IEA|GO:0016740|GOA|na//cellular component|cytoplasm|IEA|GO:0005737|GOA|na//cellular component|nucleus|IEA|GO:0005634|GOA|na
196	NM_001006641	Solute carrier family 25 (mitochondrial carrier; phosphate carrier), member 25	SLC25A25	114789	9	binding|calcium ion binding|transmembrane transport|integral to membrane|membrane|mitochondrial inner membrane|mitochondrion	molecular function|GTPase activator activity|IEA|GO:0005096|GOA|na//molecular function|Rho guanyl-nucleotide exchange factor activity|IDA|GO:0005089|GOA|12775584//molecular function|Rho guanyl-nucleotide exchange factor activity|ISS|GO:0005089|GOA|na//molecular function|guanyl-nucleotide exchange factor activity|IEA|GO:0005085|GOA|na//molecular function|protein binding|IPI|GO:0005515|GOA|12775584…
197	NM_018375	Solute carrier family 39 (zinc transporter), member 9	SLC39A9	55334	14	metal ion transmembrane transporter activity|ion transport|transmembrane transport|zinc ion transport|integral to membrane|membrane	molecular function|ATP binding|IDA|GO:0005524|GOA|16522649//molecular function|ATP-dependent 5'-3' DNA helicase activity|IDA|GO:0043141|GOA|16522649//molecular function|ATP-dependent 5'-3' DNA/RNA helicase activity|IDA|GO:0033682|GOA|16522649//molecular function|DNA binding|IEA|GO:0003677|GOA|na//molecular function|helicase activity|IEA|GO:0004386|GOA|na//molecular function|hydrolase activity|IEA…
198	NM_015092	Smg-1 homolog, phosphatidylinositol 3-kinase-related kinase (C. elegans)	SMG1	23049	16	ATP binding|metal ion binding|nucleotide binding|protein binding|protein kinase activity|protein serine/threonine kinase activity|protein serine/threonine kinase activity|protein serine/threonine kinase activity|DNA repair|RNA metabolic process|gene expression|mRNA export from nucleus|mRNA metabolic process|nuclear-transcribed mRNA catabolic process, nonsense-mediated decay|nuclear-transcribed mR…	molecular function|molecular_function|ND|GO:0003674|GOA|na//molecular function|nucleic acid binding|IEA|GO:0003676|GOA|na//biological process|DNA integration|IEA|GO:0015074|GOA|na//biological process|biological_process|ND|GO:0008150|GOA|na//cellular component|cellular_component|ND|GO:0005575|GOA|na//cellular component|integral to membrane|IEA|GO:0016021|GOA|na//cellular component|membrane|IEA|GO:…
199	NM_006943	SRY (sex determining region Y)-box 12	SOX12	6666	20	DNA binding|RNA polymerase II core promoter proximal region sequence-specific DNA binding transcription factor activity involved in positive regulation of transcription|RNA polymerase II transcription coactivator activity|transcription regulatory region sequence-specific DNA binding|cell fate commitment|positive regulation of transcription from RNA polymerase II promoter|regulation of transcripti…	molecular function|ATP binding|IEA|GO:0005524|GOA|na//molecular function|DNA binding|IEA|GO:0003677|GOA|na//molecular function|helicase activity|IEA|GO:0004386|GOA|na//molecular function|hydrolase activity, acting on acid anhydrides|IEA|GO:0016817|GOA|na//molecular function|nucleotide binding|IEA|GO:0000166|GOA|na//molecular function|protein binding|IPI|GO:0005515|GOA|16554032//biological process…
200	NM_006940	SRY (sex determining region Y)-box 5	SOX5	6660		DNA binding|protein binding|sequence-specific DNA binding transcription factor activity|cellular response to transforming growth factor beta stimulus|positive regulation of cartilage development|positive regulation of chondrocyte differentiation|positive regulation of mesenchymal stem cell differentiation|regulation of transcription, DNA-dependent|transcription from RNA polymerase II promoter|nuc…	molecular function|receptor activity|IEA|GO:0004872|GOA|na//molecular function|semaphorin receptor activity|ISS|GO:0017154|GOA|na//biological process|axon guidance|TAS|GO:0007411|GOA|na//biological process|centrosome localization|IEA|GO:0051642|GOA|na//biological process|cerebellar granule cell precursor tangential migration|IEA|GO:0021935|GOA|na//biological process|limb bud formation|IEA|GO:0060…
201	NM_001128210	Sprouty-related, EVH1 domain containing 2	SPRED2	200734	2	protein binding|stem cell factor receptor binding|inactivation of MAPK activity|multicellular organismal development|regulation of signal transduction|cytoplasm|cytoplasmic vesicle|plasma membrane|transport vesicle membrane	molecular function|glutamate receptor binding|IEA|GO:0035254|GOA|na//molecular function|protein binding|IPI|GO:0005515|GOA|16713569//biological process|Golgi to plasma membrane protein transport|IEA|GO:0043001|GOA|na//cellular component|dendrite|IEA|GO:0030425|GOA|na//cellular component|membrane fraction|IEA|GO:0005624|GOA|na//cellular component|synaptic vesicle membrane|IEA|GO:0030672|GOA|na//ce…
202	NM_001042758	SLIT-ROBO Rho GTPase activating protein 2	SRGAP2	23380		GTPase activator activity|axon guidance|regulation of small GTPase mediated signal transduction|signal transduction|small GTPase mediated signal transduction|cytosol|intracellular|mitochondrial inner membrane	molecular function|ATP binding|IEA|GO:0005524|GOA|na//molecular function|calmodulin binding|IEA|GO:0005516|GOA|na//molecular function|inositol-1,4,5-trisphosphate 3-kinase activity|IEA|GO:0008440|GOA|na//molecular function|kinase activity|IEA|GO:0016301|GOA|na//molecular function|nucleotide binding|IEA|GO:0000166|GOA|na//molecular function|transferase activity|IEA|GO:0016740|GOA|na//cellular comp…
203	NM_033389	Slingshot homolog 2 (Drosophila)	SSH2	85464		actin binding|hydrolase activity|phosphoprotein phosphatase activity|protein tyrosine phosphatase activity|protein tyrosine/serine/threonine phosphatase activity|actin cytoskeleton organization|protein dephosphorylation|regulation of actin polymerization or depolymerization|regulation of axonogenesis|regulation of lamellipodium assembly|cytoplasm|cytoskeleton	molecular function|DNA binding|IEA|GO:0003677|GOA|na//molecular function|metal ion binding|IEA|GO:0046872|GOA|na//molecular function|sequence-specific DNA binding transcription factor activity|NAS|GO:0003700|GOA|11274425//molecular function|zinc ion binding|IEA|GO:0008270|GOA|na//biological process|regulation of transcription, DNA-dependent|NAS|GO:0006355|GOA|11274425//biological process|regulati…
204	NM_006011	ST8 alpha-N-acetyl-neuraminide alpha-2,8-sialyltransferase 2	ST8SIA2	8128	15	alpha-N-acetylneuraminate alpha-2,8-sialyltransferase activity|sialic acid binding|N-glycan processing|axon guidance|carbohydrate metabolic process|cellular protein metabolic process|ganglioside biosynthetic process|nervous system development|oligosaccharide metabolic process|post-translational protein modification|protein N-linked glycosylation via asparagine|protein glycosylation|protein modifi…	cellular component|integral to membrane|IEA|GO:0016021|GOA|na//cellular component|membrane|IEA|GO:0016020|GOA|na
205	NM_005990	Serine/threonine kinase 10	STK10	6793		ATP binding|nucleotide binding|polo kinase kinase activity|protein binding|protein homodimerization activity|protein serine/threonine kinase activity|cell cycle|lymphocyte aggregation|protein autophosphorylation|protein phosphorylation|regulation of lymphocyte migration|plasma membrane	molecular function|ATP binding|IEA|GO:0005524|GOA|na//molecular function|nucleotide binding|IEA|GO:0000166|GOA|na//molecular function|protein serine/threonine kinase activity|IEA|GO:0004674|GOA|na//cellular component|cell junction|IDA|GO:0030054|GOA|18029348//cellular component|cytoplasm|IDA|GO:0005737|GOA|18029348//cellular component|nucleus|IDA|GO:0005634|GOA|18029348
206	NM_001039877	Striatin, calmodulin binding protein 4	STRN4	29888		armadillo repeat domain binding|calmodulin binding|protein binding|protein complex binding|protein phosphatase 2A binding|biological_process|cytoplasm|membrane|protein phosphatase type 2A complex	molecular function|actin binding|IEA|GO:0003779|GOA|na//molecular function|protein binding|IPI|GO:0005515|GOA|11278317//molecular function|protein phosphatase 1 binding|NAS|GO:0008157|GOA|11278317//molecular function|protein phosphatase inhibitor activity|NAS|GO:0004864|GOA|11278317//biological process|RNA splicing|NAS|GO:0008380|GOA|11278317//biological process|cell cycle arrest|TAS|GO:0007050|G…
207	NM_003164	Syntaxin 5	STX5	6811		SNAP receptor activity|protein N-terminus binding|ER to Golgi vesicle-mediated transport|intracellular protein transport|retrograde transport, endosome to Golgi|vesicle fusion with Golgi apparatus|vesicle targeting|Golgi apparatus|Golgi membrane|SNARE complex|endoplasmic reticulum|endoplasmic reticulum-Golgi intermediate compartment membrane|integral to membrane|membrane|nucleolus|nucleus	molecular function|chloride channel activity|IEA|GO:0005254|GOA|na//molecular function|ion channel activity|IEA|GO:0005216|GOA|na//molecular function|protein binding|IPI|GO:0005515|GOA|18577513//biological process|ion transport|IEA|GO:0006811|GOA|na//cellular component|chloride channel complex|IEA|GO:0034707|GOA|na//cellular component|integral to membrane|IEA|GO:0016021|GOA|na//cellular component…
208	NM_014849	Synaptic vesicle glycoprotein 2A	SV2A	9900		receptor activity|transmembrane transporter activity|cellular calcium ion homeostasis|neurotransmitter transport|cell-cell junction|cytoplasm|cytoplasmic vesicle|endoplasmic reticulum|integral to membrane|membrane|neuromuscular junction|synaptic vesicle membrane	molecular function|DNA binding|IEA|GO:0003677|GOA|na//biological process|cell differentiation|IEA|GO:0030154|GOA|na//biological process|multicellular organismal development|IEA|GO:0007275|GOA|na//biological process|nervous system development|IEA|GO:0007399|GOA|na//biological process|regulation of transcription, DNA-dependent|IEA|GO:0006355|GOA|na//cellular component|nucleus|IEA|GO:0005634|GOA|na
209	NM_004711	Synaptogyrin 1	SYNGR1	9145	22	protein targeting|regulation of long-term neuronal synaptic plasticity|regulation of short-term neuronal synaptic plasticity|cell junction|integral to plasma membrane|melanosome|membrane|synapse|synaptic vesicle membrane	molecular function|ADP-ribosylation factor binding|IPI|GO:0030306|GOA|16148947//molecular function|Rab GTPase binding|IPI|GO:0017137|GOA|12470645//molecular function|calcium ion binding|IEA|GO:0005509|GOA|na//molecular function|protein binding|IPI|GO:0005515|GOA|12470645//molecular function|protein homodimerization activity|IDA|GO:0042803|GOA|12470645//biological process|cytokinesis|IMP|GO:000091…
210	NM_152280	Synaptotagmin XI	SYT11	23208	1	calcium ion binding|calcium-dependent phospholipid binding|protein binding|transporter activity|cell junction|cytoplasmic vesicle|integral to plasma membrane|membrane|synapse|synaptic vesicle membrane	molecular function|protein kinase inhibitor activity|IEA|GO:0004860|GOA|na//cellular component|cytoplasm|IEA|GO:0005737|GOA|na//cellular component|cytosol|IEA|GO:0005829|GOA|na//cellular component|nucleus|IEA|GO:0005634|GOA|na
211	NM_001136504	Synaptotagmin II	SYT2	127833	1	metal ion binding|protein binding|transporter activity|neurotransmitter secretion|synaptic transmission|cell junction|chromaffin granule membrane|cytoplasmic vesicle|endocytic vesicle membrane|integral to membrane|intracellular membrane-bounded organelle|plasma membrane|synapse|synaptic vesicle membrane	molecular function|actin binding|IDA|GO:0003779|GOA|11832213//molecular function|hydrolase activity|IEA|GO:0016787|GOA|na//molecular function|phosphoprotein phosphatase activity|IDA|GO:0004721|GOA|11832213//molecular function|protein tyrosine phosphatase activity|IEA|GO:0004725|GOA|na//molecular function|protein tyrosine/serine/threonine phosphatase activity|IBA|GO:0008138|GOA|na//biological proc…
212	NM_001001522	Transgelin	TAGLN	6876	11	actin binding|muscle organ development|cytoplasm	molecular function|ankyrin binding|NAS|GO:0030506|GOA|11854288//molecular function|enzyme binding|NAS|GO:0019899|GOA|11854288//biological process|RNA metabolic process|TAS|GO:0016070|GOA|na//biological process|gene expression|TAS|GO:0010467|GOA|na//biological process|mRNA metabolic process|TAS|GO:0016071|GOA|na//biological process|nuclear-transcribed mRNA catabolic process, deadenylation-dependen…
213	NM_020791	TAO kinase 1	TAOK1	57551		ATP binding|kinase activity|nucleotide binding|protein kinase activator activity|protein kinase activity|protein kinase binding|protein serine/threonine kinase activity|protein serine/threonine kinase activity|transferase activity|DNA repair|G2/M transition DNA damage checkpoint|M phase of mitotic cell cycle|apoptotic process|mitotic cell cycle|mitotic prometaphase|positive regulation of JNK casc…	cellular component|plasma membrane|IEA|GO:0005886|GOA|na
214	NM_144582	Testis expressed 261	TEX261	113419		positive regulation of apoptotic process|integral to membrane|membrane	molecular function|DNA binding|IDA|GO:0003677|GOA|na//molecular function|chromatin binding|IDA|GO:0003682|GOA|na//cellular component|chromosome|IEA|GO:0005694|GOA|na//cellular component|nucleolus|IDA|GO:0005730|GOA|18029348//cellular component|nucleus|IDA|GO:0005634|GOA|18029348
215	NM_199334	Thyroid hormone receptor, alpha	THRA	7067	17	TBP-class protein binding|metal ion binding|protein binding|protein domain specific binding|receptor activity|sequence-specific DNA binding|sequence-specific DNA binding transcription factor activity|steroid hormone receptor activity|thyroid hormone binding|thyroid hormone binding|thyroid hormone receptor activity|transcription factor binding|transcription regulatory region DNA binding|zinc ion b…
216	NM_001126339	Thiamine triphosphatase	THTPA	79178		hydrolase activity|thiamin-triphosphatase activity|thiamin-triphosphatase activity|dephosphorylation|generation of precursor metabolites and energy|small molecule metabolic process|thiamine metabolic process|thiamine-containing compound metabolic process|vitamin metabolic process|water-soluble vitamin metabolic process|cytoplasm|cytosol|nucleolus|nucleus|soluble fraction	molecular function|molecular_function|ND|GO:0003674|GOA|na//biological process|negative regulation of protein phosphorylation|ISS|GO:0001933|GOA|na//biological process|positive regulation of protein phosphorylation|ISS|GO:0001934|GOA|na//biological process|positive regulation of translation|ISS|GO:0045727|GOA|na//biological process|response to endoplasmic reticulum stress|ISS|GO:0034976|GOA|na//b…
217	NM_012458	Translocase of inner mitochondrial membrane 13 homolog (yeast)	TIMM13	26517	19	metal ion binding|zinc ion binding|chaperone-mediated protein transport|protein import into mitochondrial inner membrane|protein targeting to mitochondrion|sensory perception of sound|membrane|mitochondrial inner membrane|mitochondrial intermembrane space protein transporter complex|mitochondrion	molecular function|calcium ion binding|IEA|GO:0005509|GOA|na//molecular function|hydrolase activity|IEA|GO:0016787|GOA|na//molecular function|phosphatidylinositol phospholipase C activity|IEA|GO:0004435|GOA|na//molecular function|signal transducer activity|IEA|GO:0004871|GOA|na//biological process|angiogenesis|IEA|GO:0001525|GOA|na//biological process|intracellular signal transduction|IEA|GO:0035…
218	NM_017728	Transmembrane protein 104	TMEM104	54868	17	molecular_function|biological_process|cellular_component|integral to membrane|membrane	molecular function|calcium ion binding|IEA|GO:0005509|GOA|na//biological process|lymphangiogenesis|IMP|GO:0001946|GOA|19935664//biological process|lymphangiogenesis|ISS|GO:0001946|GOA|na//biological process|multicellular organismal development|IEA|GO:0007275|GOA|na//biological process|sprouting angiogenesis|ISS|GO:0002040|GOA|na//biological process|venous blood vessel morphogenesis|ISS|GO:0048845…
219	NM_153266	Transmembrane protein 151A	TMEM151A	256472	11	integral to membrane|membrane
220	NM_003747	Tankyrase, TRF1-interacting ankyrin-related ADP-ribose polymerase	TNKS	8658	8	NAD+ ADP-ribosyltransferase activity|metal ion binding|protein binding|transferase activity, transferring glycosyl groups|zinc ion binding|Wnt receptor signaling pathway|mRNA transport|mitotic spindle organization|negative regulation of DNA binding|peptidyl-serine phosphorylation|peptidyl-threonine phosphorylation|positive regulation of canonical Wnt receptor signaling pathway|positive regulation…	molecular function|nucleotide binding|IEA|GO:0000166|GOA|na//molecular function|poly(U) RNA binding|IEA|GO:0008266|GOA|na//molecular function|single-stranded RNA binding|IEA|GO:0003727|GOA|na//biological process|stem cell development|IEA|GO:0048864|GOA|na//cellular component|cytoplasm|IEA|GO:0005737|GOA|na//cellular component|polysome|IEA|GO:0005844|GOA|na
221	NM_033396	Tankyrase 1 binding protein 1, 182kDa	TNKS1BP1	85456		ankyrin binding|enzyme binding|RNA metabolic process|gene expression|mRNA metabolic process|nuclear-transcribed mRNA catabolic process, deadenylation-dependent decay|nuclear-transcribed mRNA poly(A) tail shortening|telomere maintenance via telomerase|chromosome|cytoplasm|cytoskeleton|cytosol|nuclear telomeric heterochromatin|nucleus	molecular function|ligand-activated sequence-specific DNA binding RNA polymerase II transcription factor activity|IMP|GO:0004879|GOA|18021396//molecular function|protein binding transcription factor activity|IDA|GO:0000988|GOA|18021396//molecular function|sequence-specific DNA binding transcription factor activity|IMP|GO:0003700|GOA|18021396//molecular function|transcription regulatory region DNA…
222	NM_001136195	Transportin 2	TNPO2	30000	19	binding|nuclear localization sequence binding|protein transporter activity|intracellular protein transport|cytoplasm|nucleus	biological process|positive regulation of apoptotic process|IEA|GO:0043065|GOA|na//cellular component|integral to membrane|IEA|GO:0016021|GOA|na//cellular component|membrane|IEA|GO:0016020|GOA|na
223	NM_001024843	Trinucleotide repeat containing 6B	TNRC6B	23112	22	RNA binding|nucleotide binding|gene silencing by RNA|regulation of translation|cytoplasm|cytoplasmic mRNA processing body	molecular function|calcium ion binding|IEA|GO:0005509|GOA|na//molecular function|calcium-dependent phospholipid binding|IEA|GO:0005544|GOA|na//molecular function|protein binding|IPI|GO:0005515|GOA|16189514//molecular function|transporter activity|IEA|GO:0005215|GOA|na//cellular component|cell junction|IEA|GO:0030054|GOA|na//cellular component|cytoplasmic vesicle|IEA|GO:0031410|GOA|na//cellular co…
224	NM_003288	Tumor protein D52-like 2	TPD52L2	7165		protein binding|protein homodimerization activity|regulation of cell proliferation|cytoplasm|perinuclear region of cytoplasm	molecular function|beta-catenin binding|IDA|GO:0008013|GOA|na//molecular function|phosphatidylinositol-4,5-bisphosphate binding|IDA|GO:0005546|GOA|na//molecular function|phosphatidylinositol-4,5-bisphosphate binding|IMP|GO:0005546|GOA|17925383//molecular function|protein binding|IPI|GO:0005515|GOA|na//biological process|Wnt receptor signaling pathway|IEA|GO:0016055|GOA|na//biological process|nega…
225	NM_006458	Tripartite motif containing 3	TRIM3	10612		metal ion binding|protein C-terminus binding|protein binding|zinc ion binding|nervous system development|protein transport|cytoplasm|early endosome|intracellular	molecular function|metal ion binding|IEA|GO:0046872|GOA|na//molecular function|zinc ion binding|IEA|GO:0008270|GOA|na
226	NM_018207	Tripartite motif containing 62	TRIM62	55223		metal ion binding|zinc ion binding|intracellular	molecular function|calcium ion binding|IEA|GO:0005509|GOA|na//molecular function|protein binding|IPI|GO:0005515|GOA|15234972//biological process|protein heterooligomerization|IPI|GO:0051291|GOA|15234972//biological process|protein homooligomerization|IDA|GO:0051260|GOA|15234972//cellular component|cell surface|IDA|GO:0009986|GOA|15234972//cellular component|extracellular region|IEA|GO:0005576|GOA…
227	NM_014818	Tripartite motif containing 66	TRIM66	9866	11	metal ion binding|zinc ion binding|aggresome|intracellular|nucleolus|nucleus	cellular component|integral to membrane|IEA|GO:0016021|GOA|na//cellular component|plasma membrane|IEA|GO:0005886|GOA|na
228	NM_014112	Trichorhinophalangeal syndrome I	TRPS1	7227		metal ion binding|protein binding|sequence-specific DNA binding|sequence-specific DNA binding transcription factor activity|zinc ion binding|NLS-bearing substrate import into nucleus|negative regulation of transcription from RNA polymerase II promoter|regulation of chondrocyte differentiation|regulation of transcription, DNA-dependent|skeletal system development|transcription from RNA polymerase …	cellular component|integral to membrane|IEA|GO:0016021|GOA|na//cellular component|membrane|IEA|GO:0016020|GOA|na
229	NM_032538	Tau tubulin kinase 1	TTBK1	84630		ATP binding|nucleotide binding|protein serine/threonine kinase activity|cell junction|cytoplasm|nucleus	molecular function|RNA polymerase II transcription cofactor activity|IEA|GO:0001104|GOA|na//biological process|regulation of transcription from RNA polymerase II promoter|IEA|GO:0006357|GOA|na//cellular component|mediator complex|IEA|GO:0016592|GOA|na//cellular component|nucleus|IDA|GO:0005634|GOA|18029348
230	NM_001145418	Tetratricopeptide repeat domain 28	TTC28	23331	22	binding	molecular function|molecular_function|ND|GO:0003674|GOA|na//biological process|brain development|ISS|GO:0007420|GOA|15019943//biological process|cell differentiation|IEA|GO:0030154|GOA|na//biological process|multicellular organismal development|IEA|GO:0007275|GOA|na//biological process|nervous system development|IEA|GO:0007399|GOA|na//biological process|neuron migration|ISS|GO:0001764|GOA|na//bio…
231	NM_032646	Tweety homolog 2 (Drosophila)	TTYH2	94015	17	chloride channel activity|ion channel activity|protein binding|ion transport|chloride channel complex|integral to membrane|plasma membrane	molecular function|antiporter activity|IEA|GO:0015297|GOA|na//molecular function|symporter activity|IEA|GO:0015293|GOA|na//biological process|calcium ion transport|IEA|GO:0006816|GOA|na//biological process|ion transport|TAS|GO:0006811|GOA|na//biological process|potassium ion transport|IEA|GO:0006813|GOA|na//biological process|sodium ion transport|IEA|GO:0006814|GOA|na//biological process|transmem…
232	NM_003345	Ubiquitin-conjugating enzyme E2I	UBE2I	7329	16	ATP binding|HLH domain binding|SUMO ligase activity|acid-amino acid ligase activity|bHLH transcription factor binding|enzyme binding|ligase activity|nucleotide binding|protein C-terminus binding|protein binding|transcription factor binding|ubiquitin-protein ligase activity|cell cycle|cell division|chromosome segregation|interspecies interaction between organisms|mitosis|negative regulation of tra…
233	NM_017944	Ubiquitin specific peptidase 47	USP47	55031		WD40-repeat domain binding|cysteine-type peptidase activity|peptidase activity|protein binding|ubiquitin thiolesterase activity|ubiquitin-specific protease activity|base-excision repair|cellular response to UV|monoubiquitinated protein deubiquitination|negative regulation of G2/M transition of mitotic cell cycle|negative regulation of apoptotic process|negative regulation of cysteine-type endopep…
234	NM_001035260	Vacuolar protein sorting 26 homolog A (S. pombe)	VPS26A	9559		protein binding|protein transporter activity|protein transport|retrograde transport, endosome to Golgi|vacuolar transport|cytoplasm|cytosol|endosome|endosome membrane|membrane|retromer complex|vesicle	molecular function|heat shock protein binding|IEA|GO:0031072|GOA|na//molecular function|unfolded protein binding|IEA|GO:0051082|GOA|na//biological process|protein folding|IEA|GO:0006457|GOA|na//cellular component|membrane|IEA|GO:0016020|GOA|na
235	NM_015023	WD and tetratricopeptide repeats 1	WDTC1	23038	1	protein binding|intracellular membrane-bounded organelle	biological process|autophagic vacuole assembly|IDA|GO:0000045|GOA|15755735//biological process|autophagy|IEA|GO:0006914|GOA|na//cellular component|autophagic vacuole membrane|IEA|GO:0000421|GOA|na//cellular component|cytoplasmic vesicle|IEA|GO:0031410|GOA|na//cellular component|integral to membrane|IEA|GO:0016021|GOA|na//cellular component|membrane|IEA|GO:0016020|GOA|na
236	NM_001031732	YTH domain containing 1	YTHDC1	91746	4	protein binding|RNA splicing|nuclear mRNA splicing, via spliceosome|nuclear body|nucleoplasm|nucleus
237	NM_012479	Tyrosine 3-monooxygenase/tryptophan 5-monooxygenase activation protein, gamma polypeptide	YWHAG	7532		insulin-like growth factor receptor binding|protein binding|protein domain specific binding|protein kinase C binding|protein kinase C inhibitor activity|receptor tyrosine kinase binding|G2/M transition of mitotic cell cycle|mitotic cell cycle|negative regulation of protein kinase activity|protein targeting|regulation of neuron differentiation|regulation of signal transduction|regulation of synapt…	cellular component|extracellular region|IEA|GO:0005576|GOA|na
238	NM_014830	Zinc finger and BTB domain containing 39	ZBTB39	9880		DNA binding|metal ion binding|zinc ion binding|regulation of transcription, DNA-dependent|intracellular|nucleus	molecular function|hydrolase activity|IEA|GO:0016787|GOA|na//molecular function|magnesium ion binding|IEA|GO:0000287|GOA|na//molecular function|manganese ion binding|IEA|GO:0030145|GOA|na//molecular function|protein binding|IPI|GO:0005515|GOA|17620599//molecular function|protein serine/threonine phosphatase activity|IDA|GO:0004722|GOA|na//molecular function|protein serine/threonine phosphatase ac…
239	NM_194314	Zinc finger and BTB domain containing 41	ZBTB41	360023		DNA binding|metal ion binding|zinc ion binding|regulation of transcription, DNA-dependent|intracellular|nucleus	molecular function|cytokine activity|IEA|GO:0005125|GOA|na//biological process|chemotaxis|IEA|GO:0006935|GOA|na//cellular component|extracellular space|IEA|GO:0005615|GOA|na//cellular component|integral to membrane|IEA|GO:0016021|GOA|na//cellular component|membrane|IEA|GO:0016020|GOA|na
240	NM_015457	Zinc finger, DHHC-type containing 5	ZDHHC5	25921	11	metal ion binding|transferase activity, transferring acyl groups|zinc ion binding|integral to membrane|membrane	molecular function|acetylglucosaminyltransferase activity|TAS|GO:0008375|GOA|9083068//molecular function|enzyme activator activity|IDA|GO:0008047|GOA|19377461//molecular function|histone acetyltransferase activity (H4-K16 specific)|IDA|GO:0046972|GOA|na//molecular function|histone acetyltransferase activity (H4-K5 specific)|IDA|GO:0043995|GOA|na//molecular function|histone acetyltransferase activ…
241	NM_024721	Zinc finger homeobox 4	ZFHX4	79776	8	metal ion binding|sequence-specific DNA binding|sequence-specific DNA binding transcription factor activity|zinc ion binding|intracellular|nucleus	molecular function|DNA binding|IEA|GO:0003677|GOA|na//molecular function|metal ion binding|IEA|GO:0046872|GOA|na//molecular function|zinc ion binding|IEA|GO:0008270|GOA|na//biological process|regulation of transcription, DNA-dependent|IEA|GO:0006355|GOA|na//cellular component|intracellular|IEA|GO:0005622|GOA|na//cellular component|nucleus|IEA|GO:0005634|GOA|na
242	NM_003455	Zinc finger protein 202	ZNF202	7753	11	DNA binding|metal ion binding|sequence-specific DNA binding transcription factor activity|zinc ion binding|lipid metabolic process|negative regulation of transcription from RNA polymerase II promoter|transcription from RNA polymerase II promoter|viral reproduction|intracellular|nucleus	molecular function|TBP-class protein binding|IDA|GO:0017025|GOA|8524305//molecular function|metal ion binding|IEA|GO:0046872|GOA|na//molecular function|protein binding|IPI|GO:0005515|GOA|10866662//molecular function|protein domain specific binding|IPI|GO:0019904|GOA|9653119//molecular function|receptor activity|IEA|GO:0004872|GOA|na//molecular function|sequence-specific DNA binding|IEA|GO:0043565…
243	NM_020713	Zinc finger protein 512B	ZNF512B	57473		DNA binding|metal ion binding|zinc ion binding|regulation of transcription, DNA-dependent|intracellular|nucleolus|nucleus	molecular function|binding|IEA|GO:0005488|GOA|na//biological process|G-protein coupled receptor signaling pathway|IEA|GO:0007186|GOA|na//cellular component|integral to membrane|IEA|GO:0016021|GOA|na//cellular component|membrane|IEA|GO:0016020|GOA|na
244	NM_001004304	Zinc finger protein 740	ZNF740	283337		metal ion binding|nucleic acid binding|zinc ion binding|regulation of transcription, DNA-dependent|intracellular|nucleus
245	NM_020928	Zinc finger, SWIM-type containing 6	ZSWIM6	57688		metal ion binding|zinc ion binding	molecular function|metallopeptidase activity|IEA|GO:0008237|GOA|na//molecular function|peptidase activity|IEA|GO:0008233|GOA|na//molecular function|zinc ion binding|IEA|GO:0008270|GOA|na//cellular component|extracellular region|IEA|GO:0005576|GOA|na//cellular component|proteinaceous extracellular matrix|IEA|GO:0005578|GOA|na

## Sheet: miR-666
miR-666-3p predicted targets			Total Conserved targets:		289
#	GenBank Accession	Gene Name	Symbol	Entrez GeneID	Chromosome	GOabr	GO
1	NM_001012750	Abl-interactor 1	ABI1	10006		cytoskeletal protein binding|protein binding|protein tyrosine kinase activator activity|actin polymerization or depolymerization|cellular component movement|negative regulation of cell proliferation|peptidyl-tyrosine phosphorylation|somitogenesis|transmembrane receptor protein tyrosine kinase signaling pathway|cell junction|cytoplasm|cytoskeleton|cytosol|endoplasmic reticulum|filopodium|growth co…	molecular function|cytoskeletal protein binding|TAS|GO:0008092|GOA|9593709//molecular function|protein binding|IPI|GO:0005515|GOA|11418237//molecular function|protein tyrosine kinase activator activity|IEA|GO:0030296|GOA|na//biological process|actin polymerization or depolymerization|NAS|GO:0008154|GOA|11516653//biological process|cellular component movement|IDA|GO:0006928|GOA|11516653//biologica…
2	NM_001135704	Acyl-CoA binding domain containing 4	ACBD4	79777	17	binding|fatty-acyl-CoA binding	molecular function|binding|IEA|GO:0005488|GOA|na//molecular function|fatty-acyl-CoA binding|IEA|GO:0000062|GOA|na
3	NM_007038	ADAM metallopeptidase with thrombospondin type 1 motif, 5	ADAMTS5	11096	21	integrin binding|metal ion binding|metalloendopeptidase activity|metallopeptidase activity|peptidase activity|zinc ion binding|proteolysis|extracellular region|proteinaceous extracellular matrix	molecular function|integrin binding|TAS|GO:0005178|GOA|10438522//molecular function|metal ion binding|IEA|GO:0046872|GOA|na//molecular function|metalloendopeptidase activity|IEA|GO:0004222|GOA|na//molecular function|metallopeptidase activity|TAS|GO:0008237|GOA|10438522//molecular function|peptidase activity|IEA|GO:0008233|GOA|na//molecular function|zinc ion binding|IEA|GO:0008270|GOA|na//biologic…
4	NM_012091	Adenosine deaminase, tRNA-specific 1	ADAT1	23536		RNA binding|hydrolase activity|metal ion binding|tRNA-specific adenosine deaminase activity|RNA processing|tRNA processing	molecular function|RNA binding|IMP|GO:0003723|GOA|10430867//molecular function|hydrolase activity|IEA|GO:0016787|GOA|na//molecular function|metal ion binding|IEA|GO:0046872|GOA|na//molecular function|tRNA-specific adenosine deaminase activity|IMP|GO:0008251|GOA|10430867//biological process|RNA processing|IEA|GO:0006396|GOA|na//biological process|tRNA processing|IMP|GO:0008033|GOA|10430867
5	NM_004274	A kinase (PRKA) anchor protein 6	AKAP6	9472		enzyme binding|protein N-terminus binding|protein complex scaffold|protein kinase A binding|protein kinase A binding|protein kinase A regulatory subunit binding|receptor binding|positive regulation of protein phosphatase type 2B activity|protein targeting|regulation of protein kinase A signaling cascade|calcium channel complex|cytoplasm|membrane|nuclear envelope|nuclear outer membrane|nucleus|per…	molecular function|enzyme binding|IEA|GO:0019899|GOA|na//molecular function|protein N-terminus binding|IEA|GO:0047485|GOA|na//molecular function|protein complex scaffold|IEA|GO:0032947|GOA|na//molecular function|protein kinase A binding|NAS|GO:0051018|GOA|10413680//molecular function|protein kinase A binding|TAS|GO:0051018|GOA|10830164//molecular function|protein kinase A regulatory subunit bindi…
6	NM_018064	Akirin 2	AKIRIN2	55122		embryo development|innate immune response|negative regulation of transcription, DNA-dependent|positive regulation of cell proliferation|positive regulation of interleukin-6 production|positive regulation of transcription from RNA polymerase II promoter|response to lipopolysaccharide|nucleus|transcriptional repressor complex	biological process|embryo development|IEA|GO:0009790|GOA|na//biological process|innate immune response|IEA|GO:0045087|GOA|na//biological process|negative regulation of transcription, DNA-dependent|IEA|GO:0045892|GOA|na//biological process|positive regulation of cell proliferation|IEA|GO:0008284|GOA|na//biological process|positive regulation of interleukin-6 production|IEA|GO:0032755|GOA|na//biolo…
7	NM_017758	AlkB, alkylation repair homolog 5 (E. coli)	ALKBH5	54890		metal ion binding|oxidoreductase activity|oxidoreductase activity, acting on single donors with incorporation of molecular oxygen, incorporation of two atoms of oxygen|integral to membrane|membrane	molecular function|metal ion binding|IEA|GO:0046872|GOA|na//molecular function|oxidoreductase activity|IEA|GO:0016491|GOA|na//molecular function|oxidoreductase activity, acting on single donors with incorporation of molecular oxygen, incorporation of two atoms of oxygen|IEA|GO:0016702|GOA|na//cellular component|integral to membrane|IEA|GO:0016021|GOA|na//cellular component|membrane|IEA|GO:0016020…
8	NM_054027	Ankylosis, progressive homolog (mouse)	ANKH	56172	5	inorganic diphosphate transmembrane transporter activity|inorganic phosphate transmembrane transporter activity|inorganic diphosphate transport|locomotory behavior|regulation of bone mineralization|regulation of bone mineralization|skeletal system development|transport|integral to membrane|integral to plasma membrane|outer membrane|plasma membrane	molecular function|inorganic diphosphate transmembrane transporter activity|IDA|GO:0030504|GOA|11326272//molecular function|inorganic phosphate transmembrane transporter activity|IDA|GO:0005315|GOA|11326272//biological process|inorganic diphosphate transport|IDA|GO:0030505|GOA|11326272//biological process|locomotory behavior|NAS|GO:0007626|GOA|10894769//biological process|regulation of bone miner…
9	NM_001650	Aquaporin 4	AQP4	361	18	transporter activity|water channel activity|water transmembrane transporter activity|cellular response to interferon-gamma|excretion|multicellular organismal water homeostasis|nervous system development|transmembrane transport|transport|water transport|cytoplasm|external side of plasma membrane|integral to plasma membrane|plasma membrane|plasma membrane	molecular function|transporter activity|IEA|GO:0005215|GOA|na//molecular function|water channel activity|EXP|GO:0015250|GOA|na//molecular function|water transmembrane transporter activity|TAS|GO:0005372|GOA|7559426//biological process|cellular response to interferon-gamma|IDA|GO:0071346|GOA|17645239//biological process|excretion|TAS|GO:0007588|GOA|7528931//biological process|multicellular organis…
10	NM_001040118	ArfGAP with RhoGAP domain, ankyrin repeat and PH domain 1	ARAP1	116985		ARF GTPase activator activity|Rho GTPase activator activity|metal ion binding|phosphatidylinositol-3,4,5-trisphosphate binding|protein binding|zinc ion binding|actin filament reorganization involved in cell cycle|negative regulation of stress fiber assembly|positive regulation of Cdc42 GTPase activity|positive regulation of filopodium assembly|regulation of ARF GTPase activity|regulation of cell …	molecular function|ARF GTPase activator activity|IDA|GO:0008060|GOA|11804590//molecular function|Rho GTPase activator activity|IDA|GO:0005100|GOA|11804590//molecular function|metal ion binding|IEA|GO:0046872|GOA|na//molecular function|phosphatidylinositol-3,4,5-trisphosphate binding|IDA|GO:0005547|GOA|11804589//molecular function|protein binding|IPI|GO:0005515|GOA|18165900//molecular function|zin…
11	NM_006015	AT rich interactive domain 1A (SWI-like)	ARID1A	8289	1	DNA binding|binding|ligand-dependent nuclear receptor binding|protein binding|transcription coactivator activity|androgen receptor signaling pathway|chromatin organization|chromatin remodeling|chromatin-mediated maintenance of transcription|glucocorticoid receptor signaling pathway|intracellular estrogen receptor signaling pathway|nervous system development|nucleosome disassembly|nucleosome mobil…	molecular function|DNA binding|NAS|GO:0003677|GOA|10757798//molecular function|binding|IEA|GO:0005488|GOA|na//molecular function|ligand-dependent nuclear receptor binding|IPI|GO:0016922|GOA|17363140//molecular function|protein binding|IPI|GO:0005515|GOA|17363140//molecular function|transcription coactivator activity|NAS|GO:0003713|GOA|8804307//biological process|androgen receptor signaling pathwa…
12	NM_152641	AT rich interactive domain 2 (ARID, RFX-like)	ARID2	196528	12	DNA binding|metal ion binding|protein binding|zinc ion binding|chromatin modification|nucleosome disassembly|regulation of transcription, DNA-dependent|intracellular|nucleus	molecular function|DNA binding|IEA|GO:0003677|GOA|na//molecular function|metal ion binding|IEA|GO:0046872|GOA|na//molecular function|protein binding|IPI|GO:0005515|GOA|15985610//molecular function|zinc ion binding|IEA|GO:0008270|GOA|na//biological process|chromatin modification|IEA|GO:0016568|GOA|na//biological process|nucleosome disassembly|IDA|GO:0006337|GOA|8895581//biological process|regulati…
13	NM_015396	Armadillo repeat containing 8	ARMC8	25852		binding	molecular function|binding|IEA|GO:0005488|GOA|na
14	NM_001142673	ATG13 autophagy related 13 homolog (S. cerevisiae)	ATG13	9776	11	protein binding|protein kinase binding|autophagic vacuole assembly|autophagy|ULK1-ATG13-FIP200 complex|cytoplasm|cytosol|pre-autophagosomal structure	molecular function|protein binding|IPI|GO:0005515|GOA|na//molecular function|protein kinase binding|IPI|GO:0019901|GOA|18936157//biological process|autophagic vacuole assembly|IMP|GO:0000045|GOA|19211835//biological process|autophagy|IEA|GO:0006914|GOA|na//cellular component|ULK1-ATG13-FIP200 complex|IPI|GO:0070969|GOA|19211835//cellular component|cytoplasm|IEA|GO:0005737|GOA|na//cellular compone…
15	NM_001077198	ATG9 autophagy related 9 homolog A (S. cerevisiae)	ATG9A	79065	2	autophagic vacuole assembly|autophagy|protein transport|Golgi apparatus|autophagic vacuole membrane|cytoplasm|cytoplasmic vesicle|integral to membrane|late endosome membrane|membrane	biological process|autophagic vacuole assembly|IMP|GO:0000045|GOA|15755735//biological process|autophagy|IEA|GO:0006914|GOA|na//biological process|protein transport|IEA|GO:0015031|GOA|na//cellular component|Golgi apparatus|IEA|GO:0005794|GOA|na//cellular component|autophagic vacuole membrane|IEA|GO:0000421|GOA|na//cellular component|cytoplasm|IEA|GO:0005737|GOA|na//cellular component|cytoplasmic …
16	NM_014952	Bromo adjacent homology domain containing 1	BAHD1	22893	15	DNA binding|chromatin binding|protein binding|chromatin modification|heterochromatin assembly|negative regulation of transcription, DNA-dependent|chromatin silencing complex|chromosome|nucleus	molecular function|DNA binding|IEA|GO:0003677|GOA|na//molecular function|chromatin binding|IDA|GO:0003682|GOA|19666599//molecular function|protein binding|IPI|GO:0005515|GOA|19666599//biological process|chromatin modification|IEA|GO:0016568|GOA|na//biological process|heterochromatin assembly|IMP|GO:0031507|GOA|19666599//biological process|negative regulation of transcription, DNA-dependent|IMP|GO…
17	NM_001704	Brain-specific angiogenesis inhibitor 3	BAI3	577	6	G-protein coupled receptor activity|receptor activity|signal transducer activity|G-protein coupled receptor signaling pathway|negative regulation of angiogenesis|neuropeptide signaling pathway|integral to membrane|plasma membrane	molecular function|G-protein coupled receptor activity|IEA|GO:0004930|GOA|na//molecular function|receptor activity|IEA|GO:0004872|GOA|na//molecular function|signal transducer activity|IEA|GO:0004871|GOA|na//biological process|G-protein coupled receptor signaling pathway|TAS|GO:0007186|GOA|15203201//biological process|negative regulation of angiogenesis|IEA|GO:0016525|GOA|na//biological process|ne…
18	NM_152384	Bardet-Biedl syndrome 5	BBS5	129880	2	phosphatidylinositol-3-phosphate binding|protein binding|cilium assembly|flagellum assembly|heart looping|melanosome transport|response to stimulus|visual perception|BBSome|cilium|cilium membrane|cytoplasm|cytoskeleton|intracellular|microtubule basal body|plasma membrane	molecular function|phosphatidylinositol-3-phosphate binding|IDA|GO:0032266|GOA|17574030//molecular function|protein binding|IPI|GO:0005515|GOA|17574030//biological process|cilium assembly|IMP|GO:0042384|GOA|17574030//biological process|flagellum assembly|ISS|GO:0009296|GOA|na//biological process|heart looping|ISS|GO:0001947|GOA|na//biological process|melanosome transport|ISS|GO:0032402|GOA|na//bi…
19	NM_001719	Bone morphogenetic protein 7	BMP7	655		cytokine activity|growth factor activity|protein binding|protein binding|BMP signaling pathway|SMAD protein signal transduction|anatomical structure formation involved in morphogenesis|axon guidance|branching involved in salivary gland morphogenesis|branching morphogenesis of a tube|cartilage development|cell development|cellular response to hypoxia|embryonic camera-type eye morphogenesis|embryon…	molecular function|cytokine activity|IEA|GO:0005125|GOA|na//molecular function|growth factor activity|IEA|GO:0008083|GOA|na//molecular function|protein binding|IPI|GO:0005515|GOA|18184661//molecular function|protein binding|IPI|GO:0005515|GOA|9872992//biological process|BMP signaling pathway|IDA|GO:0030509|GOA|16049014//biological process|SMAD protein signal transduction|IDA|GO:0060395|GOA|172448…
20	NM_001136200	Chromosome 10 open reading frame 32	C10orf32	119032	10
21	NM_012194	Chromosome 11 open reading frame 41	C11orf41	25758		integral to membrane|membrane	cellular component|integral to membrane|IEA|GO:0016021|GOA|na//cellular component|membrane|IEA|GO:0016020|GOA|na
22	NM_024052	Chromosome 17 open reading frame 39	C17orf39	79018	17
23	NM_030806	Chromosome 1 open reading frame 21	C1orf21	81563
24	NM_015372	Chromosome 22 open reading frame 24	C22orf24	25775		integral to membrane|membrane	cellular component|integral to membrane|IEA|GO:0016021|GOA|na//cellular component|membrane|IEA|GO:0016020|GOA|na
25	NM_001171795	Chromosome 8 open reading frame 83	C8orf83	286144	8	endoplasmic reticulum|endoplasmic reticulum membrane|integral to membrane|membrane	cellular component|endoplasmic reticulum|IEA|GO:0005783|GOA|na//cellular component|endoplasmic reticulum membrane|IEA|GO:0005789|GOA|na//cellular component|integral to membrane|IEA|GO:0016021|GOA|na//cellular component|membrane|IEA|GO:0016020|GOA|na
26	NM_032818	Chromosome 9 open reading frame 100	C9orf100	84904		Rho guanyl-nucleotide exchange factor activity|guanyl-nucleotide exchange factor activity|regulation of Rho protein signal transduction|intracellular	molecular function|Rho guanyl-nucleotide exchange factor activity|IEA|GO:0005089|GOA|na//molecular function|guanyl-nucleotide exchange factor activity|IEA|GO:0005085|GOA|na//biological process|regulation of Rho protein signal transduction|IEA|GO:0035023|GOA|na//cellular component|intracellular|IEA|GO:0005622|GOA|na
27	NM_000720	Calcium channel, voltage-dependent, L type, alpha 1D subunit	CACNA1D	776		voltage-gated calcium channel activity|voltage-gated calcium channel activity|voltage-gated ion channel activity|axon guidance|calcium ion transport|energy reserve metabolic process|ion transport|regulation of calcium ion transport via voltage-gated calcium channel activity|regulation of insulin secretion|small molecule metabolic process|transmembrane transport|integral to membrane|membrane|plasm…	molecular function|voltage-gated calcium channel activity|IDA|GO:0005245|GOA|11160515//molecular function|voltage-gated calcium channel activity|IEA|GO:0005245|GOA|na//molecular function|voltage-gated ion channel activity|IEA|GO:0005244|GOA|na//biological process|axon guidance|TAS|GO:0007411|GOA|na//biological process|calcium ion transport|IDA|GO:0006816|GOA|11160515//biological process|energy re…
28	NM_006888	Calmodulin 1 (phosphorylase kinase, delta)	CALM1	801	14
29	NM_001204492	Calcium/calmodulin-dependent protein kinase II gamma	CAMK2G	818		ATP binding|ATP binding|calcium-dependent protein serine/threonine phosphatase activity|calmodulin binding|calmodulin binding|calmodulin-dependent protein kinase activity|calmodulin-dependent protein kinase activity|nucleotide binding|cell differentiation|cytokine-mediated signaling pathway|insulin secretion|interferon-gamma-mediated signaling pathway|multicellular organismal development|nervous …	molecular function|ATP binding|IEA|GO:0005524|GOA|na//molecular function|ATP binding|NAS|GO:0005524|GOA|na//molecular function|calcium-dependent protein serine/threonine phosphatase activity|NAS|GO:0004723|GOA|9060999//molecular function|calmodulin binding|IEA|GO:0005516|GOA|na//molecular function|calmodulin binding|NAS|GO:0005516|GOA|9060999//molecular function|calmodulin-dependent protein kinas…
30	NM_005898	Cell cycle associated protein 1	CAPRIN1	4076	11	RNA binding|cell differentiation|negative regulation of translation|positive regulation of dendrite morphogenesis|positive regulation of dendritic spine morphogenesis|cell projection|cytoplasm|cytoplasmic mRNA processing body|cytoplasmic stress granule|cytosol|dendrite|integral to plasma membrane	molecular function|RNA binding|ISS|GO:0003723|GOA|na//biological process|cell differentiation|IEA|GO:0030154|GOA|na//biological process|negative regulation of translation|ISS|GO:0017148|GOA|na//biological process|positive regulation of dendrite morphogenesis|ISS|GO:0050775|GOA|na//biological process|positive regulation of dendritic spine morphogenesis|ISS|GO:0061003|GOA|na//cellular component|cel…
31	NM_007359	Cancer susceptibility candidate 3	CASC3	22794		RNA binding|enzyme binding|identical protein binding|protein binding|ubiquitin protein ligase binding|RNA metabolic process|RNA splicing|biological_process|gene expression|intracellular mRNA localization|mRNA metabolic process|mRNA processing|mRNA transport|nuclear-transcribed mRNA catabolic process, nonsense-mediated decay|regulation of translation|response to stress|transport|cytoplasm|cytosol|…	molecular function|RNA binding|IEA|GO:0003723|GOA|na//molecular function|enzyme binding|IPI|GO:0019899|GOA|na//molecular function|identical protein binding|IDA|GO:0042802|GOA|12080473//molecular function|protein binding|IPI|GO:0005515|GOA|14973490//molecular function|ubiquitin protein ligase binding|IPI|GO:0031625|GOA|na//biological process|RNA metabolic process|TAS|GO:0016070|GOA|na//biological …
32	NM_001032999	Core-binding factor, runt domain, alpha subunit 2; translocated to, 2	CBFA2T2	9139	20	metal ion binding|protein binding|sequence-specific DNA binding transcription factor activity|transcription corepressor activity|transcription corepressor activity|zinc ion binding|epithelial cell differentiation|negative regulation of neuron projection development|negative regulation of transcription, DNA-dependent|positive regulation of neuron projection development|positive regulation of trans…	molecular function|metal ion binding|IEA|GO:0046872|GOA|na//molecular function|protein binding|IPI|GO:0005515|GOA|16189514//molecular function|sequence-specific DNA binding transcription factor activity|IEA|GO:0003700|GOA|na//molecular function|transcription corepressor activity|IDA|GO:0003714|GOA|19026687//molecular function|transcription corepressor activity|IEA|GO:0003714|GOA|na//molecular fun…
33	NM_001759	Cyclin D2	CCND2	894	12	protein kinase binding|cell division|cellular response to insulin stimulus|liver development|ovarian follicle development|positive regulation of cyclin-dependent protein kinase activity|positive regulation of epithelial cell proliferation|positive regulation of protein phosphorylation|regulation of neuron differentiation|response to cAMP|response to estradiol stimulus|response to ethanol|response…	molecular function|protein kinase binding|IPI|GO:0019901|GOA|8114739//biological process|cell division|IEA|GO:0051301|GOA|na//biological process|cellular response to insulin stimulus|IEA|GO:0032869|GOA|na//biological process|liver development|IEA|GO:0001889|GOA|na//biological process|ovarian follicle development|IEA|GO:0001541|GOA|na//biological process|positive regulation of cyclin-dependent pro…
34	NM_001134375	Cyclin J	CCNJ	54619		nucleus	cellular component|nucleus|IEA|GO:0005634|GOA|na
35	NM_207397	CD164 sialomucin-like 2	CD164L2	388611		integral to membrane|membrane	cellular component|integral to membrane|IEA|GO:0016021|GOA|na//cellular component|membrane|IEA|GO:0016020|GOA|na
36	NM_001145306	Cyclin-dependent kinase 6	CDK6	1021	7	ATP binding|cyclin binding|cyclin-dependent protein kinase activity|nucleotide binding|protein binding|G1 phase of mitotic cell cycle|G1 phase of mitotic cell cycle|G1/S transition of mitotic cell cycle|astrocyte development|cell cycle|cell cycle arrest|cell dedifferentiation|cell division|dentate gyrus development|generation of neurons|gliogenesis|hemopoiesis|lateral ventricle development|mitoti…	molecular function|ATP binding|IDA|GO:0005524|GOA|9751050//molecular function|cyclin binding|IPI|GO:0030332|GOA|8114739//molecular function|cyclin-dependent protein kinase activity|IDA|GO:0004693|GOA|8114739//molecular function|nucleotide binding|IEA|GO:0000166|GOA|na//molecular function|protein binding|IPI|GO:0005515|GOA|8078588//biological process|G1 phase of mitotic cell cycle|IEP|GO:0000080|G…
37	NM_001134422	CDV3 homolog (mouse)	CDV3	55573		molecular_function|cell proliferation|cellular_component|cytoplasm|nucleolus	molecular function|molecular_function|ND|GO:0003674|GOA|na//biological process|cell proliferation|NAS|GO:0008283|GOA|10497265//cellular component|cellular_component|ND|GO:0005575|GOA|na//cellular component|cytoplasm|IDA|GO:0005737|GOA|18029348//cellular component|nucleolus|IDA|GO:0005730|GOA|18029348
38	NM_001025596	CUGBP, Elav-like family member 1	CELF1	10658		BRE binding|RNA binding|mRNA binding|nucleotide binding|protein binding|translation repressor activity, nucleic acid binding|RNA interference|embryo development|germ cell development|mRNA processing|mRNA splice site selection|regulation of RNA splicing|cytoplasm|nucleus|ribonucleoprotein complex	molecular function|BRE binding|IDA|GO:0042835|GOA|10893231//molecular function|RNA binding|IDA|GO:0003723|GOA|16946708//molecular function|mRNA binding|IDA|GO:0003729|GOA|14726956//molecular function|nucleotide binding|IEA|GO:0000166|GOA|na//molecular function|protein binding|IPI|GO:0005515|GOA|16946708//molecular function|translation repressor activity, nucleic acid binding|NAS|GO:0000900|GOA|10…
39	NM_001025076	CUGBP, Elav-like family member 2	CELF2	10659	10	RNA binding|nucleotide binding|RNA processing|mRNA processing|regulation of heart contraction|cytoplasm|nucleus	molecular function|RNA binding|IEA|GO:0003723|GOA|na//molecular function|nucleotide binding|IEA|GO:0000166|GOA|na//biological process|RNA processing|TAS|GO:0006396|GOA|9887331//biological process|mRNA processing|IEA|GO:0006397|GOA|na//biological process|regulation of heart contraction|TAS|GO:0008016|GOA|9887331//cellular component|cytoplasm|IEA|GO:0005737|GOA|na//cellular component|nucleus|IEA|GO…
40	NM_001143981	Chordin-like 1	CHRDL1	91851		BMP signaling pathway|cell differentiation|multicellular organismal development|nervous system development|ossification|extracellular region	biological process|BMP signaling pathway|TAS|GO:0030509|GOA|na//biological process|cell differentiation|IEA|GO:0030154|GOA|na//biological process|multicellular organismal development|IEA|GO:0007275|GOA|na//biological process|nervous system development|IEA|GO:0007399|GOA|na//biological process|ossification|IEA|GO:0001503|GOA|na//cellular component|extracellular region|TAS|GO:0005576|GOA|na
41	NM_001190847	CCR4-NOT transcription complex, subunit 4	CNOT4	4850		RNA binding|ligase activity|metal ion binding|nucleotide binding|protein binding|ubiquitin-protein ligase activity|zinc ion binding|RNA metabolic process|gene expression|mRNA metabolic process|nuclear-transcribed mRNA catabolic process, deadenylation-dependent decay|nuclear-transcribed mRNA poly(A) tail shortening|protein autoubiquitination|regulation of transcription, DNA-dependent|cytoplasm|cyt…	molecular function|RNA binding|IEA|GO:0003723|GOA|na//molecular function|ligase activity|IEA|GO:0016874|GOA|na//molecular function|metal ion binding|IEA|GO:0046872|GOA|na//molecular function|nucleotide binding|IEA|GO:0000166|GOA|na//molecular function|protein binding|IPI|GO:0005515|GOA|15001359//molecular function|ubiquitin-protein ligase activity|IDA|GO:0004842|GOA|15001359//molecular function|z…
42	NM_144571	CCR4-NOT transcription complex, subunit 6-like	CNOT6L	246175		exonuclease activity|hydrolase activity|metal ion binding|protein binding|RNA metabolic process|gene expression|mRNA metabolic process|mRNA processing|nuclear-transcribed mRNA catabolic process, deadenylation-dependent decay|nuclear-transcribed mRNA poly(A) tail shortening|cytoplasm|cytosol	molecular function|exonuclease activity|IEA|GO:0004527|GOA|na//molecular function|hydrolase activity|IEA|GO:0016787|GOA|na//molecular function|metal ion binding|IEA|GO:0046872|GOA|na//molecular function|protein binding|IPI|GO:0005515|GOA|17452450//biological process|RNA metabolic process|TAS|GO:0016070|GOA|na//biological process|gene expression|TAS|GO:0010467|GOA|na//biological process|mRNA metab…
43	NM_001856	Collagen, type XVI, alpha 1	COL16A1	1307	1	integrin binding|protein binding|structural molecule activity|cell adhesion|cellular response to amino acid stimulus|female pregnancy|integrin-mediated signaling pathway|collagen|collagen type XVI|extracellular region	molecular function|integrin binding|IDA|GO:0005178|GOA|16754661//molecular function|protein binding|IPI|GO:0005515|GOA|15165854//molecular function|structural molecule activity|IEA|GO:0005198|GOA|na//biological process|cell adhesion|IDA|GO:0007155|GOA|16754661//biological process|cellular response to amino acid stimulus|IEA|GO:0071230|GOA|na//biological process|female pregnancy|TAS|GO:0007565|GOA…
44	NM_001199775	Carboxypeptidase D	CPD	1362	17	metal ion binding|metallocarboxypeptidase activity|metallopeptidase activity|peptidase activity|serine-type carboxypeptidase activity|zinc ion binding|cellular response to interleukin-2|proteolysis|integral to membrane|membrane|membrane fraction|microsome|nucleus|trans-Golgi network	molecular function|metal ion binding|IEA|GO:0046872|GOA|na//molecular function|metallocarboxypeptidase activity|IEA|GO:0004181|GOA|na//molecular function|metallopeptidase activity|IEA|GO:0008237|GOA|na//molecular function|peptidase activity|IEA|GO:0008233|GOA|na//molecular function|serine-type carboxypeptidase activity|IEA|GO:0004185|GOA|na//molecular function|zinc ion binding|IEA|GO:0008270|GOA|…
45	NM_001011666	CAMP responsive element binding protein 5	CREB5	9586	7	metal ion binding|protein binding|protein dimerization activity|sequence-specific DNA binding|sequence-specific DNA binding transcription factor activity|zinc ion binding|positive regulation of transcription, DNA-dependent|transcription from RNA polymerase II promoter|intracellular|nucleus	molecular function|metal ion binding|IEA|GO:0046872|GOA|na//molecular function|protein binding|IPI|GO:0005515|GOA|8440710//molecular function|protein dimerization activity|IEA|GO:0046983|GOA|na//molecular function|sequence-specific DNA binding|IEA|GO:0043565|GOA|na//molecular function|sequence-specific DNA binding transcription factor activity|IDA|GO:0003700|GOA|8378084//molecular function|zinc i…
46	NM_153607	CREB3 regulatory factor	CREBRF	153222		sequence-specific DNA binding|sequence-specific DNA binding transcription factor activity	molecular function|sequence-specific DNA binding|IEA|GO:0043565|GOA|na//molecular function|sequence-specific DNA binding transcription factor activity|IEA|GO:0003700|GOA|na
47	NM_001007553	Cold shock domain containing E1, RNA-binding	CSDE1	7812	1	DNA binding|RNA binding|male gonad development|regulation of transcription, DNA-dependent|cytoplasm	molecular function|DNA binding|IEA|GO:0003677|GOA|na//molecular function|RNA binding|IEA|GO:0003723|GOA|na//biological process|male gonad development|TAS|GO:0008584|GOA|2204029//biological process|regulation of transcription, DNA-dependent|IEA|GO:0006355|GOA|na//cellular component|cytoplasm|IEA|GO:0005737|GOA|na
48	NM_022048	Casein kinase 1, gamma 1	CSNK1G1	53944		ATP binding|nucleotide binding|protein serine/threonine kinase activity|Wnt receptor signaling pathway|cytoplasm	molecular function|ATP binding|IEA|GO:0005524|GOA|na//molecular function|nucleotide binding|IEA|GO:0000166|GOA|na//molecular function|protein serine/threonine kinase activity|IEA|GO:0004674|GOA|na//biological process|Wnt receptor signaling pathway|IEA|GO:0016055|GOA|na//cellular component|cytoplasm|IDA|GO:0005737|GOA|18029348
49	NM_001172173	Cysteine-serine-rich nuclear protein 3	CSRNP3	80034	2	DNA binding|sequence-specific DNA binding transcription factor activity|negative regulation of phosphatase activity|positive regulation of apoptotic process|positive regulation of transcription from RNA polymerase II promoter|nucleus	molecular function|DNA binding|IEA|GO:0003677|GOA|na//molecular function|sequence-specific DNA binding transcription factor activity|ISS|GO:0003700|GOA|17726538//biological process|negative regulation of phosphatase activity|IDA|GO:0010923|GOA|19389623//biological process|positive regulation of apoptotic process|ISS|GO:0043065|GOA|na//biological process|positive regulation of transcription from R…
50	NM_001202543	Cut-like homeobox 1	CUX1	1523	7	chromatin binding|protein binding, bridging|sequence-specific DNA binding|sequence-specific DNA binding transcription factor activity|auditory receptor cell differentiation|intra-Golgi vesicle-mediated transport|lung development|multicellular organismal development|negative regulation of transcription from RNA polymerase II promoter|regulation of transcription from RNA polymerase II promoter|retr…	molecular function|chromatin binding|IEA|GO:0003682|GOA|na//molecular function|protein binding, bridging|IEA|GO:0030674|GOA|na//molecular function|sequence-specific DNA binding|IEA|GO:0043565|GOA|na//molecular function|sequence-specific DNA binding transcription factor activity|IEA|GO:0003700|GOA|na//biological process|auditory receptor cell differentiation|IEA|GO:0042491|GOA|na//biological proce…
51	NM_001037332	Cytoplasmic FMR1 interacting protein 2	CYFIP2	26999		protein binding|apoptotic process|cell-cell adhesion|cell junction|cytoplasm|perinuclear region of cytoplasm|synapse|synaptosome	molecular function|protein binding|IPI|GO:0005515|GOA|11438699//biological process|apoptotic process|IDA|GO:0006915|GOA|10449408//biological process|cell-cell adhesion|IDA|GO:0016337|GOA|15048733//cellular component|cell junction|IEA|GO:0030054|GOA|na//cellular component|cytoplasm|IDA|GO:0005737|GOA|11438699//cellular component|perinuclear region of cytoplasm|IDA|GO:0048471|GOA|10449408//cellular…
52	NM_004762	Cytohesin 1	CYTH1	9267	17	ARF guanyl-nucleotide exchange factor activity|protein binding|regulation of ARF protein signal transduction|regulation of cell adhesion|vesicle-mediated transport|cytoplasm|intracellular|plasma membrane	molecular function|ARF guanyl-nucleotide exchange factor activity|IBA|GO:0005086|GOA|na//molecular function|protein binding|IPI|GO:0005515|GOA|11867758//biological process|regulation of ARF protein signal transduction|IEA|GO:0032012|GOA|na//biological process|regulation of cell adhesion|IDA|GO:0030155|GOA|12606567//biological process|vesicle-mediated transport|TAS|GO:0016192|GOA|1511013//cellular…
53	NM_006133	Diacylglycerol lipase, alpha	DAGLA	747	11	hydrolase activity|metal ion binding|triglyceride lipase activity|blood coagulation|cell death|lipid catabolic process|platelet activation|integral to membrane|plasma membrane	molecular function|hydrolase activity|IEA|GO:0016787|GOA|na//molecular function|metal ion binding|IEA|GO:0046872|GOA|na//molecular function|triglyceride lipase activity|IEA|GO:0004806|GOA|na//biological process|blood coagulation|TAS|GO:0007596|GOA|na//biological process|cell death|IEA|GO:0008219|GOA|na//biological process|lipid catabolic process|IEA|GO:0016042|GOA|na//biological process|platelet …
54	NM_032341	DNA-damage inducible 1 homolog 2 (S. cerevisiae)	DDI2	84301		aspartic-type endopeptidase activity|proteolysis	molecular function|aspartic-type endopeptidase activity|IEA|GO:0004190|GOA|na//biological process|proteolysis|IEA|GO:0006508|GOA|na
55	NM_004396	DEAD (Asp-Glu-Ala-Asp) box helicase 5	DDX5	1655	17	ATP binding|ATP-dependent helicase activity|RNA helicase activity|RNA helicase activity|androgen receptor binding|estrogen receptor binding|hydrolase activity|hydrolase activity, acting on acid anhydrides, in phosphorus-containing anhydrides|nucleotide binding|pre-mRNA binding|protein binding|transcription coactivator activity|RNA splicing|cell growth|negative regulation of transcription from RNA…	molecular function|ATP binding|IEA|GO:0005524|GOA|na//molecular function|ATP-dependent helicase activity|IEA|GO:0008026|GOA|na//molecular function|RNA helicase activity|IMP|GO:0003724|GOA|na//molecular function|RNA helicase activity|NAS|GO:0003724|GOA|1996094//molecular function|androgen receptor binding|IDA|GO:0050681|GOA|18829551//molecular function|estrogen receptor binding|IDA|GO:0030331|GOA|…
56	NM_001079812	Diaphanous homolog 1 (Drosophila)	DIAPH1	1729		Rho GTPase binding|actin binding|binding|ion channel binding|profilin binding|receptor binding|actin cytoskeleton organization|actin filament polymerization|cellular component organization|cellular response to histamine|cytoskeleton organization|neuron projection development|protein localization to microtubule|regulation of cell shape|regulation of microtubule-based process|regulation of release …	molecular function|Rho GTPase binding|IEA|GO:0017048|GOA|na//molecular function|actin binding|IEA|GO:0003779|GOA|na//molecular function|binding|IEA|GO:0005488|GOA|na//molecular function|ion channel binding|IPI|GO:0044325|GOA|15123714//molecular function|profilin binding|IEA|GO:0005522|GOA|na//molecular function|receptor binding|NAS|GO:0005102|GOA|9360932//biological process|actin cytoskeleton org…
57	NM_001195573	Dicer 1, ribonuclease type III	DICER1	23405	14	ATP binding|ATP-dependent helicase activity|double-stranded RNA binding|endonuclease activity|helicase activity|hydrolase activity|metal ion binding|miRNA binding|nucleotide binding|protein binding|ribonuclease III activity|ribonuclease III activity|RNA processing|angiogenesis|branching morphogenesis of a tube|cardiac muscle cell development|cerebral cortex development|defense response to virus|d…	molecular function|ATP binding|IEA|GO:0005524|GOA|na//molecular function|ATP-dependent helicase activity|IEA|GO:0008026|GOA|na//molecular function|double-stranded RNA binding|IDA|GO:0003725|GOA|12411504//molecular function|endonuclease activity|IEA|GO:0004519|GOA|na//molecular function|helicase activity|IEA|GO:0004386|GOA|na//molecular function|hydrolase activity|IEA|GO:0016787|GOA|na//molecular …
58	NM_000792	Deiodinase, iodothyronine, type I	DIO1	1733	1	selenium binding|thyroxine 5'-deiodinase activity|cellular nitrogen compound metabolic process|hormone biosynthetic process|small molecule metabolic process|thyroid hormone generation|endoplasmic reticulum|endoplasmic reticulum membrane|integral to membrane|microsome|plasma membrane	molecular function|selenium binding|IEA|GO:0008430|GOA|na//molecular function|thyroxine 5'-deiodinase activity|IEA|GO:0004800|GOA|na//biological process|cellular nitrogen compound metabolic process|TAS|GO:0034641|GOA|na//biological process|hormone biosynthetic process|IEA|GO:0042446|GOA|na//biological process|small molecule metabolic process|TAS|GO:0044281|GOA|na//biological process|thyroid hormo…
59	NM_001933	Dihydrolipoamide S-succinyltransferase (E2 component of 2-oxo-glutarate complex)	DLST	1743		chaperone binding|dihydrolipoyllysine-residue succinyltransferase activity|heat shock protein binding|transferase activity, transferring acyl groups|2-oxoglutarate metabolic process|NADH metabolic process|cellular nitrogen compound metabolic process|generation of precursor metabolites and energy|lysine catabolic process|metabolic process|small molecule metabolic process|tricarboxylic acid cycle|c…	molecular function|chaperone binding|IEA|GO:0051087|GOA|na//molecular function|dihydrolipoyllysine-residue succinyltransferase activity|IEA|GO:0004149|GOA|na//molecular function|heat shock protein binding|IEA|GO:0031072|GOA|na//molecular function|transferase activity, transferring acyl groups|IEA|GO:0016746|GOA|na//biological process|2-oxoglutarate metabolic process|IEA|GO:0006103|GOA|na//biologi…
60	NM_001934	Distal-less homeobox 4	DLX4	1748		protein binding|sequence-specific DNA binding|sequence-specific DNA binding transcription factor activity|transcription regulatory region sequence-specific DNA binding|multicellular organismal development|regulation of transcription, DNA-dependent|regulation of transcription, DNA-dependent|nucleus	molecular function|protein binding|IPI|GO:0005515|GOA|na//molecular function|sequence-specific DNA binding|IDA|GO:0043565|GOA|9073066//molecular function|sequence-specific DNA binding transcription factor activity|NAS|GO:0003700|GOA|11069021//molecular function|transcription regulatory region sequence-specific DNA binding|IEA|GO:0000976|GOA|na//biological process|multicellular organismal developm…
61	NM_033067	DMRT-like family B with proline-rich C-terminal, 1	DMRTB1	63948	1	metal ion binding|sequence-specific DNA binding|regulation of transcription, DNA-dependent|sex differentiation|nucleus	molecular function|metal ion binding|IEA|GO:0046872|GOA|na//molecular function|sequence-specific DNA binding|IEA|GO:0043565|GOA|na//biological process|regulation of transcription, DNA-dependent|IEA|GO:0006355|GOA|na//biological process|sex differentiation|IEA|GO:0007548|GOA|na//cellular component|nucleus|IEA|GO:0005634|GOA|na
62	NM_139072	Delta/notch-like EGF repeat containing	DNER	92737	2	Notch binding|calcium ion binding|clathrin binding|protein binding|receptor activity|transmembrane signaling receptor activity|Notch receptor processing|Notch signaling pathway|central nervous system development|endocytosis|glial cell differentiation|neuron migration|skeletal muscle fiber development|synapse assembly|dendrite|early endosome|integral to membrane|neuronal cell body|plasma membrane	molecular function|Notch binding|IEA|GO:0005112|GOA|na//molecular function|calcium ion binding|NAS|GO:0005509|GOA|11950833//molecular function|clathrin binding|TAS|GO:0030276|GOA|11950833//molecular function|protein binding|IPI|GO:0005515|GOA|11950833//molecular function|receptor activity|IEA|GO:0004872|GOA|na//molecular function|transmembrane signaling receptor activity|TAS|GO:0004888|GOA|119508…
63	NM_000795	Dopamine receptor D2	DRD2	1813	11	G-protein coupled receptor activity|dopamine binding|dopamine receptor activity, coupled via Gi/Go|dopamine receptor activity, coupled via Gi/Go|drug binding|drug binding|ionotropic glutamate receptor binding|potassium channel regulator activity|protein binding|receptor activity|receptor binding|signal transducer activity|G-protein coupled receptor internalization|G-protein signaling, coupled to …	molecular function|G-protein coupled receptor activity|IEA|GO:0004930|GOA|na//molecular function|dopamine binding|IEA|GO:0035240|GOA|na//molecular function|dopamine receptor activity, coupled via Gi/Go|IDA|GO:0001591|GOA|8301582//molecular function|dopamine receptor activity, coupled via Gi/Go|IEA|GO:0001591|GOA|na//molecular function|drug binding|IDA|GO:0008144|GOA|8413587//molecular function|dr…
64	NM_005225	E2F transcription factor 1	E2F1	1869		DNA binding|DNA binding|core promoter binding|cyclin-dependent protein kinase activity|protein binding|sequence-specific DNA binding|sequence-specific DNA binding transcription factor activity|sequence-specific DNA binding transcription factor activity|transcription corepressor activity|transcription factor binding|DNA damage checkpoint|G1 phase of mitotic cell cycle|G1/S transition of mitotic ce…	molecular function|DNA binding|IDA|GO:0003677|GOA|15073182//molecular function|DNA binding|IMP|GO:0003677|GOA|11418595//molecular function|core promoter binding|IDA|GO:0001047|GOA|15735762//molecular function|cyclin-dependent protein kinase activity|TAS|GO:0004693|GOA|na//molecular function|protein binding|IPI|GO:0005515|GOA|na//molecular function|sequence-specific DNA binding|IEA|GO:0043565|GOA|…
65	NM_014971	EFR3 homolog B (S. cerevisiae)	EFR3B	22979	2	binding	molecular function|binding|IEA|GO:0005488|GOA|na
66	NM_001417	Eukaryotic translation initiation factor 4B	EIF4B	1975		RNA binding|nucleotide binding|protein binding|translation initiation factor activity|RNA metabolic process|cellular protein metabolic process|gene expression|insulin receptor signaling pathway|mRNA metabolic process|nuclear-transcribed mRNA catabolic process, deadenylation-dependent decay|nuclear-transcribed mRNA poly(A) tail shortening|regulation of translational initiation|translation|translat…	molecular function|RNA binding|IEA|GO:0003723|GOA|na//molecular function|nucleotide binding|IEA|GO:0000166|GOA|na//molecular function|protein binding|IPI|GO:0005515|GOA|na//molecular function|translation initiation factor activity|IEA|GO:0003743|GOA|na//biological process|RNA metabolic process|TAS|GO:0016070|GOA|na//biological process|cellular protein metabolic process|TAS|GO:0044267|GOA|na//biol…
67	NM_001198801	Eukaryotic translation initiation factor 4 gamma, 3	EIF4G3	8672	1	RNA cap binding|binding|translation factor activity, nucleic acid binding|translation initiation factor activity|RNA metabolic process|cytokine-mediated signaling pathway|interspecies interaction between organisms|regulation of translational initiation|translation|cytosol|eukaryotic translation initiation factor 4F complex	molecular function|RNA cap binding|TAS|GO:0000339|GOA|9418880//molecular function|binding|IEA|GO:0005488|GOA|na//molecular function|translation factor activity, nucleic acid binding|TAS|GO:0008135|GOA|9418880//molecular function|translation initiation factor activity|IEA|GO:0003743|GOA|na//biological process|RNA metabolic process|IEA|GO:0016070|GOA|na//biological process|cytokine-mediated signali…
68	NM_133171	Engulfment and cell motility 2	ELMO2	63916	20	SH3 domain binding|binding|lyase activity|protein binding|receptor tyrosine kinase binding|terpene synthase activity|apoptotic process|cell chemotaxis|metabolic process|phagocytosis|cytoplasm|cytoskeleton|cytosol|membrane	molecular function|SH3 domain binding|IEA|GO:0017124|GOA|na//molecular function|binding|IEA|GO:0005488|GOA|na//molecular function|lyase activity|IEA|GO:0016829|GOA|na//molecular function|protein binding|IPI|GO:0005515|GOA|na//molecular function|receptor tyrosine kinase binding|IPI|GO:0030971|GOA|na//molecular function|terpene synthase activity|IEA|GO:0010333|GOA|na//biological process|apoptotic p…
69	NM_004097	Empty spiracles homeobox 1	EMX1	2016		DNA binding|sequence-specific DNA binding|sequence-specific DNA binding transcription factor activity|brain development|cerebral cortex regionalization|multicellular organismal development|neuron differentiation|post-embryonic development|response to drug|nucleus	molecular function|DNA binding|NAS|GO:0003677|GOA|na//molecular function|sequence-specific DNA binding|IEA|GO:0043565|GOA|na//molecular function|sequence-specific DNA binding transcription factor activity|IEA|GO:0003700|GOA|na//biological process|brain development|IEA|GO:0007420|GOA|na//biological process|cerebral cortex regionalization|IEA|GO:0021796|GOA|na//biological process|multicellular orga…
70	NM_003633	Ectodermal-neural cortex 1 (with BTB-like domain)	ENC1	8507	5	actin binding|multicellular organismal development|nervous system development|cytoplasm|cytoskeleton|nuclear matrix|nucleus	molecular function|actin binding|IEA|GO:0003779|GOA|na//biological process|multicellular organismal development|IEA|GO:0007275|GOA|na//biological process|nervous system development|TAS|GO:0007399|GOA|9566959//cellular component|cytoplasm|IEA|GO:0005737|GOA|na//cellular component|cytoskeleton|IEA|GO:0005856|GOA|na//cellular component|nuclear matrix|IEA|GO:0016363|GOA|na//cellular component|nucleus…
71	NM_020526	EPH receptor A8	EPHA8	2046	1	ATP binding|GPI-linked ephrin receptor activity|nucleotide binding|receptor activity|axon guidance|ephrin receptor signaling pathway|multicellular organismal development|nervous system development|neuron projection development|neuron remodeling|positive regulation of MAPK cascade|positive regulation of phosphatidylinositol 3-kinase activity|protein autophosphorylation|regulation of cell adhesion|…	molecular function|ATP binding|IEA|GO:0005524|GOA|na//molecular function|GPI-linked ephrin receptor activity|ISS|GO:0005004|GOA|na//molecular function|nucleotide binding|IEA|GO:0000166|GOA|na//molecular function|receptor activity|IEA|GO:0004872|GOA|na//biological process|axon guidance|ISS|GO:0007411|GOA|na//biological process|ephrin receptor signaling pathway|ISS|GO:0048013|GOA|na//biological pro…
72	NM_001433	Endoplasmic reticulum to nucleus signaling 1	ERN1	2081		ATP binding|endoribonuclease activity|endoribonuclease activity|endoribonuclease activity, producing 5'-phosphomonoesters|hydrolase activity|magnesium ion binding|nucleotide binding|protein serine/threonine kinase activity|protein serine/threonine kinase activity|activation of signaling protein activity involved in unfolded protein response|activation of signaling protein activity involved in unf…	molecular function|ATP binding|IDA|GO:0005524|GOA|9637683//molecular function|endoribonuclease activity|IDA|GO:0004521|GOA|9637683//molecular function|endoribonuclease activity|TAS|GO:0004521|GOA|na//molecular function|endoribonuclease activity, producing 5'-phosphomonoesters|IEA|GO:0016891|GOA|na//molecular function|hydrolase activity|IEA|GO:0016787|GOA|na//molecular function|magnesium ion bindi…
73	NM_004454	Ets variant 5	ETV5	2119	3	DNA binding|sequence-specific DNA binding|sequence-specific DNA binding transcription factor activity|transcription regulatory region DNA binding|cellular response to oxidative stress|male germ-line stem cell division|positive regulation of glial cell proliferation|positive regulation of neuron differentiation|positive regulation of transcription, DNA-dependent|regulation of branching involved in…	molecular function|DNA binding|TAS|GO:0003677|GOA|8152800//molecular function|sequence-specific DNA binding|IEA|GO:0043565|GOA|na//molecular function|sequence-specific DNA binding transcription factor activity|IDA|GO:0003700|GOA|19443906//molecular function|transcription regulatory region DNA binding|IDA|GO:0044212|GOA|19443906//biological process|cellular response to oxidative stress|IDA|GO:0034…
74	NM_001159944	Ecotropic viral integration site 5-like	EVI5L	115704	19	GTPase activator activity|Rab GTPase activator activity|protein binding|intracellular	molecular function|GTPase activator activity|IEA|GO:0005096|GOA|na//molecular function|Rab GTPase activator activity|IEA|GO:0005097|GOA|na//molecular function|protein binding|IPI|GO:0005515|GOA|16189514//cellular component|intracellular|IEA|GO:0005622|GOA|na
75	NM_001990	Eyes absent homolog 3 (Drosophila)	EYA3	2140	1	chromatin binding|hydrolase activity|metal ion binding|protein binding|protein tyrosine phosphatase activity|protein tyrosine/serine/threonine phosphatase activity|anatomical structure morphogenesis|chromatin modification|double-strand break repair|histone dephosphorylation|multicellular organismal development|peptidyl-tyrosine dephosphorylation|positive regulation of DNA repair|regulation of tra…	molecular function|chromatin binding|IEA|GO:0003682|GOA|na//molecular function|hydrolase activity|IEA|GO:0016787|GOA|na//molecular function|metal ion binding|IEA|GO:0046872|GOA|na//molecular function|protein binding|IPI|GO:0005515|GOA|19234442//molecular function|protein tyrosine phosphatase activity|IDA|GO:0004725|GOA|19234442//molecular function|protein tyrosine/serine/threonine phosphatase act…
76	NM_000129	Coagulation factor XIII, A1 polypeptide	F13A1	2162	6	metal ion binding|protein-glutamine gamma-glutamyltransferase activity|protein-glutamine gamma-glutamyltransferase activity|transferase activity, transferring acyl groups|blood coagulation|blood coagulation|peptide cross-linking|platelet activation|platelet degranulation|cytoplasm|extracellular region|platelet alpha granule lumen	molecular function|metal ion binding|IEA|GO:0046872|GOA|na//molecular function|protein-glutamine gamma-glutamyltransferase activity|IEA|GO:0003810|GOA|na//molecular function|protein-glutamine gamma-glutamyltransferase activity|TAS|GO:0003810|GOA|na//molecular function|transferase activity, transferring acyl groups|IEA|GO:0016746|GOA|na//biological process|blood coagulation|IEA|GO:0007596|GOA|na//…
77	NM_012306	Fas apoptotic inhibitory molecule 2	FAIM2	23017		anti-apoptosis|apoptotic process|central nervous system development|cerebellar Purkinje cell differentiation|cerebellar Purkinje cell layer development|cerebellar granular layer development|cerebellum development|regulation of neuron apoptosis|cell junction|cellular_component|integral to membrane|membrane raft|plasma membrane|postsynaptic membrane|synapse	biological process|anti-apoptosis|NAS|GO:0006916|GOA|10535980//biological process|apoptotic process|IEA|GO:0006915|GOA|na//biological process|central nervous system development|IEA|GO:0007417|GOA|na//biological process|cerebellar Purkinje cell differentiation|ISS|GO:0021702|GOA|na//biological process|cerebellar Purkinje cell layer development|ISS|GO:0021680|GOA|na//biological process|cerebellar g…
78	NM_001031690	Family with sequence similarity 131, member B	FAM131B	9715
79	NM_001040057	Family with sequence similarity 133, member B	FAM133B	257415
80	NM_001015045	Family with sequence similarity 13, member A	FAM13A	10144	4	GTPase activator activity|regulation of small GTPase mediated signal transduction|signal transduction|small GTPase mediated signal transduction|cytosol|intracellular	molecular function|GTPase activator activity|IEA|GO:0005096|GOA|na//biological process|regulation of small GTPase mediated signal transduction|TAS|GO:0051056|GOA|na//biological process|signal transduction|IEA|GO:0007165|GOA|na//biological process|small GTPase mediated signal transduction|TAS|GO:0007264|GOA|na//cellular component|cytosol|TAS|GO:0005829|GOA|na//cellular component|intracellular|IEA|…
81	NM_022749	Family with sequence similarity 160, member B2	FAM160B2	64760
82	NM_018999	Family with sequence similarity 190, member B	FAM190B	54462	10
83	NM_024963	F-box and leucine-rich repeat protein 18	FBXL18	80028
84	NM_020177	Fem-1 homolog c (C. elegans)	FEM1C	56929	5	cytoplasm	cellular component|cytoplasm|IEA|GO:0005737|GOA|na
85	NM_001085471	Forkhead box N3	FOXN3	1112	14	DNA binding, bending|double-stranded DNA binding|protein C-terminus binding|protein binding|sequence-specific DNA binding|sequence-specific distal enhancer binding RNA polymerase II transcription factor activity|transcription factor binding|DNA damage checkpoint|G2 phase of mitotic cell cycle|cell cycle|embryo development|negative regulation of transcription, DNA-dependent|pattern specification p…	molecular function|DNA binding, bending|IBA|GO:0008301|GOA|na//molecular function|double-stranded DNA binding|IBA|GO:0003690|GOA|na//molecular function|protein C-terminus binding|IPI|GO:0008022|GOA|16951149//molecular function|protein binding|IPI|GO:0005515|GOA|16102918//molecular function|sequence-specific DNA binding|IEA|GO:0043565|GOA|na//molecular function|sequence-specific distal enhancer bi…
86	NM_012193	Frizzled family receptor 4	FZD4	8322		G-protein coupled receptor activity|PDZ domain binding|PDZ domain binding|Wnt-activated receptor activity|Wnt-protein binding|cytokine binding|protein binding|protein heterodimerization activity|protein homodimerization activity|receptor activity|signal transducer activity|Wnt receptor signaling pathway|Wnt receptor signaling pathway, calcium modulating pathway|blood vessel development|brain deve…	molecular function|G-protein coupled receptor activity|IEA|GO:0004930|GOA|na//molecular function|PDZ domain binding|IDA|GO:0030165|GOA|na//molecular function|PDZ domain binding|IPI|GO:0030165|GOA|19388021//molecular function|Wnt-activated receptor activity|IDA|GO:0042813|GOA|17955262//molecular function|Wnt-protein binding|IBA|GO:0017147|GOA|na//molecular function|cytokine binding|IPI|GO:0019955|…
87	NM_015714	G0/G1switch 2	G0S2	50486	1	molecular_function|cell cycle|cellular lipid metabolic process|small molecule metabolic process|cellular_component|lipid particle	molecular function|molecular_function|ND|GO:0003674|GOA|na//biological process|cell cycle|IEA|GO:0007049|GOA|na//biological process|cellular lipid metabolic process|TAS|GO:0044255|GOA|na//biological process|small molecule metabolic process|TAS|GO:0044281|GOA|na//cellular component|cellular_component|ND|GO:0005575|GOA|na//cellular component|lipid particle|TAS|GO:0005811|GOA|na
88	NM_012297	GTPase activating protein (SH3 domain) binding protein 2	G3BP2	9908	4	RNA binding|nucleotide binding|receptor signaling complex scaffold activity|Ras protein signal transduction|cytoplasmic sequestering of NF-kappaB|mRNA transport|regulation of small GTPase mediated signal transduction|small GTPase mediated signal transduction|transport|cytoplasm|cytoplasm|cytosol|intracellular	molecular function|RNA binding|NAS|GO:0003723|GOA|na//molecular function|nucleotide binding|IEA|GO:0000166|GOA|na//molecular function|receptor signaling complex scaffold activity|NAS|GO:0030159|GOA|10969074//biological process|Ras protein signal transduction|NAS|GO:0007265|GOA|9575347//biological process|cytoplasmic sequestering of NF-kappaB|NAS|GO:0007253|GOA|10969074//biological process|mRNA tr…
89	NM_005257	GATA binding protein 6	GATA6	2627		RNA polymerase II repressing transcription factor binding|chromatin binding|double-stranded DNA binding|metal ion binding|protein binding|protein kinase binding|sequence-specific DNA binding|sequence-specific DNA binding RNA polymerase II transcription factor activity|sequence-specific DNA binding transcription factor activity|sequence-specific distal enhancer binding RNA polymerase II transcript…	molecular function|RNA polymerase II repressing transcription factor binding|IEA|GO:0001103|GOA|na//molecular function|chromatin binding|IEA|GO:0003682|GOA|na//molecular function|double-stranded DNA binding|IEA|GO:0003690|GOA|na//molecular function|metal ion binding|IEA|GO:0046872|GOA|na//molecular function|protein binding|IPI|GO:0005515|GOA|11889139//molecular function|protein kinase binding|IPI…
90	NM_001085454	G protein-coupled receptor kinase interacting ArfGAP 1	GIT1	28964		ARF GTPase activator activity|metal ion binding|protein binding|protein homodimerization activity|small GTPase binding|zinc ion binding|regulation of ARF GTPase activity|regulation of G-protein coupled receptor protein signaling pathway|cytoplasm|focal adhesion	molecular function|ARF GTPase activator activity|IEA|GO:0008060|GOA|na//molecular function|metal ion binding|IEA|GO:0046872|GOA|na//molecular function|protein binding|IPI|GO:0005515|GOA|15383276//molecular function|protein homodimerization activity|IEA|GO:0042803|GOA|na//molecular function|small GTPase binding|IEA|GO:0031267|GOA|na//molecular function|zinc ion binding|IEA|GO:0008270|GOA|na//biolo…
91	NM_000167	Glycerol kinase	GK	2710	X	ATP binding|glycerol kinase activity|glycerol kinase activity|nucleotide binding|protein binding|transferase activity|carbohydrate metabolic process|cellular lipid metabolic process|glycerol metabolic process|glycerol metabolic process|glycerol-3-phosphate biosynthetic process|small molecule metabolic process|triglyceride biosynthetic process|triglyceride metabolic process|cytoplasm|cytosol|membr…	molecular function|ATP binding|IEA|GO:0005524|GOA|na//molecular function|glycerol kinase activity|IMP|GO:0004370|GOA|8651297//molecular function|glycerol kinase activity|NAS|GO:0004370|GOA|8401584//molecular function|nucleotide binding|IEA|GO:0000166|GOA|na//molecular function|protein binding|IPI|GO:0005515|GOA|na//molecular function|transferase activity|IEA|GO:0016740|GOA|na//biological process|…
92	NM_018841	Guanine nucleotide binding protein (G protein), gamma 12	GNG12	55970	1	phosphate ion binding|signal transducer activity|G-protein coupled receptor signaling pathway|cellular response to glucagon stimulus|cerebral cortex development|energy reserve metabolic process|response to lipopolysaccharide|signal transduction|small molecule metabolic process|synaptic transmission|actin filament|heterotrimeric G-protein complex|plasma membrane	molecular function|phosphate ion binding|IEA|GO:0042301|GOA|na//molecular function|signal transducer activity|IEA|GO:0004871|GOA|na//biological process|G-protein coupled receptor signaling pathway|IEA|GO:0007186|GOA|na//biological process|cellular response to glucagon stimulus|TAS|GO:0071377|GOA|na//biological process|cerebral cortex development|IEA|GO:0021987|GOA|na//biological process|energy re…
93	NM_001002909	G patch domain containing 8	GPATCH8	23131	17	metal ion binding|molecular_function|nucleic acid binding|protein binding|zinc ion binding|biological_process|cellular_component|intracellular	molecular function|metal ion binding|IEA|GO:0046872|GOA|na//molecular function|molecular_function|ND|GO:0003674|GOA|na//molecular function|nucleic acid binding|IEA|GO:0003676|GOA|na//molecular function|protein binding|IPI|GO:0005515|GOA|16713569//molecular function|zinc ion binding|IEA|GO:0008270|GOA|na//biological process|biological_process|ND|GO:0008150|GOA|na//cellular component|cellular_compo…
94	NM_001127235	GC-rich promoter binding protein 1	GPBP1	65056	5	DNA binding|regulation of transcription, DNA-dependent|cytoplasm|nucleus	molecular function|DNA binding|IEA|GO:0003677|GOA|na//biological process|regulation of transcription, DNA-dependent|IEA|GO:0006355|GOA|na//cellular component|cytoplasm|IEA|GO:0005737|GOA|na//cellular component|nucleus|IEA|GO:0005634|GOA|na
95	NM_001136557	G protein-coupled receptor 107	GPR107	57720		integral to membrane|membrane	cellular component|integral to membrane|IEA|GO:0016021|GOA|na//cellular component|membrane|IEA|GO:0016020|GOA|na
96	NM_002084	Glutathione peroxidase 3 (plasma)	GPX3	2878		glutathione binding|glutathione peroxidase activity|glutathione peroxidase activity|oxidoreductase activity|selenium binding|transcription factor binding|female pregnancy|glutathione metabolic process|hydrogen peroxide catabolic process|hydrogen peroxide catabolic process|oxidation-reduction process|protein homotetramerization|response to corticosterone stimulus|response to drug|response to lipid…	molecular function|glutathione binding|IEA|GO:0043295|GOA|na//molecular function|glutathione peroxidase activity|IDA|GO:0004602|GOA|1897960//molecular function|glutathione peroxidase activity|IEA|GO:0004602|GOA|na//molecular function|oxidoreductase activity|IEA|GO:0016491|GOA|na//molecular function|selenium binding|IDA|GO:0008430|GOA|2491950//molecular function|transcription factor binding|TAS|GO…
97	NM_000831	Glutamate receptor, ionotropic, kainate 3	GRIK3	2899	1	adenylate cyclase inhibiting G-protein coupled glutamate receptor activity|extracellular-glutamate-gated ion channel activity|glutamate receptor activity|ion channel activity|ionotropic glutamate receptor activity|ionotropic glutamate receptor activity|kainate selective glutamate receptor activity|receptor activity|G-protein coupled glutamate receptor signaling pathway|glutamate receptor signalin…	molecular function|adenylate cyclase inhibiting G-protein coupled glutamate receptor activity|IDA|GO:0001640|GOA|9144652//molecular function|extracellular-glutamate-gated ion channel activity|IEA|GO:0005234|GOA|na//molecular function|glutamate receptor activity|TAS|GO:0008066|GOA|8128318//molecular function|ion channel activity|IEA|GO:0005216|GOA|na//molecular function|ionotropic glutamate recept…
98	NM_001006636	Glycosyltransferase-like domain containing 1	GTDC1	79712	2	transferase activity, transferring glycosyl groups|biosynthetic process	molecular function|transferase activity, transferring glycosyl groups|IEA|GO:0016757|GOA|na//biological process|biosynthetic process|IEA|GO:0009058|GOA|na
99	NM_020897	Hyperpolarization activated cyclic nucleotide-gated potassium channel 3	HCN3	57657		cAMP binding|nucleotide binding|sodium channel activity|voltage-gated ion channel activity|voltage-gated potassium channel activity|ion transport|potassium ion transport|synaptic transmission|transmembrane transport|integral to membrane|plasma membrane	molecular function|cAMP binding|IEA|GO:0030552|GOA|na//molecular function|nucleotide binding|IEA|GO:0000166|GOA|na//molecular function|sodium channel activity|IEA|GO:0005272|GOA|na//molecular function|voltage-gated ion channel activity|IEA|GO:0005244|GOA|na//molecular function|voltage-gated potassium channel activity|IEA|GO:0005249|GOA|na//biological process|ion transport|IEA|GO:0006811|GOA|na//b…
100	NM_017902	Hypoxia inducible factor 1, alpha subunit inhibitor	HIF1AN	55662		NF-kappaB binding|ankyrin repeat binding|carboxylic acid binding|cofactor binding|iron ion binding|metal ion binding|oxidoreductase activity|oxidoreductase activity, acting on single donors with incorporation of molecular oxygen, incorporation of two atoms of oxygen|peptide-aspartate beta-dioxygenase activity|protein binding|protein homodimerization activity|zinc ion binding|oxidation-reduction p…	molecular function|NF-kappaB binding|IPI|GO:0051059|GOA|17003112//molecular function|ankyrin repeat binding|IPI|GO:0071532|GOA|17003112//molecular function|carboxylic acid binding|IDA|GO:0031406|GOA|17135241//molecular function|cofactor binding|IDA|GO:0048037|GOA|12446723//molecular function|iron ion binding|IDA|GO:0005506|GOA|12446723//molecular function|metal ion binding|IEA|GO:0046872|GOA|na//…
[truncated: 189 more rows]

## Sheet: mIR-761
miR-761 predicted targets			Total Conserved targets:		516
#	GenBank Accession	Gene Name	Symbol	Entrez GeneID	Chromosome	GOabr	GO
[truncated: 516 more rows]
